# Supplementary material for: The DEAD-box RNA-binding protein DDX6 regulates parental RNA decay for cellular reprogramming to pluripotency
Source: PLoS One. 2018 Oct 1;13(10):e0203708. doi: 10.1371/journal.pone.0203708 (PMC6166933; doi:10.1371/journal.pone.0203708)
Supplement: S1 Table — (XLSX) [file pone.0203708.s009.xlsx]

## Sheet: Table_S1
	D0_1	D0_2	D0_3	D0_4	D0_5	D3_1	D3_2	D3_3	D3_4	D3_5	D6_1	D6_2	D6_3	D6_4	D6_5
21A	1.30985	0.987412	1.26189	1.34776	1.10698	1.37293	1.2221	1.03141	1.14254	0.979819	0.814535	0.86437	0.993584	0.911178	1.04817
7SK	523.75	420.236	418.452	422.82	380.029	560.508	416.651	257.414	307.742	100.004	163.981	154.67	184.062	182.169	181.17
7SL	1.59778	1.28199	1.21609	1.29885	1.14337	2.24066	1.88691	2.0157	1.87763	1.62141	1.49559	1.45034	1.64419	1.75622	1.60719
Air	4.43644	4.06069	3.79891	4.85869	3.96311	5.05341	6.81806	3.61655	5.9887	3.8922	3.46787	2.41115	4.75918	3.82591	11.5344
AK023948	0.300631	0.63657	0.780382	0.788528	1.20022	1.50935	0.710067	0.688382	0.992343	0.772311	0.594898	0.905249	1.01916	0.981099	1.30544
Alpha 280	29.9829	17.4892	42.5844	21.8148	11.4979	17.1951	31.0394	32.9289	32.1982	7.71279	60.999	41.5388	33.9981	61.4981	61.5863
Alpha 250	0.398523	0.342709	0.228287	0.158648	0.314246	0.351255	0.349338	0.244507	0.282354	0.37996	0.318062	0.326025	0.326249	0.307602	0.240016
ANRIL	1.60518	2.37028	1.44285	2.64616	0.742244	0.473222	1.46682	0.373181	0.898492	1.74584	1.65563	0.679739	1.21761	1.87792	1.75467
anti-NOS2A	0.0037197	0.00333459	0.00309807	0.0111298	0.00279416	0.00251933	0.00219641	0.00472528	0.00221611	0.00324085	0.00190505	0.00179689	0.00206551	0.00207281	0.00195024
antiPeg11	0.00549652	0.0498956	0.0248419	0.109113	0.0438878	0.00372276	0.00502275	0.00688632	0.00659495	0.025629	0.0590214	0.0609197	0.0176284	0.0785164	0.0237028
BACE1AS (family)	1.02769	1.0012	0.923758	0.966316	1.70129	0.730652	1.01351	0.755035	0.87797	1.08718	1.12043	1.2921	1.61408	1.26208	4.28077
BC200	0.499792	0.369008	0.35988	0.40348	0.396841	0.614403	0.611049	0.541343	0.579244	0.510714	1.00978	0.913654	0.953109	0.997096	1.04093
CAR Intergenic 10	0.852281	0.448048	1.43952	0.889192	1.74912	0.485404	0.360822	0.238923	0.514857	0.624419	0.83165	0.812095	1.00049	0.690543	2.14038
DHFR upstream transcripts (family)	168.437	156.323	151.403	166.253	195.808	96.5981	124.157	101.919	116.075	97.4948	40.2444	38.7571	31.7213	38.9208	146.478
Dio3os (family)	476.413	409.69	561.154	493.612	593.58	527.828	438.377	468.298	330.593	379.315	222.971	238.259	277.699	269.188	331.884
DISC2 (family)	40.8633	33.0152	44.9086	41.7557	35.5054	18.9036	13.0203	19.2655	18.5787	16.3806	14.3939	23.475	17.68	11.7057	51.3113
DLG2AS (family)	3.24766	0.865571	0.139234	2.53251	0.125576	0.113224	0.939107	8.60166	1.00852	0.273685	2.33601	1.04951	0.692897	4.12903	3.00605
E2F4 antisense	0.637016	1.44566	1.37134	0.712305	1.12243	1.17875	0.71666	1.16847	1.19106	0.801396	1.08226	1.23947	1.14927	1.2797	1.36403
EgoA	97.8659	84.745	108.302	80.6667	101.123	174.925	171.575	164.045	156.019	187.913	82.5606	90.7015	104.26	67.6087	138.257
EGO B	358.559	371.802	452.65	330.209	434.526	686.884	773.913	644.163	647.578	702.938	439.803	466.711	578.984	542.121	857.823
Emx2os	43.8975	36.2119	42.2902	49.4272	45.9916	37.373	84.8021	37.5641	41.9009	34.7094	52.7359	41.5388	36.1865	42.2966	44.4631
Evf1 and EVF2	0.73005	9.24319	21.7396	4.74772	0.548399	0.494459	0.43108	9.13422	6.72209	12.7044	2.60397	14.7883	11.8546	6.33116	8.90451
GAS5-family	362.725	301.3	409.841	331.738	306.547	372.369	326.897	319.119	327.551	296.918	578.985	542.34	557.971	522.446	556.873
Gomafu	0.287055	0.312456	0.653195	0.76874	1.30734	0.91844	0.77882	1.12087	0.674665	1.00041	2.07635	3.57941	2.41281	0.122072	4.10639
H19	1.38774	2.59378	5.12986	6.88712	17.3873	4.17157	5.07249	5.4564	5.79809	40.0553	4.39963	9.60013	9.8086	10.8463	95.7502
H19 antisense	0.553275	0.472501	0.940991	0.542327	1.57276	0.533634	0.5198	0.38456	0.539207	1.41152	0.000240899	0.000227222	0.000261189	0.000262112	0.000246613
H19 upstream conserved 1 & 2	0.598491	0.451164	0.55309	0.628754	0.618408	0.640494	0.611049	0.508604	0.544213	0.558871	0.66621	0.594488	0.737499	0.724875	0.762004
HAR1A	1.10145	1.63776	2.16683	3.11788	3.28668	0.534869	1.17232	1.24368	1.93488	3.31863	1.60664	2.31293	2.62208	3.93347	8.44367
HAR1B	0.926203	1.0012	1.32463	1.51631	1.73704	1.06235	1.2221	1.37995	1.42627	2.22004	0.670843	0.789888	1.10245	1.16135	2.63512
HOTAIR	0.711729	0.457462	0.53425	5.35382	29.3773	3.47559	0.301318	3.30492	2.99435	4.69325	0.261349	0.24651	0.283361	0.284363	0.267548
HOTAIRM1	0.534428	0.38646	0.599675	0.343227	0.39319	0.709032	0.530722	0.457322	0.414347	0.573257	0.486568	0.40511	0.573307	0.430019	0.694736
HOTTIP	4.58229	22.4461	43.7816	29.1866	53.568	8.83925	32.134	34.3272	45.2207	101.635	25.2938	55.192	91.6067	95.8343	297.045
Hoxa11as	0.357513	0.299036	0.587334	0.290626	0.608487	0.424526	0.568813	0.536363	0.517242	0.810707	0.87704	1.25387	0.761745	0.909075	1.64096
HOXA3as	0.193813	0.179874	0.265893	0.333071	0.32759	0.155027	0.207717	0.311639	0.41339	0.367017	0.672395	0.656585	0.143991	0.0303773	0.193607
HOXA6as	1.33737	2.16104	4.87562	6.63717	8.09276	1.27214	2.56571	3.28209	5.28625	13.0918	1.42805	2.31293	2.75245	2.3227	11.7768
HULC	1.37497	2.73535	0.855943	3.65676	1.5547	1.35403	2.32844	0.519291	1.60463	2.23548	1.82014	1.40417	1.54833	0.709957	7.9882
IGF2AS (family)	37.17	29.21	88.1723	64.7691	97.2279	63.731	84.2163	75.6507	92.3417	98.8558	52.0099	42.4116	43.9375	51.7136	143.463
IPW	0.468483	0.273268	2.97369	0.597593	0.477409	1.2175	0.505586	1.0877	0.275268	0.402554	0.853057	0.930699	1.70218	0.967592	4.4215
Jpx	0.819454	0.99658	1.29139	2.17935	1.23968	1.67086	0.842468	0.731003	0.936647	1.85822	1.01916	1.1672	1.31407	2.01271	7.95137
Kcnq1ot1	0.762813	1.31196	1.73578	1.56979	2.1684	1.40178	1.48387	1.68718	2.11733	3.27294	0.910069	1.59076	1.32016	1.63105	13.2495
KRASP1	0.566207	0.323474	0.962986	0.620098	0.609895	0.502521	0.476108	0.407427	0.55181	0.316568	0.519087	0.566332	0.590789	0.393873	0.469068
L1PA16	0.52343	6.67325	5.24977	2.32501	27.1579	7.74853	4.21645	8.88445	10.1888	9.10875	3.27323	14.0879	1.90182	6.7387	10.9627
lincRNA-p21	2.0224	1.17968	1.92153	1.46128	1.96332	0.652443	0.793349	0.678905	0.506597	0.827742	0.586708	0.662681	0.549953	0.595623	1.00315
lincRNA-RoR	2.92696	2.38126	9.88737	8.6973	3.26398	25.5855	2.34463	1.78338	3.84303	3.86532	4.09552	3.18153	7.21357	2.13732	3.24422
lincRNA-SFMBT2	3.34669	3.56786	4.8869	3.87421	7.31047	2.17436	3.56202	2.2314	2.89904	1.91046	3.06818	4.80006	4.63975	5.65347	2.93062
lincRNA-VLDLR	5.1912	1.55659	15.8044	29.7999	12.1535	116.479	1.34353	8.52253	1.08591	1.39209	78.8323	12.1795	2.3577	29.9082	29.1321
LOC285194	1.10655	1.81301	4.23468	0.282679	2.46792	0.377336	1.5867	3.22944	1.15581	2.03814	1.17342	0.715184	1.91505	1.11147	1.55244
LUST	1.51859	1.23547	1.29139	1.29585	1.20578	1.01437	0.86017	0.799932	0.787623	0.661549	0.534915	0.464276	0.430489	0.528193	0.403657
Malat1	0.828975	0.457462	0.760799	0.598975	0.512858	0.388842	0.233155	0.222923	0.212016	0.126796	0.125351	0.112634	0.124198	0.0998429	0.108658
mascRNA	1.17235	0.889905	2.59473	1.63645	1.77354	2.47471	1.10908	0.671107	1.096	1.00736	3.34974	3.45748	3.29599	3.61953	6.76397
MEG3 (family)	0.777044	0.419979	1.17467	0.653942	0.379796	0.209341	0.377887	0.134091	0.248086	0.23936	0.253615	0.315648	0.271191	0.427048	1.69882
MEG9	0.797046	0.662071	1.15582	0.612975	0.752605	1.80324	2.20793	1.79994	1.68831	1.92375	0.710734	0.55596	0.6945	0.623792	0.966742
MER11C	0.806307	0.514672	0.826786	0.368712	0.614137	0.542335	0.566191	0.760287	0.335002	0.457101	0.484325	0.590382	0.707457	0.541789	0.48561
ncR-uPAR	1.04928	0.908604	0.923758	0.722249	0.766646	0.49218	0.503255	0.537604	0.415305	0.727282	1.45806	1.40417	1.41491	1.12179	1.08513
NDM29	0.220584	0.199122	0.198277	0.223844	0.227925	0.931261	0.965509	0.760287	0.87797	1.23164	1.17613	1.23091	1.45469	1.23611	1.99705
NEAT1 (family)	0.87422	0.834157	1.35872	1.13071	1.97698	0.854957	1.14554	1.15772	1.34622	1.94161	1.12562	1.46042	2.30918	2.13239	9.74415
Nespas	0.453571	0.382021	1.0685	0.94643	1.43061	0.822027	0.77344	0.556562	0.896418	0.920562	0.579969	1.02791	0.790432	0.719868	0.799888
NRON	0.156337	0.200971	0.869899	0.160863	0.271677	0.207415	0.243618	0.241141	0.212506	0.219748	0.294713	0.21361	0.282055	0.152739	0.0775464
NTT	1.21931	1.27314	1.57162	2.86242	2.06093	0.675451	2.4726	2.19053	3.43167	4.04812	1.02862	1.20279	1.41165	2.04552	1.60719
PCGEM1	0.359169	0.282252	0.687256	0.445625	0.795517	0.262537	0.261104	0.431654	0.380397	0.571934	0.0965474	0.216592	0.564109	0.19333	0.655744
PR antisense transcripts	0.145531	2.66055	1.92597	1.32003	2.05143	0.549906	0.0859333	1.24368	1.05135	0.283336	0.775957	0.137711	0.080812	1.74812	1.32673
PRINS	0.384059	0.361414	0.399311	0.363636	0.372841	0.221789	0.23971	0.154386	0.17221	0.246658	0.259543	0.355944	0.271818	0.352527	0.736047
PSF inhibiting RNA	0.263535	3.1786	1.74382	0.964086	1.37869	1.06727	0.950019	0.818629	1.25606	1.90165	0.712378	1.12224	1.3826	1.78073	1.65237
PTENP1	0.114976	0.103072	0.0957613	0.102278	0.157851	0.365326	0.0678908	0.0715262	0.0684998	0.0638392	1.05999	0.687638	0.841313	0.564797	0.060282
RNCR3	1.46348	1.33953	1.50065	1.21467	1.22827	0.221789	0.23971	0.190072	0.344421	0.220765	0.233914	0.258766	0.295394	0.254512	0.27507
SAF	0.488377	0.43479	1.73178	0.681712	0.439306	0.300185	0.286385	0.303819	0.499622	0.437469	0.395216	0.267273	0.39158	0.153092	0.421772
SCA8	0.0502779	0.221963	1.52864	0.686454	0.866516	0.095651	0.109274	0.178165	0.198734	0.282682	0.633192	0.667291	0.422605	0.559601	2.24161
snaR	0.913452	0.603625	0.798623	0.673882	0.782754	8.15258	7.51285	5.79422	6.15707	5.46638	7.43353	6.06169	4.23016	2.82021	2.76613
SNHG1	1.57214	1.59666	2.0405	2.00541	2.46223	2.75221	1.75649	2.03912	1.76	2.89572	1.57722	1.89612	0.680208	0.654805	0.496961
SNHG3	0.465247	0.343502	0.493887	0.419643	0.718619	1.0599	0.223141	0.206081	0.327351	0.33154	0.599036	0.597242	0.672395	0.567413	1.15232
SNHG4	1.44333	1.37719	1.4197	1.36658	1.37233	0.91844	0.900851	0.787098	0.807897	0.80697	0.855031	0.594488	0.603202	0.568725	0.63634
SNHG5	0.250474	0.151255	0.28696	0.193969	0.186852	0.262537	0.253964	0.170512	0.249235	0.25952	0.105651	0.206334	0.0838554	0.0624626	0.0786289
SNHG6	0.364183	0.385568	0.450288	0.247226	0.444411	1.01437	0.764556	0.516897	0.617956	0.604544	0.696107	0.522337	0.643516	0.636899	0.61183
Sox2ot	0.928346	0.867573	2.52962	2.25621	0.732025	0.214729	2.83371	2.88375	2.09301	2.79708	1.3826	2.6082	3.3266	2.41017	6.54868
SRA	1.16425	1.53871	1.44953	1.49544	1.15399	1.04772	0.907117	0.666472	0.859902	0.953025	1.17613	0.846581	0.973136	1.16135	0.977976
ST7OT	0.639966	1.27314	1.45624	2.52666	2.31867	0.45816	0.777022	1.17388	1.25606	2.13947	1.61408	1.88738	3.08952	2.55349	17.9329
TEA ncRNAs (family)	1.21369	0.914924	0.923758	0.125919	0.86852	0.153601	0.578088	0.491279	0.511301	0.650935	0.765274	0.945874	0.812654	0.714895	0.597856
Tmevpg1	0.224181	0.245715	0.45342	0.709021	1.21417	0.650937	0.693849	0.725953	0.798618	2.85585	0.725668	1.37846	1.99176	1.19676	5.86123
TncRNA	0.476121	0.415156	0.55309	0.373859	0.407997	0.355336	0.38672	0.321885	0.295708	0.336945	0.224385	0.258766	0.312237	0.226221	0.472331
Tsix	0.481654	0.845801	1.34934	1.77428	2.9146	0.487652	0.950019	0.953485	1.49372	2.12469	0.993585	1.34386	1.13869	1.15867	2.36942
TUG1 (family)	0.202043	0.304615	0.290965	0.310766	0.194786	0.125051	0.107521	0.0979337	0.125484	0.109115	0.180164	0.137077	0.149068	0.0678803	0.0759505
UCA1	116.652	90.4088	157.833	78.0991	118.875	36.6039	37.95	40.2602	37.2433	23.3808	19.0367	31.0471	29.3926	15.3745	28.5326
UM9-5	1.42346	0.633635	1.35246	0.742554	1.8234	0.485404	0.438109	0.530202	0.497319	0.637539	0.670843	0.392216	0.301601	0.468397	1.65619
WT1-AS	1.3008	0.295601	0.782187	0.697646	0.658215	0.9981	0.784237	1.92468	0.836388	0.316568	0.168877	0.159289	0.346449	0.183748	1.10028
Xist	15.9934	10.7162	11.5962	13.3667	11.2094	10.6831	8.75047	8.36645	8.95221	8.17142	11.8273	11.1558	11.398	11.3593	11.8587
Y RNA-1	0.256329	0.22979	0.253886	0.21572	0.204944	1.84539	1.55404	1.33912	1.46298	1.36344	2.08596	2.1983	2.42398	2.31734	2.24161
Zeb2NAT	4.39562	3.83278	4.47613	2.63396	2.95529	5.29241	6.94525	5.78085	4.05278	4.68242	4.31905	2.24449	3.04698	2.38249	4.09691
Zfas1	0.203919	0.215893	0.199195	0.181398	0.221181	1.51984	1.2799	1.05796	1.13203	1.04048	2.41281	2.30759	2.5445	1.78073	1.95144
Zfhx2as	1888.12	1374.85	1331.58	1513.74	1112.79	1296.67	1069.48	934.434	864.413	944.836	1829.69	1702.05	1715.06	1350.37	1235.78
