# Supplementary material for: The DEAD-box RNA-binding protein DDX6 regulates parental RNA decay for cellular reprogramming to pluripotency
Source: PLoS One. 2018 Oct 1;13(10):e0203708. doi: 10.1371/journal.pone.0203708 (PMC6166933; doi:10.1371/journal.pone.0203708)
Supplement: S2 Table — (XLSX) [file pone.0203708.s010.xlsx]

## Sheet: Sheet1
PROBE_ID	GroupA mean	GroupA std.dev.	GroupB mean	GroupB std.dev.	Absolute t value	Degrees of freedom	Raw p value	Adj p value	False Discovery Rate	D0_1	D0_2	D0_3	D0_4	D0_5	D3_1	D3_2	D3_3	D3_4	D3_5	D6_1	D6_2	D6_3	D6_4	D6_5
SNHG4	0.967087	0.0234478	0.51818	0.0928403	14.3995	11	1.75071e-08	1.2255e-07	1.2255e-07	1	0.954173	0.983629	0.946823	0.950811	0.636334	0.624148	0.545335	0.559745	0.559103	0.592401	0.411887	0.417924	0.394037	0.440883
Y RNA-1	0.0957654	0.00939107	0.77691	0.17407	12.3383	9	6.07413e-07	4.25189e-06	2.12595e-06	0.105747	0.0947986	0.104739	0.0889941	0.0845482	0.761303	0.641111	0.552445	0.603544	0.56248	0.860552	0.906895	1	0.956005	0.924764
LUST	0.862256	0.0809671	0.427052	0.137064	7.7057	12	5.50686e-06	3.8548e-05	1.28493e-05	1	0.813561	0.850383	0.853325	0.794011	0.66797	0.566426	0.526759	0.518653	0.435633	0.352244	0.305728	0.283479	0.347818	0.26581
NDM29	0.107133	0.00709363	0.593954	0.177142	8.67664	9	1.15059e-05	8.0541e-05	2.01352e-05	0.110455	0.099708	0.0992848	0.112087	0.114131	0.466318	0.483467	0.380705	0.439634	0.616732	0.588934	0.616362	0.728421	0.618967	1
Zfas1	0.123716	0.0264291	1.12125	0.38264	8.20498	9	1.80738e-05	0.000126516	2.53033e-05	0.0801412	0.142167	0.131171	0.119452	0.145649	1.00082	0.842818	0.69667	0.745446	0.685163	1.58885	1.51956	1.67556	1.17262	1.28503
snaR	0.0925433	0.0146775	0.691742	0.230329	8.19342	9	1.82796e-05	0.000127957	2.13262e-05	0.112045	0.0740409	0.0979595	0.0826587	0.0960131	1	0.921531	0.710723	0.755229	0.670509	0.911801	0.74353	0.518874	0.345929	0.339295
RNCR3	0.899158	0.0874014	0.168888	0.0291229	18.1852	4	5.37743e-05	0.00037642	5.37743e-05	0.97523	0.892632	1	0.809432	0.818495	0.147795	0.159737	0.12666	0.229515	0.147113	0.155875	0.172436	0.196844	0.169601	0.183301
