# Supplementary material for: The DEAD-box RNA-binding protein DDX6 regulates parental RNA decay for cellular reprogramming to pluripotency
Source: PLoS One. 2018 Oct 1;13(10):e0203708. doi: 10.1371/journal.pone.0203708 (PMC6166933; doi:10.1371/journal.pone.0203708)
Supplement: S3 Table — (XLSX) [file pone.0203708.s011.xlsx]

## Sheet: Sheet1
siNeg > siRNY1#1
Ensembl Gene ID	ProbeName	GENE_TITLE	TX_END	CHR_LOCATION	STRAND	TX_START	GO_TERMS	GENE_SYMBOL	REFSEQ_ACC	PROBE_ID	ENTREZ_ID	UNIGENE_ID	GENBANK_ACC	CHR	GroupA mean	GroupA std.dev.	GroupB mean	GroupB std.dev.	Absolute t value	Degrees of freedom	Raw p value	Adj p value	False Discovery Rate	1-0607TIG1	2-0609TIG1	3-siN3rd	4-siN4th	5-siY3rd	6-siY4th	GroA-GroB
ENSG00000136826	A_23_P32233	Kruppel-like factor 4 (gut)	110252047	chr9:110247134-110252047	-	110247134	GO:0007500///GO:0009913///GO:0019827///GO:0031077///GO:0032526///GO:0042221///GO:0045449///GO:0045892///GO:0045892///GO:0045944///GO:0048662///GO:0048730///GO:0005622///GO:0000785///GO:0005634///GO:0005667///GO:0005730///GO:0003690///GO:0003700///GO:0003702///GO:0046872///GO:0008270///GO:0016563///GO:0016564///GO:0016564///GO:0043565	KLF4	NM_004235///NP_004226	A_23_P32233	9314	Hs.376206	NM_004235	9	537.237	7.55893	362.587	6.30529	197.02	1	0.00323121	0.00323121	0.918517	0.341229	0.489713	531.892	542.582	358.128	367.045	174.65
ENSG00000130513	A_23_P16523	growth differentiation factor 15	18499986	chr19:18496967-18499986	+	18496967	GO:0007165///GO:0007179///GO:0007267///GO:0005576///GO:0005615///GO:0005125///GO:0008083	GDF15	NM_004864///NP_004855	A_23_P16523	9518	Hs.616962	NM_004864	19	336.55	34.2544	295.856	34.8045	104.61	1	0.00608548	0.00608548	0.860109	53.628	51.726	360.771	312.328	320.466	271.245	40.694
ENSG00000138136	A_23_P86493	ladybird homeobox 1	102988717	chr10:102986733-102988717	-	102986733	GO:0001947///GO:0006355///GO:0007275///GO:0009653///GO:0007399///GO:0007517///GO:0008285///GO:0021920///GO:0030154///GO:0045665///GO:0048664///GO:0005634///GO:0005667///GO:0005515///GO:0003700///GO:0043565	LBX1	NM_006562///NP_006553	A_23_P86493	10660	Hs.37128	NM_006562	10	269.883	5.23897	241.12	5.8407	67.6019	1	0.0094165	0.0094165	0.909286	249.848	321.316	273.588	266.179	245.25	236.99	28.7635
ENSG00000205116	A_33_P3340862	NA	-1	chrna:-1--1	NA	-1	NA	NA	NA	A_33_P3340862	NA	NA	NA	NA	216.653	8.1791	191.886	8.08011	353.816	1	0.00179929	0.00179929	0.910424	202.542	255.87	222.436	210.869	197.599	186.172	24.767
ENSG00000106348	A_24_P89701	IMP (inosine monophosphate) dehydrogenase 1	128050036	chr7:128032330-128050036	-	128032330	GO:0055114///GO:0006164///GO:0006177///GO:0007601///GO:0046651///GO:0050896///GO:0005829///GO:0003938///GO:0046872///GO:0016491///GO:0030955	IMPDH1	NM_000883///NM_001102605///NM_001142573///NM_001142574///NM_001142575///NM_001142576///NM_183243///NP_000874///NP_001096075///NP_001136045///NP_001136046///NP_001136047///NP_001136048///NP_899066	A_24_P89701	3614	Hs.654401	NM_000883	7	164.069	30.2875	146.079	30.658	68.662	1	0.00927113	0.00927113	0.909128	77.172	82.766	185.485	142.652	167.758	124.401	17.989
ENSG00000185215	A_23_P421423	tumor necrosis factor, alpha-induced protein 2	103603776	chr14:103592663-103603776	+	103592663	GO:0001525///GO:0007275///GO:0030154///GO:0005615	TNFAIP2	NM_006291///NP_006282	A_23_P421423	7127	Hs.525607	NM_006291	14	31.9085	4.14718	21.2535	4.06798	190.265	1	0.00334593	0.00334593	0.89577	15.178	12.55	28.976	34.841	18.377	24.13	10.655
ENSG00000118705	A_33_P3332145	NA	-1	chrna:-1--1	NA	-1	NA	NA	NA	A_33_P3332145	NA	NA	NA	NA	36.855	0.496389	28.276	0.371937	97.4883	1	0.00652999	0.00652999	0.881095	29.275	27.959	36.504	37.206	28.013	28.539	8.579
ENSG00000136448	A_24_P14010	N-myristoyltransferase 1	43186380	chr17:43138679-43186380	+	43138679	GO:0001701///GO:0006499///GO:0009249///GO:0005829///GO:0005575///GO:0005737///GO:0004379///GO:0016740	NMT1	NM_021079///NP_066565	A_24_P14010	4836	Hs.532790	NM_021079	17	17.951	0.807516	12.408	0.855599	163.032	1	0.00390483	0.00390483	0.88601	28.999	19.395	17.38	18.522	11.803	13.013	5.543
ENSG00000100906	A_23_P106002	nuclear factor of kappa light polypeptide gene enhancer in B-cells inhibitor, alpha	35873960	chr14:35870716-35873960	-	35870716	GO:0000060///GO:0006915///GO:0006916///GO:0007253///GO:0010552///GO:0010745///GO:0010875///GO:0010888///GO:0031663///GO:0032088///GO:0032270///GO:0032495///GO:0032496///GO:0034142///GO:0042127///GO:0042345///GO:0043330///GO:0043392///GO:0044419///GO:0045638///GO:0045746///GO:0070427///GO:0070431///GO:0005829///GO:0005634///GO:0005737///GO:0033256///GO:0008139///GO:0042802///GO:0031072///GO:003162…	NFKBIA	NM_020529///NP_065390	A_23_P106002	4792	Hs.81328	NM_020529	14	22.4255	0.120915	17.165	0.0636384	129.887	1	0.00490125	0.00490125	0.864105	16.156	43.777	22.511	22.34	17.21	17.12	5.2605
ENSG00000129084	A_23_P150286	proteasome (prosome, macropain) subunit, alpha type, 1	14541991	chr11:14535511-14541991	-	14535511	GO:0051603///GO:0006511///GO:0006955///GO:0031145///GO:0051436///GO:0051437///GO:0005634///GO:0005737///GO:0005844///GO:0019773///GO:0005515///GO:0003723///GO:0004298///GO:0008233	PSMA1	NM_001143937///NM_002786///NM_148976///NP_001137409///NP_002777///NP_683877	A_23_P150286	5682	Hs.102798	NM_148976	11	65.3985	5.54867	60.3425	5.6519	69.2621	1	0.00919082	0.00919082	0.910071	52.998	54.994	69.322	61.475	64.339	56.346	5.056
ENSG00000176871	A_23_P259272	WD repeat and SOCS box-containing 2	118498951	chr12:118470491-118498951	-	118470491	GO:0019941///GO:0007242	WSB2	NM_018639///NP_061109	A_23_P259272	55884	Hs.719911	NM_018639	12	17.925	0.615183	13.718	0.609526	1051.7	1	0.000605324	0.000605324	1.09388	26.225	18.709	18.36	17.49	14.149	13.287	4.207
ENSG00000197982	A_24_P637982	chromosome 1 open reading frame 122	38275126	chr1:38273472-38275126	+	38273472	NA	C1orf122	NM_001142726///NM_198446///NP_001136198///NP_940848	A_24_P637982	127687	Hs.532749	NM_198446	1	21.811	1.48068	17.685	1.52028	147.358	1	0.00432017	0.00432017	0.888602	24.111	31.849	22.858	20.764	18.76	16.61	4.126
ENSG00000148730	A_23_P115922	eukaryotic translation initiation factor 4E binding protein 2	72188372	chr10:72163860-72188372	+	72163860	GO:0008286///GO:0019933///GO:0045947///GO:0005515///GO:0008190	EIF4EBP2	NM_004096///NP_004087	A_23_P115922	1979	Hs.621200	NM_004096	10	24.5355	3.66776	20.462	3.59493	79.0966	1	0.00804821	0.00804821	0.883365	15.096	21.308	27.129	21.942	23.004	17.92	4.0735
ENSG00000172005	A_23_P17134	mal, T-cell differentiation protein	95719735	chr2:95691478-95719735	+	95691478	GO:0001766///GO:0006917///GO:0007417///GO:0030154///GO:0042552///GO:0042552///GO:0045176///GO:0000300///GO:0016020///GO:0005783///GO:0005887///GO:0005768///GO:0016324///GO:0045121///GO:0008289///GO:0015267///GO:0016505///GO:0019911	MAL	NM_002371///NM_022438///NM_022439///NM_022440///NP_002362///NP_071883///NP_071884///NP_071885	A_23_P17134	4118	Hs.80395	NM_002371	2	7.3835	0.844993	3.85	0.875398	164.35	1	0.00387352	0.00387352	0.894959	0.009575	0.011316	6.786	7.981	3.231	4.469	3.5335
ENSG00000181222	A_33_P3218138	NA	-1	chrna:-1--1	NA	-1	NA	NA	NA	A_33_P3218138	NA	NA	NA	NA	36.692	1.66594	33.9185	1.66382	1850.02	1	0.000344116	0.000344116	1.08825	33.345	38.812	37.87	35.514	35.095	32.742	2.7735
ENSG00000205790	A_33_P3347040	NA	-1	chrna:-1--1	NA	-1	NA	NA	NA	A_33_P3347040	NA	NA	NA	NA	15.826	1.79747	13.243	1.75645	89.0681	1	0.00714726	0.00714726	0.875652	8.292	8.381	14.555	17.097	12.001	14.485	2.583
ENSG00000102158	A_23_P148273	magnesium transporter 1	77151065	chrX:77081863-77151065	-	77081863	GO:0018279///GO:0016020///GO:0016021///GO:0005783///GO:0008250///GO:0004579	MAGT1	NM_032121///NP_115497	A_23_P148273	84061	Hs.323562	NM_032121	X	6.0795	0.563564	3.709	0.543058	163.483	1	0.00389407	0.00389407	0.891565	3.279	3.506	6.478	5.681	4.093	3.325	2.3705
ENSG00000102893	A_23_P206532	phosphorylase kinase, beta	47735433	chr16:47495209-47735433	+	47495209	GO:0005976///GO:0005977///GO:0006091///GO:0005886///GO:0005964///GO:0003824///GO:0004339///GO:0004689///GO:0005516	PHKB	NM_000293///NM_001031835///NP_000284///NP_001027005	A_23_P206532	5257	Hs.78060	NM_001031835	16	10.783	0.568514	8.662	0.60104	92.2202	1	0.00690298	0.00690298	0.88203	14.534	13.279	10.381	11.185	8.237	9.087	2.121
ENSG00000123091	A_23_P137434	ring finger protein 11	51739117	chr1:51701944-51739117	+	51701944	GO:0042787///GO:0000151///GO:0005634///GO:0005737///GO:0005515///GO:0005515///GO:0003677///GO:0046872///GO:0008270	RNF11	NM_014372///NP_055187	A_23_P137434	26994	Hs.309641	NM_014372	1	22.373	3.53412	20.254	3.48745	64.2121	1	0.00991352	0.00991352	0.907078	22.05	22.32	24.872	19.874	22.72	17.788	2.119
ENSG00000138375	A_33_P3217834	NA	-1	chrna:-1--1	NA	-1	NA	NA	NA	A_33_P3217834	NA	NA	NA	NA	11.319	0.166877	9.4755	0.161928	526.717	1	0.00120866	0.00120866	0.899364	18.861	15.685	11.201	11.437	9.361	9.59	1.8435
ENSG00000001461	A_24_P45367	NIPA-like domain containing 3	24799472	chr1:24742244-24799472	+	24742244	GO:0016020///GO:0016021	NIPAL3	NM_020448///NP_065181	A_24_P45367	57185	Hs.523442	NM_020448	1	7.8925	1.21552	6.0985	1.23107	163.092	1	0.00390339	0.00390339	0.889674	17.713	12.257	8.752	7.033	6.969	5.228	1.794
ENSG00000171135	A_23_P6762	jagunal homolog 1 (Drosophila)	9936029	chr3:9932270-9936029	+	9932270	GO:0016020///GO:0016021///GO:0005783///GO:0005789	JAGN1	NM_032492///NP_115881	A_23_P6762	84522	Hs.24054	NM_032492	3	22.645	1.99121	20.8785	1.9905	3528.21	1	0.000180437	0.000180437	0.702303	17.626	20.538	24.053	21.237	22.286	19.471	1.7665
ENSG00000127191	A_33_P3803639	NA	-1	chrna:-1--1	NA	-1	NA	NA	NA	A_33_P3803639	NA	NA	NA	NA	14.6995	1.35977	12.966	1.38876	84.5622	1	0.00752807	0.00752807	0.869664	10.602	8.72	13.738	15.661	11.984	13.948	1.7335
ENSG00000052723	A_33_P3383261	NA	-1	chrna:-1--1	NA	-1	NA	NA	NA	A_33_P3383261	NA	NA	NA	NA	5.735	0.534573	4.1875	0.567807	65.8508	1	0.00966686	0.00966686	0.910863	3.786	4.088	6.113	5.357	4.589	3.786	1.5475
ENSG00000148450	A_23_P97932	methionine sulfoxide reductase B2	23410941	chr10:23384426-23410941	+	23384426	GO:0055114///GO:0030091///GO:0005739///GO:0000318///GO:0003700///GO:0046872///GO:0016491///GO:0008113///GO:0008270	MSRB2	NM_012228///NP_036360	A_23_P97932	22921	Hs.461420	NM_012228	10	9.022	1.55139	7.4925	1.5422	235.308	1	0.00270546	0.00270546	0.883186	20.747	25.224	7.925	10.119	6.402	8.583	1.5295
ENSG00000244045	A_23_P27048	transmembrane protein 199	26689088	chr17:26684686-26689088	+	26684686	GO:0016020///GO:0016021	TMEM199	NM_152464///NP_689677	A_23_P27048	147007	Hs.707906	NM_152464	17	8.063	1.01258	6.5435	0.989243	92.0909	1	0.00691267	0.00691267	0.87883	5.279	3.221	8.779	7.347	7.243	5.844	1.5195
ENSG00000103042	A_23_P65967	solute carrier family 38, member 7	58718674	chr16:58700297-58718674	-	58700297	GO:0006811///GO:0006814///GO:0006865///GO:0016020///GO:0016021///GO:0031402	SLC38A7	NM_018231///NP_060701	A_23_P65967	55238	Hs.10499	NM_018231	16	7.594	1.04086	6.1875	1.0147	76.0276	1	0.00837305	0.00837305	0.891933	5.827	4.578	8.33	6.858	6.905	5.47	1.4065
ENSG00000173545	A_23_P156209	zinc finger protein 622	16465894	chr5:16451628-16465894	-	16451628	GO:0005622///GO:0005634///GO:0005737///GO:0003676///GO:0046872///GO:0008270	ZNF622	NM_033414///NP_219482	A_23_P156209	90441	Hs.60300	NM_033414	5	18.2925	4.19527	16.9395	4.21648	90.2037	1	0.00705729	0.00705729	0.883891	12.733	11.159	21.259	15.326	19.921	13.958	1.353
ENSG00000082438	A_33_P3238215	NA	-1	chrna:-1--1	NA	-1	NA	NA	NA	A_33_P3238215	NA	NA	NA	NA	8.6385	2.26203	7.358	2.28961	65.6658	1	0.0096941	0.0096941	0.906676	2.682	1.895	10.238	7.039	8.977	5.739	1.2805
ENSG00000175575; ENSG00000256157	A_33_P3265075	NA	-1	chrna:-1--1	NA	-1	NA	NA	NA	A_33_P3265075	NA	NA	NA	NA	13.3855	0.456084	12.143	0.438406	99.3977	1	0.00640456	0.00640456	0.873488	6.387	11.842	13.708	13.063	12.453	11.833	1.2425
ENSG00000130193	A_33_P3249748	NA	-1	chrna:-1--1	NA	-1	NA	NA	NA	A_33_P3249748	NA	NA	NA	NA	2.5945	0.48154	1.376	0.469519	143.352	1	0.00444088	0.00444088	0.874334	0.876415	0.74572	2.254	2.935	1.044	1.708	1.2185
ENSG00000137275	A_33_P3279059	NA	-1	chrna:-1--1	NA	-1	NA	NA	NA	A_33_P3279059	NA	NA	NA	NA	5.227	0.2687	4.1715	0.27365	301.562	1	0.00211106	0.00211106	0.905234	5.535	6.916	5.037	5.417	3.978	4.365	1.0555
ENSG00000116991	A_23_P137470	signal-induced proliferation-associated 1 like 2	232651243	chr1:232533713-232651243	-	232533713	GO:0051056///GO:0005622///GO:0005515///GO:0005096	SIPA1L2	NM_020808///NP_065859	A_23_P137470	57568	Hs.268774	NM_020808	1	3.4335	1.21976	2.444	1.24168	63.8384	1	0.00997154	0.00997154	0.909099	1.445	1.871	2.571	4.296	1.566	3.322	0.9895
ENSG00000115415	A_24_P274270	signal transducer and activator of transcription 1, 91kDa	191878976	chr2:191840262-191878976	-	191840262	GO:0009615///GO:0007165///GO:0006355///GO:0006366///GO:0006917///GO:0006919///GO:0009612///GO:0007249///GO:0007260///GO:0007584///GO:0008015///GO:0042493///GO:0014070///GO:0019221///GO:0031663///GO:0032496///GO:0032869///GO:0034097///GO:0042542///GO:0043330///GO:0043434///GO:0044419///GO:0048661///GO:0051591///GO:0005634///GO:0005737///GO:0005730///GO:0030424///GO:0030425///GO:0005515///GO:000550…	STAT1	NM_007315///NM_139266///NP_009330///NP_644671	A_24_P274270	6772	Hs.642990	NM_139266	2	3.266	1.14268	2.294	1.154	121.501	1	0.00523952	0.00523952	0.857976	2.641	2.714	2.458	4.074	1.478	3.11	0.972
ENSG00000187288	A_33_P3240767	NA	-1	chrna:-1--1	NA	-1	NA	NA	NA	A_33_P3240767	NA	NA	NA	NA	4.083	0.698622	3.1825	0.685187	94.7892	1	0.00671591	0.00671591	0.878084	2.752	3.622	4.577	3.589	3.667	2.698	0.9005
-	A_33_P3808371	NA	-1	chrna:-1--1	NA	-1	NA	NA	NA	A_33_P3808371	NA	NA	NA	NA	6.3675	0.173241	5.507	0.156978	74.8268	1	0.0085074	0.0085074	0.896804	5.012	7.252	6.245	6.49	5.396	5.618	0.8605
ENSG00000134001	A_33_P3402171	NA	-1	chrna:-1--1	NA	-1	NA	NA	NA	A_33_P3402171	NA	NA	NA	NA	6.9395	1.29047	6.126	1.29401	325.424	1	0.00195627	0.00195627	0.925098	3.466	4.1	7.852	6.027	7.041	5.211	0.8135
ENSG00000107175	A_23_P423389	cAMP responsive element binding protein 3	35737004	chr9:35732316-35737004	+	35732316	GO:0006355///GO:0006935///GO:0044419///GO:0016020///GO:0016021///GO:0005783///GO:0005634///GO:0005789///GO:0003700///GO:0043565///GO:0046983	CREB3	NM_006368///NP_006359	A_23_P423389	10488	Hs.522110	NM_006368	9	3.425	0.247487	2.669	0.253144	188.997	1	0.00336838	0.00336838	0.89234	4.962	5.142	3.6	3.25	2.848	2.49	0.756
-	A_21_P0011468	NA	-1	chrna:-1--1	NA	-1	NA	NA	NA	A_21_P0011468	NA	NA	NA	NA	3.2	0.156978	2.49	0.17112	71.0001	1	0.00896587	0.00896587	0.898345	2.482	2.12	3.311	3.089	2.611	2.369	0.71
ENSG00000104756	A_23_P43226	potassium channel tetramerisation domain containing 9	25315920	chr8:25285365-25315920	-	25285365	GO:0006813///GO:0016020///GO:0008076///GO:0005515///GO:0005249	KCTD9	NM_017634///NP_060104	A_23_P43226	54793	Hs.188763	NM_017634	8	6.4355	0.87752	5.7345	0.886005	116.833	1	0.00544886	0.00544886	0.853582	9.589	10.522	7.056	5.815	6.361	5.108	0.701
ENSG00000116750	A_23_P148798	ubiquitin carboxyl-terminal hydrolase L5	193028521	chr1:192984899-193028521	-	192984899	GO:0006511///GO:0005622///GO:0000502///GO:0005515///GO:0008234///GO:0004221///GO:0008233	UCHL5	NM_015984///NP_057068	A_23_P148798	51377	Hs.591458	NM_015984	1	8.178	1.74655	7.509	1.73524	83.6236	1	0.00761256	0.00761256	0.871466	4.006	3.988	9.413	6.943	8.736	6.282	0.668999
ENSG00000167491	A_24_P305467	GATA zinc finger domain containing 2A	19619740	chr19:19496641-19619740	+	19496641	GO:0006306///GO:0045892///GO:0005634///GO:0005730///GO:0016581///GO:0016607///GO:0003700///GO:0030674///GO:0046872///GO:0008270///GO:0016564///GO:0043565	GATAD2A	NM_017660///NP_060130	A_24_P305467	54815	Hs.118964	AK024670	19	2.7875	0.119501	2.12	0.111723	121.365	1	0.0052454	0.0052454	0.856167	2.192	2.44	2.872	2.703	2.199	2.041	0.6675
ENSG00000214941	A_33_P3269723	NA	-1	chrna:-1--1	NA	-1	NA	NA	NA	A_33_P3269723	NA	NA	NA	NA	3.2335	0.0572755	2.568	0.0551544	443.699	1	0.0014348	0.0014348	0.885359	2.449	2.548	3.274	3.193	2.607	2.529	0.6655
ENSG00000168918	A_23_P61149	inositol polyphosphate-5-phosphatase, 145kDa	234116548	chr2:233925035-234116548	+	233925035	GO:0006796///GO:0007242///GO:0008340///GO:0009968///GO:0016064///GO:0030889///GO:0043065///GO:0045409///GO:0045579///GO:0045648///GO:0045656///GO:0045659///GO:0045671///GO:0045779///GO:0050777///GO:0016020///GO:0005829///GO:0005737///GO:0005515///GO:0004437///GO:0004445///GO:0016787///GO:0017124///GO:0030487	INPP5D	NM_001017915///NM_005541///NP_001017915///NP_005532	A_23_P61149	3635	Hs.262886	NM_001017915	2	3.066	0.78206	2.4215	0.778524	257.794	1	0.00246948	0.00246948	0.898943	0.176841	0.302515	2.513	3.619	1.871	2.972	0.6445
ENSG00000134243	A_24_P325520	sortilin 1	109940563	chr1:109852191-109940563	-	109852191	GO:0001503///GO:0006810///GO:0006895///GO:0006897///GO:0007218///GO:0007275///GO:0008333///GO:0008624///GO:0010468///GO:0014902///GO:0016050///GO:0030154///GO:0032509///GO:0032868///GO:0043066///GO:0046323///GO:0048011///GO:0048227///GO:0051005///GO:0005886///GO:0005886///GO:0016021///GO:0005783///GO:0005634///GO:0005765///GO:0005769///GO:0005789///GO:0005792///GO:0005794///GO:0005905///GO:000998…	SORT1	NM_002959///NP_002950	A_24_P325520	6272	Hs.485195	NM_002959	1	1.872	0.58407	1.23865	0.593056	99.6789	1	0.00638649	0.00638649	0.875746	4.148	18.035	1.459	2.285	0.819292	1.658	0.633354
ENSG00000177432	A_23_P144369	nucleosome assembly protein 1-like 5	89619023	chr4:89617070-89619023	-	89617070	GO:0006334///GO:0005634///GO:0005515	NAP1L5	NM_153757///NP_715638	A_23_P144369	266812	Hs.12554	NM_153757	4	5.233	1.12713	4.602	1.13703	90.1448	1	0.0070619	0.0070619	0.882285	2.296	1.884	6.03	4.436	5.406	3.798	0.631
-	A_23_P42322	collagen, type XI, alpha 2	33160245	chr6:33154223-33160245	-	33154223	GO:0001894///GO:0002062///GO:0007155///GO:0007605///GO:0030199///GO:0048705///GO:0060023///GO:0005576///GO:0005581///GO:0005592///GO:0030674///GO:0030020	COL11A2	NM_001163771///NM_080679///NM_080680///NM_080681///NP_001157243///NP_542410///NP_542411///NP_542412	A_23_P42322	1302	Hs.390171	NM_080680	6	1.4975	0.523966	0.874069	0.511848	72.7537	1	0.00874979	0.00874979	0.890806	0.129737	0.193535	1.127	1.868	0.512138	1.236	0.623431
ENSG00000131187	A_33_P3233871	NA	-1	chrna:-1--1	NA	-1	NA	NA	NA	A_33_P3233871	NA	NA	NA	NA	3.685	0.442649	3.066	0.43982	309.504	1	0.0020569	0.0020569	0.912955	1.088	1.352	3.998	3.372	3.377	2.755	0.619
ENSG00000085978	A_32_P113508	ATG16 autophagy related 16-like 1 (S. cerevisiae)	234204319	chr2:234160216-234204319	+	234160216	GO:0000045///GO:0006914///GO:0015031///GO:0051260///GO:0005737///GO:0005776///GO:0034045///GO:0005515	ATG16L1	NM_017974///NM_030803///NP_060444///NP_110430	A_32_P113508	55054	Hs.529322	NM_030803	2	8.1005	1.19996	7.484	1.2134	64.8962	1	0.00980904	0.00980904	0.905707	4.159	4.26	8.949	7.252	8.342	6.626	0.6165
ENSG00000196458	A_33_P3327956	NA	-1	chrna:-1--1	NA	-1	NA	NA	NA	A_33_P3327956	NA	NA	NA	NA	4.7195	0.296278	4.1035	0.294863	616.045	1	0.0010334	0.0010334	0.901532	3.737	3.892	4.929	4.51	4.312	3.895	0.616
ENSG00000162734	A_24_P410952	phosphoprotein enriched in astrocytes 15	160185160	chr1:160175124-160185160	+	160175124	GO:0006916///GO:0008643///GO:0042981///GO:0046325///GO:0005737///GO:0005875///GO:0005515	PEA15	NM_003768///NP_003759	A_24_P410952	8682	Hs.517216	NM_003768	1	3.947	1.6716	3.34	1.68291	75.8748	1	0.00838991	0.00838991	0.889981	9.061	6.716	5.129	2.765	4.53	2.15	0.607
ENSG00000244734	A_23_P203558	hemoglobin, beta	5248301	chr11:5246695-5248301	-	5246695	GO:0008217///GO:0015671///GO:0015671///GO:0030185///GO:0045429///GO:0050880///GO:0005833///GO:0005833///GO:0005344///GO:0046872///GO:0019825///GO:0020037///GO:0030492	HBB	NM_000518///NP_000509	A_23_P203558	3043	Hs.523443	NM_000518	11	1.148	0.130108	0.542465	0.118535	73.9991	1	0.00860255	0.00860255	0.888327	0.014789	0.023531	1.056	1.24	0.458648	0.626282	0.605535
ENSG00000168970; ENSG00000243708	A_23_P403424	JMJD7-PLA2G4B readthrough	42140345	chr15:42120282-42140345	+	42120282	NA	JMJD7-PLA2G4B	NM_005090///NP_005081///NR_015346	A_23_P403424	8681	Hs.198161	NM_005090	15	3.3615	0.710642	2.7645	0.709228	596.972	1	0.00106641	0.00106641	0.870314	3.644	3.479	2.859	3.864	2.263	3.266	0.597
ENSG00000245060	A_33_P3508717	NA	-1	chrna:-1--1	NA	-1	NA	NA	NA	A_33_P3508717	NA	NA	NA	NA	2.8145	0.157685	2.238	0.162635	164.715	1	0.00386493	0.00386493	0.897071	3.076	3.321	2.703	2.926	2.123	2.353	0.5765
-	A_21_P0012781	NA	-1	chrna:-1--1	NA	-1	NA	NA	NA	A_21_P0012781	NA	NA	NA	NA	2.1765	0.0388909	1.6025	0.0431335	191.336	1	0.00332721	0.00332721	0.895497	1.719	1.011	2.204	2.149	1.633	1.572	0.574
ENSG00000119688	A_23_P37327	ATP-binding cassette, sub-family D (ALD), member 4	74769767	chr14:74751979-74769767	-	74751979	GO:0055085///GO:0016020///GO:0043190///GO:0016021///GO:0005777///GO:0005778///GO:0000166///GO:0042626///GO:0005215///GO:0005524///GO:0016887	ABCD4	NM_005050///NP_005041///NR_003256	A_23_P37327	5826	Hs.94395	NM_005050	14	3.4335	0.450427	2.8855	0.443356	109.598	1	0.00580855	0.00580855	0.846993	2.653	2.726	3.115	3.752	2.572	3.199	0.548
ENSG00000164574	A_33_P3703501	NA	-1	chrna:-1--1	NA	-1	NA	NA	NA	A_33_P3703501	NA	NA	NA	NA	5.7795	0.521138	5.2395	0.52538	179.999	1	0.00353677	0.00353677	0.899281	5.589	6.874	6.148	5.411	5.611	4.868	0.54
ENSG00000144579	A_23_P28263	CTD (carboxy-terminal domain, RNA polymerase II, polypeptide A) small phosphatase 1	219270663	chr2:219264477-219270663	+	219264477	GO:0006357///GO:0006470///GO:0005634///GO:0005634///GO:0005515///GO:0004721///GO:0046872///GO:0008420///GO:0016787	CTDSP1	NM_021198///NM_182642///NP_067021///NP_872580	A_23_P28263	58190	Hs.444468	NM_021198	2	13.3115	3.04409	12.789	3.05329	80.3816	1	0.00791956	0.00791956	0.876853	46.215	57.944	11.159	15.464	10.63	14.948	0.522501
ENSG00000139146; ENSG00000275097	A_32_P103837	family with sequence similarity 60, member A	31479159	chr12:31433526-31479159	-	31433526	NA	FAM60A	NM_001135811///NM_001135812///NM_021238///NP_001129283///NP_001129284///NP_067061	A_32_P103837	58516	Hs.505154	NM_021238	12	6.22	1.50331	5.7115	1.51109	92.4532	1	0.00688559	0.00688559	0.882035	1.213	1.358	7.283	5.157	6.78	4.643	0.5085
ENSG00000118217	A_23_P62907	activating transcription factor 6	161928851	chr1:161736083-161928851	+	161736083	GO:0006457///GO:0006986///GO:0007165///GO:0006357///GO:0006990///GO:0016020///GO:0016021///GO:0005783///GO:0005634///GO:0005635///GO:0005654///GO:0005789///GO:0003700///GO:0003702///GO:0003713///GO:0043565///GO:0046983	ATF6	NM_007348///NP_031374	A_23_P62907	22926	Hs.492740	NM_007348	1	8.7225	0.460327	8.243	0.463862	191.796	1	0.00331923	0.00331923	0.902955	6.173	5.694	9.048	8.397	8.571	7.915	0.4795
ENSG00000065054	A_24_P364838	solute carrier family 9 (sodium/hydrogen exchanger), member 3 regulator 2	2089026	chr16:2076887-2089026	+	2076887	GO:0006461///GO:0048839///GO:0005886///GO:0005634///GO:0005737///GO:0012505///GO:0016324///GO:0008022///GO:0016247	SLC9A3R2	NM_001130012///NM_004785///NP_001123484///NP_004776	A_24_P364838	9351	Hs.440896	NM_004785	16	5.6525	1.05571	5.2055	1.04864	89.398	1	0.00712089	0.00712089	0.874539	7.172	10.139	6.399	4.906	5.947	4.464	0.447
ENSG00000254806; ENSG00000244274	A_23_P28772	dysbindin (dystrobrevin binding protein 1) domain containing 2	44039245	chr20:44034670-44039245	+	44034670	GO:0005737///GO:0005515	DBNDD2	NM_001048221///NM_001048222///NM_001048223///NM_001048224///NM_001048225///NM_001048226///NP_001041686///NP_001041687///NP_001041688///NP_001041689///NP_001041690///NP_001041691	A_23_P28772	55861	Hs.655055	NM_001048226	20	3.465	0.397394	3.019	0.398808	445.979	1	0.00142746	0.00142746	0.891706	1.932	2.346	3.184	3.746	2.737	3.301	0.446
ENSG00000114978	A_23_P108922	MOB1, Mps One Binder kinase activator-like 1B (yeast)	74405995	chr2:74383211-74405995	-	74383211	GO:0005515///GO:0046872///GO:0008270	MOBKL1B	NM_018221///NP_060691	A_23_P108922	55233	Hs.196437	NM_018221	2	1.3265	0.0388908	0.881462	0.0414421	246.692	1	0.00258061	0.00258061	0.913122	1.605	2.549	1.299	1.354	0.852158	0.910766	0.445038
ENSG00000085563	A_33_P3332414	NA	-1	chrna:-1--1	NA	-1	NA	NA	NA	A_33_P3332414	NA	NA	NA	NA	0.878947	0.114624	0.454013	0.121854	83.1168	1	0.00765897	0.00765897	0.872829	0.073948	0.131114	0.959999	0.797896	0.540177	0.367849	0.424934
ENSG00000052841	A_23_P414899	tetratricopeptide repeat domain 17	43515493	chr11:43380490-43515493	+	43380490	GO:0005488	TTC17	NM_018259///NP_060729	A_23_P414899	55761	Hs.191186	NM_018259	11	1.7175	0.135057	1.294	0.13435	847.061	1	0.000751562	0.000751562	1.00074	1.293	2.112	1.813	1.622	1.389	1.199	0.4235
ENSG00000213625	A_24_P148094	leptin receptor overlapping transcript	65901688	chr1:65886247-65901688	+	65886247	GO:0008150///GO:0016020///GO:0005887///GO:0003674	LEPROT	NM_017526///NP_059996	A_24_P148094	54741	Hs.23581	NM_017526	1	3.3185	0.0148492	2.9035	0.0219202	83.0001	1	0.00766974	0.00766974	0.872092	7.413	8.949	3.308	3.329	2.888	2.919	0.415
ENSG00000261375; ENSG00000260784	A_33_P3286929	NA	-1	chrna:-1--1	NA	-1	NA	NA	NA	A_33_P3286929	NA	NA	NA	NA	1.01163	0.182958	0.626277	0.191501	63.7895	1	0.00997918	0.00997918	0.906529	0.435824	0.361416	0.882258	1.141	0.490865	0.761689	0.385352
ENSG00000185168	A_24_P323084	chromosome 17 open reading frame 55	79283048	chr17:79276623-79283048	-	79276623	NA	C17orf55	NM_178519///NP_848614	A_24_P323084	284185	Hs.631762	NM_178519	17	1.548	0.247487	1.1805	0.248194	735.053	1	0.000866086	0.000866086	0.973846	0.343455	0.22464	1.723	1.373	1.356	1.005	0.3675
ENSG00000256628	A_23_P306479	NA	-1	chrna:-1--1	NA	-1	NA	NA	NA	A_23_P306479	NA	NA	NA	NA	1.06945	0.273725	0.710492	0.27788	122.177	1	0.00521052	0.00521052	0.861592	0.448786	0.452449	1.263	0.875895	0.906982	0.514001	0.358956
ENSG00000178078	A_23_P382188	signal transducing adaptor family member 2	4338847	chr19:4324040-4338847	-	4324040	GO:0005737///GO:0005515	STAP2	NM_001013841///NM_017720///NP_001013863///NP_060190	A_23_P382188	55620	Hs.194385	NM_001013841	19	1.11697	0.278643	0.760186	0.277935	713.577	1	0.000892152	0.000892152	0.981348	0.257088	0.222726	0.91994	1.314	0.563656	0.956716	0.356784
ENSG00000142002	A_33_P3292028	NA	-1	chrna:-1--1	NA	-1	NA	NA	NA	A_33_P3292028	NA	NA	NA	NA	5.7785	0.248194	5.423	0.255973	64.6354	1	0.00984861	0.00984861	0.906054	8.104	7.028	5.954	5.603	5.604	5.242	0.3555
ENSG00000255883; ENSG00000165775	A_33_P3394615	NA	-1	chrna:-1--1	NA	-1	NA	NA	NA	A_33_P3394615	NA	NA	NA	NA	4.345	0.138593	3.992	0.135764	176.513	1	0.00360661	0.00360661	0.89897	4.459	4.269	4.443	4.247	4.088	3.896	0.353
ENSG00000103365	A_24_P416257	golgi-associated, gamma adaptin ear containing, ARF binding protein 2	23521815	chr16:23474863-23521815	-	23474863	GO:0016192///GO:0006886///GO:0005622///GO:0016020///GO:0005768///GO:0005802///GO:0010008///GO:0030117///GO:0030131///GO:0005515///GO:0030306	GGA2	NM_015044///NP_055859	A_24_P416257	23062	Hs.460336	NM_015044	16	2.163	0.101823	1.8325	0.0968736	94.4306	1	0.00674142	0.00674142	0.879147	1.381	2.222	2.091	2.235	1.764	1.901	0.3305
ENSG00000165698	A_23_P32135	chromosome 9 open reading frame 9	135765418	chr9:135754289-135765418	+	135754289	NA	C9orf9	NM_018956///NP_061829	A_23_P32135	11092	Hs.62595	NM_018956	9	0.702029	0.0834641	0.372659	0.0835376	6337.05	1	0.00010046	0.00010046	0.423597	0.551008	0.57284	0.643011	0.761047	0.313589	0.431729	0.32937
ENSG00000160908	A_23_P157416	zinc finger protein 394	99097877	chr7:99090854-99097877	-	99090854	GO:0006355///GO:0005622///GO:0005634///GO:0003700///GO:0046872///GO:0008270	ZNF394	NM_032164///NP_115540	A_23_P157416	84124	Hs.386324	NM_032164	7	3.2805	0.487196	2.9595	0.485782	321.023	1	0.00198309	0.00198309	0.929095	2.824	3.05	3.625	2.936	3.303	2.616	0.321
ENSG00000131018	A_23_P500861	spectrin repeat containing, nuclear envelope 1	152958534	chr6:152442822-152958534	-	152442822	GO:0006997///GO:0007030///GO:0008219///GO:0042692///GO:0016021///GO:0005634///GO:0005635///GO:0005640///GO:0005737///GO:0005794///GO:0005856///GO:0030017///GO:0045211///GO:0005521///GO:0003779	SYNE1	NM_015293///NM_033071///NM_133650///NM_182961///NP_056108///NP_149062///NP_598411///NP_892006	A_23_P500861	23345	Hs.12967	NM_182961	6	2.8085	0.0615182	2.4975	0.0586898	155.502	1	0.00409391	0.00409391	0.88148	3.945	3.568	2.852	2.765	2.539	2.456	0.311
ENSG00000105245	A_33_P3225091	NA	-1	chrna:-1--1	NA	-1	NA	NA	NA	A_33_P3225091	NA	NA	NA	NA	2.715	0.0975807	2.4065	0.0997021	205.665	1	0.00309539	0.00309539	0.915929	3.638	4.36	2.646	2.784	2.336	2.477	0.3085
ENSG00000085832	A_33_P3371752	NA	-1	chrna:-1--1	NA	-1	NA	NA	NA	A_33_P3371752	NA	NA	NA	NA	4.6205	0.458912	4.3265	0.461741	147.011	1	0.00433036	0.00433036	0.883517	4.399	4.4	4.296	4.945	4	4.653	0.294
ENSG00000119906	A_33_P3392250	NA	-1	chrna:-1--1	NA	-1	NA	NA	NA	A_33_P3392250	NA	NA	NA	NA	1.613	0.608112	1.32068	0.60856	922.114	1	0.000690391	0.000690391	1.02744	0.822007	1.606	1.183	2.043	0.890366	1.751	0.292317
ENSG00000123607	A_24_P111511	tetratricopeptide repeat domain 21B	166810348	chr2:166730453-166810348	-	166730453	GO:0005737///GO:0005856///GO:0005929///GO:0035085///GO:0005488	TTC21B	NM_024753///NP_079029	A_24_P111511	79809	Hs.310672	NM_024753	2	1.02695	0.0594634	0.775576	0.0613754	185.932	1	0.0034239	0.0034239	0.893021	0.887999	0.847538	0.984906	1.069	0.732177	0.818975	0.251377
ENSG00000125650	A_24_P401637	hypothetical LOC100130856	-1	chrna:-1--1	NA	-1	NA	LOC100130856	XR_078670///XR_078853///XR_079398	A_24_P401637	100130856	Hs.634471	AK095727	NA	1.7935	0.197283	1.5525	0.201525	80.3312	1	0.00792453	0.00792453	0.875488	3.079	3.373	1.654	1.933	1.41	1.695	0.241
ENSG00000277147; ENSG00000176853	A_24_P845072	family with sequence similarity 91, member A1	124827688	chr8:124780881-124827688	+	124780881	NA	FAM91A1	NM_144963///NP_659400	A_24_P845072	157769	Hs.459174	NM_144963	8	1.452	0.333754	1.22514	0.334971	263.789	1	0.00241336	0.00241336	0.891339	1.065	0.954584	1.688	1.216	1.462	0.98828	0.22686
ENSG00000242375; ENSG00000188801	A_32_P163533	zinc finger protein 322B	99961910	chr9:99959536-99961910	-	99959536	GO:0045449///GO:0005622///GO:0005634///GO:0003677///GO:0046872///GO:0008270	ZNF322B	NM_199005///NP_945356	A_32_P163533	387328	Hs.530271	NM_199005	9	2.423	0.209304	2.2025	0.212839	88.2022	1	0.00721742	0.00721742	0.86951	2.608	2.529	2.275	2.571	2.052	2.353	0.2205
ENSG00000111335	A_33_P3225512	NA	-1	chrna:-1--1	NA	-1	NA	NA	NA	A_33_P3225512	NA	NA	NA	NA	0.437733	0.125794	0.222145	0.123162	115.845	1	0.00549529	0.00549529	0.855558	0.032221	0.051936	0.348783	0.526683	0.135056	0.309234	0.215588
-	A_21_P0012439	NA	-1	chrna:-1--1	NA	-1	NA	NA	NA	A_21_P0012439	NA	NA	NA	NA	0.411562	0.0306269	0.196591	0.0315129	343.133	1	0.00185531	0.00185531	0.911427	0.444697	0.748343	0.389906	0.433219	0.174308	0.218874	0.214972
-	A_21_P0012116	NA	-1	chrna:-1--1	NA	-1	NA	NA	NA	A_21_P0012116	NA	NA	NA	NA	0.882412	0.0955874	0.668118	0.0910138	66.2626	1	0.00960681	0.00960681	0.906893	0.856244	0.819735	0.950002	0.814821	0.732475	0.603762	0.214293
ENSG00000183691	A_33_P3391796	NA	-1	chrna:-1--1	NA	-1	NA	NA	NA	A_33_P3391796	NA	NA	NA	NA	0.364135	0.0805706	0.150373	0.0791479	212.489	1	0.00299599	0.00299599	0.907751	1.017	0.207011	0.307163	0.421107	0.094407	0.206339	0.213762
ENSG00000128881	A_33_P3215277	NA	-1	chrna:-1--1	NA	-1	NA	NA	NA	A_33_P3215277	NA	NA	NA	NA	1.3815	0.188797	1.17	0.189505	422.98	1	0.00150508	0.00150508	0.917536	1.681	1.517	1.248	1.515	1.036	1.304	0.2115
ENSG00000198099	A_23_P30098	alcohol dehydrogenase 4 (class II), pi polypeptide	100065449	chr4:100044834-100065449	-	100044834	GO:0006069///GO:0006081///GO:0055114///GO:0042375///GO:0042572///GO:0046164///GO:0005575///GO:0005737///GO:0003960///GO:0004024///GO:0004745///GO:0005488///GO:0005503///GO:0046872///GO:0016491///GO:0008270///GO:0019115///GO:0019841///GO:0051287	ADH4	NM_000670///NP_000661	A_23_P30098	127	Hs.1219	NM_000670	4	0.292305	0.0291547	0.0824535	0.0296483	601.305	1	0.00105873	0.00105873	0.878207	0.016177	0.062402	0.271689	0.31292	0.061489	0.103418	0.209851
ENSG00000176020; ENSG00000173540	A_23_P306655	NA	-1	chrna:-1--1	NA	-1	NA	NA	NA	A_23_P306655	NA	NA	AB058754	NA	0.885916	0.118129	0.683655	0.115874	126.851	1	0.00501855	0.00501855	0.866667	0.799249	0.556584	0.802387	0.969446	0.60172	0.76559	0.202261
ENSG00000149557	A_23_P202881	fasciculation and elongation protein zeta 1 (zygin I)	125366123	chr11:125358095-125366123	-	125358095	GO:0007155///GO:0007399///GO:0007411///GO:0005886///GO:0005737///GO:0005813///GO:0005080///GO:0043015///GO:0047485	FEZ1	NM_005103///NM_022549///NP_005094///NP_072043	A_23_P202881	9638	Hs.224008	NM_005103	11	4.23	0.420021	4.0325	0.422143	131.666	1	0.00483502	0.00483502	0.873741	5.756	8.253	3.933	4.527	3.734	4.331	0.1975
ENSG00000169217	A_23_P61551	CD2 (cytoplasmic tail) binding protein 2	30366682	chr16:30362087-30366682	-	30362087	GO:0000244///GO:0008380///GO:0005634///GO:0005737///GO:0005654///GO:0005682///GO:0016607///GO:0046540///GO:0005515///GO:0043021	CD2BP2	NM_006110///NP_006101///NR_024465	A_23_P61551	10421	Hs.202677	NM_006110	16	1.494	0.0311127	1.298	0.0325269	196.003	1	0.00324799	0.00324799	0.913028	1.92	1.33	1.472	1.516	1.275	1.321	0.196
ENSG00000160870	A_23_P358917	cytochrome P450, family 3, subfamily A, polypeptide 7	99332819	chr7:99302661-99332819	-	99302661	GO:0055114///GO:0016020///GO:0005783///GO:0005789///GO:0005792///GO:0009055///GO:0046872///GO:0019825///GO:0020037///GO:0070330	CYP3A7	NM_000765///NP_000756	A_23_P358917	1551	Hs.111944	NM_000765	7	0.521561	0.0805635	0.333919	0.082146	167.687	1	0.00379644	0.00379644	0.901859	0.071569	0.463183	0.464594	0.578528	0.275833	0.392005	0.187642
ENSG00000088305	A_23_P28953	DNA (cytosine-5-)-methyltransferase 3 beta	31397161	chr20:31350190-31397161	+	31350190	GO:0006306///GO:0006306///GO:0006346///GO:0006349///GO:0042493///GO:0010212///GO:0010424///GO:0010628///GO:0016481///GO:0031503///GO:0045666///GO:0046498///GO:0046499///GO:0051571///GO:0051573///GO:0005634///GO:0005737///GO:0005720///GO:0005730///GO:0005515///GO:0003677///GO:0003714///GO:0046872///GO:0008270///GO:0016740///GO:0045322///GO:0051718	DNMT3B	NM_006892///NM_175848///NM_175849///NM_175850///NP_008823///NP_787044///NP_787045///NP_787046	A_23_P28953	1789	Hs.713611	NM_175850	20	1.665	0.639225	1.4785	0.641346	124.333	1	0.00512019	0.00512019	0.869384	1.233	1.206	1.213	2.117	1.025	1.932	0.1865
ENSG00000143486	A_23_P115346	ligatin	206785904	chr1:206764973-206785904	-	206764973	GO:0006413///GO:0006886///GO:0016020///GO:0005737///GO:0005515///GO:0003723///GO:0003743///GO:0004872	LGTN	NM_006893///NP_008824	A_23_P115346	1939	Hs.497581	NM_006893	1	3.3975	0.190212	3.211	0.193747	74.5983	1	0.00853346	0.00853346	0.893964	3.505	3.511	3.532	3.263	3.348	3.074	0.1865
-	A_33_P3263747	NA	-1	chrna:-1--1	NA	-1	NA	NA	NA	A_33_P3263747	NA	NA	NA	NA	1.497	0.0212132	1.311	0.019799	186.002	1	0.00342261	0.00342261	0.897309	1.024	1.419	1.512	1.482	1.325	1.297	0.186
ENSG00000259982; ENSG00000261089	A_33_P3346680	NA	-1	chrna:-1--1	NA	-1	NA	NA	NA	A_33_P3346680	NA	NA	NA	NA	1.1705	0.101116	0.98954	0.0996448	173.913	1	0.00366053	0.00366053	0.894778	0.998473	1.541	1.242	1.099	1.06	0.919081	0.18096
-	A_33_P3273399	NA	-1	chrna:-1--1	NA	-1	NA	NA	NA	A_33_P3273399	NA	NA	NA	NA	1.316	0.0735391	1.1375	0.0756604	118.999	1	0.00534966	0.00534966	0.856605	1.062	1.465	1.368	1.264	1.191	1.084	0.1785
-	A_21_P0014012	NA	-1	chrna:-1--1	NA	-1	NA	NA	NA	A_21_P0014012	NA	NA	NA	NA	0.594593	0.203588	0.418331	0.204067	520.724	1	0.00122256	0.00122256	0.896529	0.314988	0.256291	0.738552	0.450635	0.562628	0.274034	0.176262
ENSG00000170854	A_33_P3314146	NA	-1	chrna:-1--1	NA	-1	NA	NA	NA	A_33_P3314146	NA	NA	NA	NA	1.04279	0.189798	0.871179	0.187837	123.727	1	0.00514525	0.00514525	0.867814	0.497608	0.676987	1.177	0.908585	1.004	0.738359	0.171613
ENSG00000168676	A_33_P3255131	NA	-1	chrna:-1--1	NA	-1	NA	NA	NA	A_33_P3255131	NA	NA	NA	NA	0.993199	0.0449734	0.825159	0.0484319	68.7136	1	0.00926417	0.00926417	0.910209	1.01	1.351	0.961398	1.025	0.790912	0.859405	0.168041
ENSG00000104205	A_24_P46953	serum/glucocorticoid regulated kinase family, member 3	67774255	chr8:67624890-67774255	+	67624890	GO:0006468///GO:0006916///GO:0006950///GO:0007154///GO:0005769///GO:0016023///GO:0000166///GO:0005515///GO:0004674///GO:0005524///GO:0016740///GO:0035091	SGK3	NM_001033578///NM_013257///NM_170709///NP_001028750///NP_037389///NP_733827	A_24_P46953	23678	Hs.613417	NM_013257	8	0.759195	0.0521102	0.591969	0.051476	372.861	1	0.00170739	0.00170739	0.949363	1.139	1.105	0.796043	0.722348	0.628368	0.55557	0.167226
ENSG00000136861	A_33_P3389060	NA	-1	chrna:-1--1	NA	-1	NA	NA	NA	A_33_P3389060	NA	NA	NA	NA	1.213	0.0509116	1.048	0.0523259	164.992	1	0.00385844	0.00385844	0.899691	1.915	1.877	1.177	1.249	1.011	1.085	0.165
-	A_33_P3276222	NA	-1	chrna:-1--1	NA	-1	NA	NA	NA	A_33_P3276222	NA	NA	NA	NA	1.322	0.0636396	1.1585	0.065761	108.999	1	0.00584043	0.00584043	0.846762	1.359	1.052	1.367	1.277	1.205	1.112	0.1635
ENSG00000135636	A_23_P39931	dysferlin, limb girdle muscular dystrophy 2B (autosomal recessive)	71913892	chr2:71680752-71913892	+	71680752	GO:0006936///GO:0016021///GO:0030659///GO:0031410///GO:0042383	DYSF	NM_001130455///NM_001130976///NM_001130977///NM_001130978///NM_001130979///NM_001130980///NM_001130981///NM_001130982///NM_001130983///NM_001130984///NM_001130985///NM_001130986///NM_001130987///NM_003494///NP_001123927///NP_001124448///NP_001124449///NP_001124450///NP_001124451///NP_001124452///NP_001124453///NP_001124454///NP_001124455///NP_001124456///NP_001124457///NP_001124458///NP_001124459…	A_23_P39931	8291	Hs.252180	NM_003494	2	0.294236	0.0383301	0.133443	0.0406777	96.863	1	0.00657214	0.00657214	0.879745	0.012489	0.00975	0.267133	0.32134	0.10468	0.162207	0.160793
ENSG00000187098	A_23_P426663	microphthalmia-associated transcription factor	70017486	chr3:69788632-70017486	+	69788632	GO:0016055///GO:0007275///GO:0030318///GO:0042127///GO:0043010///GO:0043066///GO:0043473///GO:0045165///GO:0045670///GO:0045944///GO:0046849///GO:0005634///GO:0003682///GO:0003705///GO:0016563///GO:0016563	MITF	NM_000248///NM_006722///NM_198158///NM_198159///NM_198177///NM_198178///NP_000239///NP_006713///NP_937801///NP_937802///NP_937820///NP_937821	A_23_P426663	4286	Hs.166017	NM_198159	3	0.87716	0.241604	0.718304	0.239218	94.1653	1	0.00676041	0.00676041	0.879357	2.686	2.434	0.70632	1.048	0.549151	0.887457	0.158856
-	A_21_P0014503	NA	-1	chrna:-1--1	NA	-1	NA	NA	NA	A_21_P0014503	NA	NA	NA	NA	0.748865	0.0609837	0.590461	0.0587726	101.315	1	0.00628338	0.00628338	0.871049	0.671931	0.78412	0.705743	0.791987	0.548902	0.632019	0.158404
ENSG00000163467	A_32_P41553	chromosome 1 open reading frame 182	156316783	chr1:156307104-156316783	+	156307104	NA	C1orf182	NM_144627///NP_653228	A_32_P41553	128229	Hs.534539	NM_144627	1	0.569471	0.15366	0.413671	0.154211	399.51	1	0.0015935	0.0015935	0.926776	0.262652	0.2603	0.678125	0.460817	0.522715	0.304627	0.1558
ENSG00000117859	A_33_P3289835	NA	-1	chrna:-1--1	NA	-1	NA	NA	NA	A_33_P3289835	NA	NA	NA	NA	0.657426	0.0277398	0.501747	0.0307881	72.2239	1	0.00881397	0.00881397	0.895538	0.613834	0.518141	0.637811	0.677041	0.479976	0.523517	0.155679
-	A_21_P0001486	NA	-1	chrna:-1--1	NA	-1	NA	NA	NA	A_21_P0001486	NA	NA	NA	NA	0.609272	0.0349728	0.454752	0.0369449	110.806	1	0.00574518	0.00574518	0.840175	0.26076	0.28551	0.584543	0.634002	0.428628	0.480876	0.154521
-	A_21_P0013518	NA	-1	chrna:-1--1	NA	-1	NA	NA	NA	A_21_P0013518	NA	NA	NA	NA	1.643	0.292742	1.4995	0.292035	286.987	1	0.00221828	0.00221828	0.920023	3.729	4.714	1.85	1.436	1.706	1.293	0.1435
ENSG00000105251	A_23_P142255	Src homology 2 domain containing transforming protein D	4290720	chr19:4278597-4290720	+	4278597	GO:0005515	SHD	NM_020209///NP_064594	A_23_P142255	56961	Hs.7423	NM_020209	19	0.635262	0.150917	0.492308	0.148817	96.2634	1	0.00661308	0.00661308	0.878255	0.340931	0.38072	0.528547	0.741976	0.387079	0.597538	0.142953
ENSG00000115596	A_23_P119916	wingless-type MMTV integration site family, member 6	219738954	chr2:219724545-219738954	+	219724545	GO:0007223///GO:0007267///GO:0007275///GO:0005576///GO:0005578///GO:0005515///GO:0004871///GO:0005201	WNT6	NM_006522///NP_006513	A_23_P119916	7475	Hs.29764	NM_006522	2	0.27751	0.0570218	0.135375	0.0578519	242.142	1	0.0026291	0.0026291	0.904965	0.053869	0.052622	0.23719	0.317831	0.094467	0.176282	0.142136
ENSG00000175104	A_23_P75921	TNF receptor-associated factor 6	36531822	chr11:36510722-36531822	-	36510722	GO:0000122///GO:0000209///GO:0019941///GO:0001503///GO:0001843///GO:0002726///GO:0007165///GO:0006916///GO:0006955///GO:0007250///GO:0009887///GO:0008624///GO:0042981///GO:0019886///GO:0031293///GO:0032743///GO:0042088///GO:0042475///GO:0043011///GO:0043123///GO:0043123///GO:0043507///GO:0045084///GO:0045410///GO:0045672///GO:0048468///GO:0050852///GO:0050870///GO:0051023///GO:0051092///GO:005186…	TRAF6	NM_004620///NM_145803///NP_004611///NP_665802	A_23_P75921	7189	Hs.591983	NM_145803	11	1.3735	0.105359	1.2335	0.10253	70.0009	1	0.00909383	0.00909383	0.907572	1.193	1.081	1.448	1.299	1.306	1.161	0.14
ENSG00000254485; ENSG00000196220	A_33_P3368540	NA	-1	chrna:-1--1	NA	-1	NA	NA	NA	A_33_P3368540	NA	NA	NA	NA	0.96175	0.252083	0.821997	0.249774	85.608	1	0.00743611	0.00743611	0.872993	0.399555	0.501022	1.14	0.783501	0.998614	0.64538	0.139753
ENSG00000171649	A_23_P344281	zinc finger protein interacting with K protein 1 homolog (mouse)	58103757	chr19:58095627-58103757	+	58095627	GO:0006355///GO:0005622///GO:0005634///GO:0003677///GO:0046872///GO:0008270	ZIK1	NM_001010879///NP_001010879	A_23_P344281	284307	Hs.454830	NM_001010879	19	0.857612	0.200813	0.721831	0.199308	127.553	1	0.00499091	0.00499091	0.864847	0.569067	0.540014	0.999609	0.715616	0.862763	0.580899	0.135782
ENSG00000197312	A_33_P3284408	NA	-1	chrna:-1--1	NA	-1	NA	NA	NA	A_33_P3284408	NA	NA	NA	NA	0.373084	0.0708839	0.237937	0.0687605	90.0076	1	0.00707266	0.00707266	0.879287	0.099105	0.164651	0.423206	0.322961	0.286558	0.189316	0.135147
ENSG00000213047	A_23_P201605	DENN/MADD domain containing 1B	197744623	chr1:197521384-197744623	-	197521384	NA	DENND1B	NM_001142795///NM_144977///NP_001136267///NP_659414	A_23_P201605	163486	Hs.657779	NM_144977	1	0.388109	1.48568e-05	0.254056	0.00144391	132.661	1	0.00479877	0.00479877	0.886179	0.363342	0.199588	0.388119	0.388098	0.255077	0.253035	0.134053
ENSG00000120217	A_33_P3381513	NA	-1	chrna:-1--1	NA	-1	NA	NA	NA	A_33_P3381513	NA	NA	NA	NA	0.240979	0.0143097	0.10869	0.0158844	118.805	1	0.00535842	0.00535842	0.855302	0.086497	0.115563	0.23086	0.251097	0.097458	0.119922	0.132289
ENSG00000183513	A_23_P39910	chromosome 2 open reading frame 64	99224955	chr2:99215865-99224955	-	99215865	NA	C2orf64	NM_001008215///NP_001008216	A_23_P39910	493753	Hs.596537	NM_001008215	2	1.617	0.0494974	1.486	0.0523259	65.4989	1	0.0097188	0.0097188	0.907309	1.213	1.712	1.652	1.582	1.523	1.449	0.131
ENSG00000256185; ENSG00000123104	A_33_P3298128	NA	-1	chrna:-1--1	NA	-1	NA	NA	NA	A_33_P3298128	NA	NA	NA	NA	0.260665	0.0014135	0.130905	0.00206758	280.562	1	0.00226908	0.00226908	0.90404	0.091905	0.177725	0.261665	0.259666	0.132367	0.129443	0.12976
ENSG00000085433	A_33_P3223111	NA	-1	chrna:-1--1	NA	-1	NA	NA	NA	A_33_P3223111	NA	NA	NA	NA	0.662563	0.00902124	0.534952	0.00838132	282.021	1	0.00225734	0.00225734	0.9065	0.420911	0.473175	0.668942	0.656184	0.540878	0.529025	0.127611
ENSG00000084444	A_23_P394567	KIAA1467	13236381	chr12:13197314-13236381	+	13197314	GO:0016020///GO:0016021	KIAA1467	NM_020853///NP_065904	A_23_P394567	57613	Hs.132660	NM_020853	12	0.884374	0.0383592	0.757207	0.0406742	77.6838	1	0.00819456	0.00819456	0.884086	0.697991	0.56114	0.911498	0.85725	0.785968	0.728446	0.127167
ENSG00000144306	A_23_P17021	secernin 3	175293727	chr2:175260466-175293727	+	175260466	GO:0006508///GO:0016805	SCRN3	NM_024583///NP_078859	A_23_P17021	79634	Hs.470679	NM_024583	2	1.7975	0.0516188	1.671	0.0523259	252.988	1	0.00251639	0.00251639	0.909476	1.982	1.731	1.834	1.761	1.708	1.634	0.1265
ENSG00000215045	A_33_P3411097	NA	-1	chrna:-1--1	NA	-1	NA	NA	NA	A_33_P3411097	NA	NA	NA	NA	0.41902	0.0329349	0.294703	0.0355173	68.0815	1	0.00935018	0.00935018	0.90808	0.171007	0.223996	0.395731	0.442308	0.269589	0.319818	0.124316
-	A_21_P0007119	NA	-1	chrna:-1--1	NA	-1	NA	NA	NA	A_21_P0007119	NA	NA	NA	NA	0.450803	0.00528351	0.326687	0.00358503	103.344	1	0.00616004	0.00616004	0.861027	0.470489	0.467003	0.447067	0.454539	0.324152	0.329222	0.124116
-	A_21_P0012409	NA	-1	chrna:-1--1	NA	-1	NA	NA	NA	A_21_P0012409	NA	NA	NA	NA	0.239018	0.0378182	0.116145	0.0355328	76.0349	1	0.00837225	0.00837225	0.893729	0.130667	0.05446	0.212277	0.26576	0.09102	0.141271	0.122873
ENSG00000197050	A_33_P3395389	NA	-1	chrna:-1--1	NA	-1	NA	NA	NA	A_33_P3395389	NA	NA	NA	NA	0.378134	0.100618	0.257581	0.102949	73.1504	1	0.00870235	0.00870235	0.891357	0.137085	0.118173	0.449282	0.306986	0.330377	0.184785	0.120553
ENSG00000251369	A_33_P3299386	NA	-1	chrna:-1--1	NA	-1	NA	NA	NA	A_33_P3299386	NA	NA	NA	NA	0.465217	0.104994	0.350132	0.106509	107.455	1	0.00592435	0.00592435	0.854035	0.20124	0.233986	0.539459	0.390975	0.425445	0.274819	0.115085
ENSG00000091129	A_33_P3301514	NA	-1	chrna:-1--1	NA	-1	NA	NA	NA	A_33_P3301514	NA	NA	NA	NA	0.441881	0.00601252	0.328991	0.0055621	354.444	1	0.0017961	0.0017961	0.91799	0.031479	0.035887	0.446132	0.437629	0.332924	0.325058	0.11289
-	A_33_P3250767	NA	-1	chrna:-1--1	NA	-1	NA	NA	NA	A_33_P3250767	NA	NA	NA	NA	0.523267	0.0638602	0.41077	0.0641063	646.531	1	0.000984669	0.000984669	0.95814	0.557263	0.587467	0.478111	0.568423	0.36544	0.4561	0.112497
ENSG00000153207; ENSG00000226121	A_33_P3666346	NA	-1	chrna:-1--1	NA	-1	NA	NA	NA	A_33_P3666346	NA	NA	NA	NA	0.616533	0.0986322	0.504735	0.0972767	116.636	1	0.00545805	0.00545805	0.852382	0.235033	0.24561	0.686276	0.546789	0.57352	0.43595	0.111797
ENSG00000262160; ENSG00000103067	A_23_P100220	epithelial splicing regulatory protein 2	68270136	chr16:68262449-68270136	-	68262449	GO:0006397///GO:0043484///GO:0005634///GO:0000166///GO:0003729	ESRP2	NM_024939///NP_079215	A_23_P100220	80004	Hs.436585	NM_024939	16	0.305445	0.00252932	0.194154	0.00195374	273.448	1	0.00232811	0.00232811	0.892425	0.124046	0.100767	0.303657	0.307234	0.192772	0.195535	0.111292
ENSG00000065183	A_33_P3211633	NA	-1	chrna:-1--1	NA	-1	NA	NA	NA	A_33_P3211633	NA	NA	NA	NA	1.81	0.434164	1.6995	0.432042	73.6661	1	0.00864143	0.00864143	0.888715	0.48935	0.493523	2.117	1.503	2.005	1.394	0.1105
-	A_21_P0004347	NA	-1	chrna:-1--1	NA	-1	NA	NA	NA	A_21_P0004347	NA	NA	NA	NA	0.265946	0.0440167	0.158301	0.0456141	95.3021	1	0.00667977	0.00667977	0.88248	0.009773	0.011194	0.29707	0.234821	0.190555	0.126047	0.107645
-	A_21_P0001549	NA	-1	chrna:-1--1	NA	-1	NA	NA	NA	A_21_P0001549	NA	NA	NA	NA	0.404475	0.0131451	0.304991	0.0113526	78.4884	1	0.00811057	0.00811057	0.884454	0.223411	0.260725	0.39518	0.41377	0.296964	0.313019	0.0994835
ENSG00000198758	A_33_P3317168	NA	-1	chrna:-1--1	NA	-1	NA	NA	NA	A_33_P3317168	NA	NA	NA	NA	0.575164	0.0328783	0.475866	0.0327108	837.996	1	0.000759693	0.000759693	0.937554	0.447537	0.479899	0.598412	0.551915	0.498996	0.452736	0.0992975
ENSG00000117228	A_23_P62890	guanylate binding protein 1, interferon-inducible, 67kDa	89531043	chr1:89517986-89531043	-	89517986	GO:0005886///GO:0000166///GO:0003924///GO:0005525	GBP1	NM_002053///NP_002044	A_23_P62890	2633	Hs.62661	NM_002053	1	0.39895	0.0943026	0.301924	0.0939611	401.773	1	0.00158452	0.00158452	0.93227	1.077	1.24	0.332268	0.465632	0.235483	0.368364	0.0970265
ENSG00000187954	A_23_P318604	cysteine/histidine-rich 1	145691031	chr8:145689199-145691031	-	145689199	GO:0005737///GO:0048471///GO:0046872///GO:0008270	CYHR1	NM_001129888///NM_032687///NM_138496///NP_001123360///NP_116076///NP_612505	A_23_P318604	50626	Hs.459379	BC004544	8	1.3865	0.0487904	1.2925	0.0502046	94.0012	1	0.00677221	0.00677221	0.878633	3.123	2.067	1.352	1.421	1.257	1.328	0.094
ENSG00000204519	A_24_P68019	zinc finger protein 551	58201167	chr19:58193356-58201167	+	58193356	GO:0006355///GO:0005622///GO:0005634///GO:0003677///GO:0046872///GO:0008270	ZNF551	NM_138347///NP_612356	A_24_P68019	90233	Hs.109540	NM_138347	19	0.742057	0.111202	0.648837	0.110932	489.35	1	0.00130095	0.00130095	0.889549	0.41057	0.442409	0.820688	0.663425	0.727278	0.570396	0.0932195
-	A_21_P0007029	NA	-1	chrna:-1--1	NA	-1	NA	NA	NA	A_21_P0007029	NA	NA	NA	NA	0.182687	0.0168511	0.0902135	0.0150126	71.1331	1	0.00894911	0.00894911	0.900231	0.137205	0.098956	0.194602	0.170771	0.100829	0.079598	0.092473
ENSG00000177946	A_23_P206454	CENPB DNA-binding domains containing 1	90038942	chr16:90036201-90038942	-	90036201	NA	CENPBD1	NM_145039///NP_659476	A_23_P206454	92806	Hs.513832	NM_145039	16	1.428	0.0579828	1.336	0.0565686	92.0011	1	0.00691942	0.00691942	0.877483	2.57	2.556	1.387	1.469	1.296	1.376	0.092
ENSG00000170160; ENSG00000250111; ENSG00000154874; ENSG00000154898	A_24_P288915	coiled-coil domain containing 144B	18528845	chr17:18486721-18528845	-	18486721	NA	CCDC144B	NM_182568///NP_872374	A_24_P288915	284047	Hs.649499	AK093811	17	0.451559	0.00587677	0.360832	0.00551119	350.97	1	0.00181388	0.00181388	0.90872	0.332136	0.332026	0.455715	0.447404	0.364729	0.356935	0.0907275
ENSG00000211640	A_24_P361816	immunoglobulin lambda variable 6-57	-1	chrna:-1--1	NA	-1	NA	IGLV6-57	NA	A_24_P361816	28778	Hs.535668	BC023973	NA	0.485005	0.00580253	0.394554	0.00419174	79.4126	1	0.00801618	0.00801618	0.881763	0.449022	0.481883	0.489108	0.480902	0.397518	0.39159	0.090451
ENSG00000116786	A_23_P351342	pleckstrin homology domain containing, family M (with RUN domain) member 2	16061262	chr1:16010826-16061262	+	16010826	GO:0007030///GO:0005737///GO:0005515///GO:0019894	PLEKHM2	NM_015164///NP_055979	A_23_P351342	23207	Hs.646775	BC068599	1	0.957695	0.109326	0.874522	0.10872	193.886	1	0.00328345	0.00328345	0.912854	1.154	0.950775	0.880389	1.035	0.797646	0.951399	0.083172
ENSG00000095209	A_33_P3401428	NA	-1	chrna:-1--1	NA	-1	NA	NA	NA	A_33_P3401428	NA	NA	NA	NA	0.909513	0.344343	0.826919	0.345183	138.932	1	0.00458217	0.00458217	0.884935	0.28363	0.109885	1.153	0.666026	1.071	0.582837	0.0825945
-	A_21_P0012874	NA	-1	chrna:-1--1	NA	-1	NA	NA	NA	A_21_P0012874	NA	NA	NA	NA	0.457302	0.0806879	0.377657	0.0793862	86.5241	1	0.00735739	0.00735739	0.875945	0.626113	0.491395	0.400247	0.514357	0.321523	0.433792	0.0796445
-	A_21_P0014465	NA	-1	chrna:-1--1	NA	-1	NA	NA	NA	A_21_P0014465	NA	NA	NA	NA	0.680289	0.237171	0.602653	0.238675	73.0022	1	0.00872001	0.00872001	0.891361	0.99078	2.787	0.512584	0.847994	0.433884	0.771421	0.0776365
ENSG00000160685	A_23_P11729	zinc finger and BTB domain containing 7B	154990998	chr1:154975111-154990998	+	154975111	GO:0007275///GO:0007398///GO:0030154///GO:0045449///GO:0045944///GO:0005622///GO:0005634///GO:0005730///GO:0005515///GO:0003700///GO:0003704///GO:0046872///GO:0008270///GO:0042803	ZBTB7B	NM_015872///NP_056956	A_23_P11729	51043	Hs.700874	NM_015872	1	0.542638	0.0414478	0.466762	0.0397776	64.2461	1	0.00990828	0.00990828	0.908241	0.667488	0.388553	0.571946	0.51333	0.494889	0.438635	0.075876
ENSG00000188647	A_33_P3209915	NA	-1	chrna:-1--1	NA	-1	NA	NA	NA	A_33_P3209915	NA	NA	NA	NA	0.694126	0.158815	0.61964	0.15848	314.934	1	0.00202143	0.00202143	0.905154	0.428362	0.411624	0.806425	0.581827	0.731703	0.507578	0.0744855
ENSG00000167523	A_32_P107493	chromosome 16 open reading frame 55	89737675	chr16:89724209-89737675	+	89724209	NA	C16orf55	NM_153025///NP_694570	A_32_P107493	124045	Hs.655171	NM_153025	16	0.914219	0.0249786	0.841033	0.0241116	119.383	1	0.00533245	0.00533245	0.85656	0.602755	0.699168	0.931882	0.896557	0.858083	0.823984	0.073186
ENSG00000156162	A_24_P481824	dpy-19-like 4 (C. elegans)	95806076	chr8:95732102-95806076	+	95732102	GO:0016020///GO:0016021	DPY19L4	NM_181787///NP_861452	A_24_P481824	286148	Hs.567828	AF086017	8	0.246477	0.0251999	0.174869	0.0267265	66.3349	1	0.00959633	0.00959633	0.907598	0.219661	0.576487	0.228658	0.264296	0.15597	0.193767	0.0716085
ENSG00000204217	A_24_P753161	bone morphogenetic protein receptor, type II (serine/threonine kinase)	203432473	chr2:203241049-203432473	+	203241049	GO:0001707///GO:0003085///GO:0006366///GO:0006468///GO:0009267///GO:0009952///GO:0014916///GO:0014916///GO:0030501///GO:0030509///GO:0030509///GO:0030509///GO:0030509///GO:0042127///GO:0045669///GO:0045906///GO:0048010///GO:0048286///GO:0005886///GO:0005886///GO:0005887///GO:0005901///GO:0009986///GO:0000166///GO:0000287///GO:0004674///GO:0004872///GO:0019838///GO:0005024///GO:0005524///GO:001674…	BMPR2	NM_001204///NP_001195	A_24_P753161	659	Hs.471119	NM_001204	2	0.562512	0.0920788	0.496178	0.0931076	91.1827	1	0.00698152	0.00698152	0.880943	0.9763	0.84357	0.497403	0.627622	0.430341	0.562015	0.0663345
ENSG00000266200	A_23_P24083	pancreatic lipase-related protein 2	118404656	chr10:118380464-118404656	+	118380464	GO:0006641///GO:0016042///GO:0005576///GO:0004806///GO:0016787///GO:0047372	PNLIPRP2	NM_005396///NP_005387	A_23_P24083	5408	Hs.423598	NM_005396	10	0.0883935	0.0147213	0.02303	0.0142383	191.401	1	0.00332608	0.00332608	0.899981	0.009769	0.011252	0.077984	0.098803	0.012962	0.033098	0.0653635
ENSG00000184378	A_23_P121447	actin related protein M1	169487683	chr3:169484712-169487683	-	169484712	GO:0005737///GO:0005856///GO:0005515	ARPM1	NM_032487///NP_115876	A_23_P121447	84517	Hs.135411	NM_032487	3	0.396932	0.0700616	0.331964	0.0690405	89.9826	1	0.00707463	0.00707463	0.877375	0.40699	0.426493	0.446473	0.347391	0.380783	0.283145	0.064968
-	A_21_P0013433	NA	-1	chrna:-1--1	NA	-1	NA	NA	NA	A_21_P0013433	NA	NA	NA	NA	0.290338	0.0547958	0.228217	0.0546636	664.303	1	0.000958326	0.000958326	0.989599	0.295727	0.290616	0.329084	0.251591	0.26687	0.189564	0.0621205
ENSG00000264230; ENSG00000265190	A_32_P105549	annexin A8-like 2	47763038	chr10:47746919-47763038	+	47746919	GO:0005509///GO:0005544	ANXA8L2	NM_001630///NP_001621	A_32_P105549	244	Hs.705389	NM_001630	10	0.242118	0.0650687	0.180568	0.0644111	132.366	1	0.00480945	0.00480945	0.881715	0.321613	0.268463	0.196107	0.288128	0.135023	0.226114	0.061549
ENSG00000123095	A_23_P139500	basic helix-loop-helix family, member e41	26278003	chr12:26272960-26278003	-	26272960	GO:0006355///GO:0009887///GO:0008283///GO:0030154///GO:0005634///GO:0003700	BHLHE41	NM_030762///NP_110389	A_23_P139500	79365	Hs.177841	NM_030762	12	0.397568	0.17795	0.336693	0.178121	503.133	1	0.00126531	0.00126531	0.889214	0.135304	0.205032	0.523397	0.271738	0.462644	0.210743	0.060874
ENSG00000196634	A_33_P3219682	NA	-1	chrna:-1--1	NA	-1	NA	NA	NA	A_33_P3219682	NA	NA	NA	NA	0.810586	0.0191576	0.750276	0.0187524	210.493	1	0.00302439	0.00302439	0.905511	0.929614	0.968134	0.79704	0.824133	0.737016	0.763536	0.0603105
ENSG00000112339	A_33_P3246293	NA	-1	chrna:-1--1	NA	-1	NA	NA	NA	A_33_P3246293	NA	NA	NA	NA	0.180687	0.014285	0.120983	0.0153294	80.8451	1	0.00787417	0.00787417	0.875659	0.083716	0.069387	0.190788	0.170586	0.131822	0.110143	0.0597045
-	A_21_P0011727	NA	-1	chrna:-1--1	NA	-1	NA	NA	NA	A_21_P0011727	NA	NA	NA	NA	0.239483	0.0423578	0.1802	0.0434623	75.9078	1	0.00838626	0.00838626	0.891463	0.140587	0.217983	0.269435	0.209532	0.210932	0.149467	0.059284
-	A_21_P0000089	NA	-1	chrna:-1--1	NA	-1	NA	NA	NA	A_21_P0000089	NA	NA	NA	NA	0.258671	0.0107268	0.200737	0.0119466	67.1703	1	0.009477	0.009477	0.906477	0.175974	0.156583	0.251086	0.266256	0.192289	0.209184	0.0579345
ENSG00000175893	A_24_P374427	zinc finger, DHHC-type containing 21	14693469	chr9:14617032-14693469	-	14617032	GO:0016020///GO:0016021///GO:0046872///GO:0008270///GO:0008415///GO:0016740	ZDHHC21	NM_178566///NP_848661	A_24_P374427	340481	Hs.649522	NM_178566	9	0.213536	0.012315	0.156067	0.0124069	884.154	1	0.000720032	0.000720032	1.01203	0.135231	0.18054	0.204828	0.222244	0.147294	0.16484	0.057469
ENSG00000015153	A_33_P3390456	NA	-1	chrna:-1--1	NA	-1	NA	NA	NA	A_33_P3390456	NA	NA	NA	NA	0.571136	0.0431328	0.514312	0.0431583	3154.17	1	0.000201834	0.000201834	0.729472	0.368345	0.634441	0.601635	0.540636	0.544829	0.483794	0.056824
ENSG00000188611; ENSG00000204147	A_23_P161171	N-acylsphingosine amidohydrolase (non-lysosomal ceramidase) 2	52008370	chr10:51947001-52008370	-	51947001	GO:0006915///GO:0007165///GO:0006629///GO:0006665///GO:0006672///GO:0005886///GO:0005739///GO:0016021///GO:0016787///GO:0017040	ASAH2	NM_001143974///NM_019893///NP_001137446///NP_063946	A_23_P161171	56624	Hs.512645	NM_019893	10	0.55053	0.0762537	0.495163	0.0773122	73.9714	1	0.00860577	0.00860577	0.886851	0.324668	0.23763	0.604449	0.49661	0.549831	0.440495	0.0553665
ENSG00000241527	A_33_P3218118	NA	-1	chrna:-1--1	NA	-1	NA	NA	NA	A_33_P3218118	NA	NA	NA	NA	0.229473	9.75805e-05	0.17611	0.000857014	99.3723	1	0.00640619	0.00640619	0.871363	0.166946	0.163468	0.229404	0.229542	0.175504	0.176716	0.053363
ENSG00000183833	A_24_P160696	chromosome 3 open reading frame 15	119485947	chr3:119421868-119485947	+	119421868	GO:0005739///GO:0005737///GO:0005515	C3orf15	NM_033364///NP_203528	A_24_P160696	89876	Hs.341906	NM_033364	3	0.065129	0.00358927	0.013016	0.00250882	68.2106	1	0.00933248	0.00933248	0.913373	0.009344	0.011135	0.067667	0.062591	0.01479	0.011242	0.052113
ENSG00000088727	A_24_P225878	kinesin family member 9	47324337	chr3:47269516-47324337	-	47269516	GO:0007018///GO:0005874///GO:0000166///GO:0003777///GO:0005524	KIF9	NM_001134878///NM_022342///NM_182902///NP_001128350///NP_071737///NP_878905	A_24_P225878	64147	Hs.373947	NM_022342	3	0.109885	0.0635152	0.0600615	0.0641494	111.09	1	0.00573049	0.00573049	0.840456	0.037676	0.022708	0.154797	0.064973	0.105422	0.014701	0.0498235
ENSG00000142875	A_33_P3215317	NA	-1	chrna:-1--1	NA	-1	NA	NA	NA	A_33_P3215317	NA	NA	NA	NA	0.216394	0.00403899	0.168232	0.00408213	1578.57	1	0.000403288	0.000403288	1.13366	0.074988	0.037365	0.21925	0.213538	0.171118	0.165345	0.0481625
-	A_21_P0013282	NA	-1	chrna:-1--1	NA	-1	NA	NA	NA	A_21_P0013282	NA	NA	NA	NA	0.113544	0.0030144	0.067398	0.00373211	90.9271	1	0.00700115	0.00700115	0.881222	0.012983	0.040577	0.115675	0.111412	0.070037	0.064759	0.0461455
ENSG00000260830	A_33_P3254650	NA	-1	chrna:-1--1	NA	-1	NA	NA	NA	A_33_P3254650	NA	NA	NA	NA	0.080513	0.0100126	0.0343905	0.010381	177.054	1	0.0035956	0.0035956	0.900661	0.074055	0.103434	0.087593	0.073433	0.041731	0.02705	0.0461225
ENSG00000158246	A_23_P12199	family with sequence similarity 46, member B	27339333	chr1:27331512-27339333	-	27331512	NA	FAM46B	NM_052943///NP_443175	A_23_P12199	115572	Hs.632378	NM_052943	1	0.109257	0.0292997	0.0637075	0.0284363	74.6096	1	0.00853216	0.00853216	0.895683	0.33663	0.465378	0.129975	0.088539	0.083815	0.0436	0.0455495
ENSG00000068308	A_32_P169574	OTU domain containing 5	48815648	chrX:48779304-48815648	-	48779304	GO:0019941///GO:0008234///GO:0004221///GO:0008233	OTUD5	NM_001136157///NM_001136158///NM_001136159///NM_017602///NP_001129629///NP_001129630///NP_001129631///NP_060072	A_32_P169574	55593	Hs.496098	NM_017602	X	0.583541	0.0440252	0.539972	0.0444289	152.601	1	0.00417174	0.00417174	0.886915	1.02	1.371	0.55241	0.614671	0.508556	0.571388	0.0435685
-	A_23_P74391	opsin 3	241803701	chr1:241756452-241803701	-	241756452	GO:0007186///GO:0007601///GO:0007602///GO:0018298///GO:0042752///GO:0050896///GO:0016020///GO:0005887///GO:0008020	OPN3	NM_014322///NP_055137	A_23_P74391	23596	Hs.409081	NM_014322	1	0.435057	0.0179131	0.392248	0.0187214	74.905	1	0.00849852	0.00849852	0.897739	1.168	1.296	0.42239	0.447723	0.37901	0.405486	0.0428085
ENSG00000178567	A_24_P627984	EPM2A (laforin) interacting protein 1	37034795	chr3:37027357-37034795	-	37027357	GO:0005783	EPM2AIP1	NM_014805///NP_055620	A_24_P627984	9852	Hs.28020	BI771054	3	0.55814	0.04201	0.515667	0.0421683	379.274	1	0.00167852	0.00167852	0.954284	0.369617	0.364559	0.587845	0.528434	0.545485	0.48585	0.042472
ENSG00000186281; ENSG00000188383	A_33_P3415551	NA	-1	chrna:-1--1	NA	-1	NA	NA	NA	A_33_P3415551	NA	NA	NA	NA	0.0640305	0.00697702	0.02258	0.00725492	210.942	1	0.00301796	0.00301796	0.908962	0.024905	0.020034	0.068964	0.059097	0.02771	0.01745	0.0414505
ENSG00000157927	A_23_P111860	Ras association and DIL domains	4923335	chr7:4838739-4923335	-	4838739	GO:0007155///GO:0007165///GO:0007275///GO:0005515	RADIL	NM_018059///NP_060529	A_23_P111860	55698	Hs.667336	NM_018059	7	0.165814	0.0959763	0.124743	0.0955259	128.952	1	0.00493676	0.00493676	0.864343	0.280484	0.697567	0.097949	0.23368	0.057196	0.19229	0.0410715
-	A_21_P0005608	NA	-1	chrna:-1--1	NA	-1	NA	NA	NA	A_21_P0005608	NA	NA	NA	NA	0.236332	0.0107706	0.196621	0.0108612	620.48	1	0.00102601	0.00102601	0.927056	0.205954	0.419577	0.243948	0.228716	0.204301	0.188941	0.039711
ENSG00000279539	A_33_P3364641	NA	-1	chrna:-1--1	NA	-1	NA	NA	NA	A_33_P3364641	NA	NA	NA	NA	0.0787325	0.00578343	0.042131	0.00654922	67.5929	1	0.00941775	0.00941775	0.907674	0.043566	0.055526	0.082822	0.074643	0.046762	0.0375	0.0366015
ENSG00000173253	A_32_P213459	doublesex and mab-3 related transcription factor 2	1057553	chr9:1050619-1057553	+	1050619	GO:0006355///GO:0007530///GO:0007548///GO:0008584///GO:0005634///GO:0003700///GO:0046872///GO:0008270	DMRT2	NM_001130865///NM_006557///NM_181872///NP_001124337///NP_006548///NP_870987	A_32_P213459	10655	Hs.59506	NM_006557	9	0.097558	0.0382898	0.061693	0.0387989	99.6248	1	0.00638996	0.00638996	0.873853	0.017203	0.013358	0.070483	0.124633	0.034258	0.089128	0.035865
-	A_21_P0008986	NA	-1	chrna:-1--1	NA	-1	NA	NA	NA	A_21_P0008986	NA	NA	NA	NA	0.116574	7.07066e-05	0.0808255	0.00086479	63.6659	1	0.00999857	0.00999857	0.90504	0.011203	0.023022	0.116524	0.116624	0.080214	0.081437	0.0357485
ENSG00000137962	A_24_P333571	Rho GTPase activating protein 29	94703307	chr1:94634463-94703307	-	94634463	GO:0007242///GO:0007266///GO:0005622///GO:0005096///GO:0005100///GO:0046872///GO:0008270	ARHGAP29	NM_004815///NP_004806	A_24_P333571	9411	Hs.483238	BC022483	1	0.11254	0.00888267	0.0771535	0.00924683	137.424	1	0.00463246	0.00463246	0.88787	0.142795	0.071735	0.106259	0.118821	0.070615	0.083692	0.0353865
ENSG00000161249	A_33_P3246885	NA	-1	chrna:-1--1	NA	-1	NA	NA	NA	A_33_P3246885	NA	NA	NA	NA	0.359835	0.0284101	0.324653	0.0281895	225.525	1	0.00282281	0.00282281	0.892697	0.364703	0.248383	0.339746	0.379924	0.30472	0.344586	0.035182
ENSG00000138119	A_33_P3354176	NA	-1	chrna:-1--1	NA	-1	NA	NA	NA	A_33_P3354176	NA	NA	NA	NA	0.147608	0.000764386	0.112801	0.000706402	848.915	1	0.000749921	0.000749921	1.02555	0.218966	0.146518	0.147067	0.148148	0.112302	0.113301	0.034806
ENSG00000126243	A_33_P3368925	NA	-1	chrna:-1--1	NA	-1	NA	NA	NA	A_33_P3368925	NA	NA	NA	NA	0.13471	0.0130553	0.100813	0.0134831	112.057	1	0.00568104	0.00568104	0.850458	0.115441	0.116191	0.143942	0.125479	0.110347	0.091279	0.0338975
-	A_21_P0002638	NA	-1	chrna:-1--1	NA	-1	NA	NA	NA	A_21_P0002638	NA	NA	NA	NA	0.049674	0.00392161	0.016061	0.00323431	69.1626	1	0.00920404	0.00920404	0.907827	0.039943	0.024722	0.046901	0.052447	0.013774	0.018348	0.033613
ENSG00000225670	A_33_P3359953	NA	-1	chrna:-1--1	NA	-1	NA	NA	NA	A_33_P3359953	NA	NA	NA	NA	0.0643215	0.0153166	0.031008	0.0158647	85.9701	1	0.0074048	0.0074048	0.875409	0.010022	0.015886	0.075152	0.053491	0.042226	0.01979	0.0333135
-	A_19_P00804950	NA	-1	chrna:-1--1	NA	-1	NA	NA	NA	A_19_P00804950	NA	NA	NA	NA	0.138966	0.0191513	0.105745	0.0187935	131.307	1	0.00484825	0.00484825	0.873012	0.228233	0.221531	0.125424	0.152508	0.092456	0.119034	0.033221
-	A_21_P0010859	NA	-1	chrna:-1--1	NA	-1	NA	NA	NA	A_21_P0010859	NA	NA	NA	NA	0.330437	0.011045	0.297658	0.0115386	93.9226	1	0.00677788	0.00677788	0.874882	0.160602	0.143698	0.322627	0.338247	0.289499	0.305817	0.032779
ENSG00000170369	A_24_P237175	cystatin SA	23807312	chr20:23804403-23807312	-	23804403	GO:0005576///GO:0004869///GO:0030414	CST2	NM_001322///NP_001313	A_24_P237175	1470	Hs.669305	NM_001322	20	0.0813945	0.0509746	0.049453	0.0503276	69.8176	1	0.0091177	0.0091177	0.906378	0.008499	0.00996	0.04535	0.117439	0.013866	0.08504	0.0319415
ENSG00000186017	A_23_P306956	zinc finger protein 566	36980463	chr19:36936021-36980463	-	36936021	GO:0006355///GO:0005622///GO:0005634///GO:0003677///GO:0046872///GO:0008270	ZNF566	NM_001145343///NM_001145344///NM_001145345///NM_032838///NP_001138815///NP_001138816///NP_001138817///NP_116227	A_23_P306956	84924	Hs.533939	NM_032838	19	0.244873	0.0583851	0.21333	0.0582069	250.356	1	0.00254285	0.00254285	0.912522	0.121459	0.136889	0.286158	0.203589	0.254488	0.172171	0.031544
-	A_33_P3245484	NA	-1	chrna:-1--1	NA	-1	NA	NA	NA	A_33_P3245484	NA	NA	NA	NA	0.236975	0.0179923	0.205597	0.0184916	88.8864	1	0.00716187	0.00716187	0.873213	0.106879	0.109982	0.249697	0.224252	0.218673	0.192522	0.031377
ENSG00000135638	A_33_P3343715	NA	-1	chrna:-1--1	NA	-1	NA	NA	NA	A_33_P3343715	NA	NA	NA	NA	0.18033	0.00980474	0.149132	0.00987757	605.815	1	0.00105085	0.00105085	0.886197	0.176512	0.143315	0.173397	0.187263	0.142147	0.156116	0.0311985
-	A_21_P0013615	NA	-1	chrna:-1--1	NA	-1	NA	NA	NA	A_21_P0013615	NA	NA	NA	NA	0.129062	0.0296921	0.0980175	0.0300641	118.043	1	0.005393	0.005393	0.852752	0.117211	0.123876	0.108067	0.150058	0.076759	0.119276	0.031045
ENSG00000172971; ENSG00000255562; ENSG00000110057; ENSG00000249272; ENSG00000155070; ENSG00000184795; ENSG00000251624	A_33_P3262758	NA	-1	chrna:-1--1	NA	-1	NA	NA	NA	A_33_P3262758	NA	NA	NA	NA	0.574427	0.131267	0.544393	0.131149	359.732	1	0.0017697	0.0017697	0.93276	0.782431	0.713284	0.481608	0.667247	0.451657	0.637129	0.0300345
ENSG00000230825	A_19_P00315705	NA	-1	chrna:-1--1	NA	-1	NA	NA	NA	A_19_P00315705	NA	NA	NA	NA	0.116183	0.00136118	0.086761	0.00138168	2029.23	1	0.000313724	0.000313724	1.05828	0.093238	0.084807	0.117145	0.11522	0.087738	0.085784	0.0294215
ENSG00000197847	A_33_P3235841	NA	-1	chrna:-1--1	NA	-1	NA	NA	NA	A_33_P3235841	NA	NA	NA	NA	0.096439	0.0294892	0.0681215	0.0301008	65.4745	1	0.00972242	0.00972242	0.905976	0.052799	0.043516	0.075587	0.117291	0.046837	0.089406	0.0283175
ENSG00000183560	A_24_P206702	NA	-1	chrna:-1--1	NA	-1	NA	NA	NA	A_24_P206702	NA	NA	NA	NA	0.0495335	0.00725138	0.0215945	0.00756109	127.575	1	0.00499006	0.00499006	0.86767	0.055104	0.029085	0.054661	0.044406	0.026941	0.016248	0.027939
ENSG00000183337	A_33_P3267760	NA	-1	chrna:-1--1	NA	-1	NA	NA	NA	A_33_P3267760	NA	NA	NA	NA	0.064085	0.00958271	0.0367685	0.00898945	65.1172	1	0.00977576	0.00977576	0.90594	0.028043	0.043483	0.070861	0.057309	0.043125	0.030412	0.0273165
ENSG00000152785	A_33_P3316621	NA	-1	chrna:-1--1	NA	-1	NA	NA	NA	A_33_P3316621	NA	NA	NA	NA	0.0664595	0.0271706	0.0401465	0.0273827	175.418	1	0.00362912	0.00362912	0.895755	0.009577	0.012591	0.047247	0.085672	0.020784	0.059509	0.026313
ENSG00000224358	A_33_P3897698	NA	-1	chrna:-1--1	NA	-1	NA	NA	NA	A_33_P3897698	NA	NA	NA	NA	0.1006	0.0115463	0.0748755	0.0117062	227.649	1	0.00279648	0.00279648	0.889931	0.120537	0.042943	0.108765	0.092436	0.083153	0.066598	0.025725
ENSG00000182330; ENSG00000204510	A_33_P3213863	NA	-1	chrna:-1--1	NA	-1	NA	NA	NA	A_33_P3213863	NA	NA	NA	NA	0.050316	0.00908066	0.024667	0.00946674	93.9525	1	0.00677572	0.00677572	0.87684	0.022028	0.02486	0.043895	0.056737	0.017973	0.031361	0.025649
-	A_33_P3375513	NA	-1	chrna:-1--1	NA	-1	NA	NA	NA	A_33_P3375513	NA	NA	NA	NA	0.0368135	0.000936917	0.011865	0.000965908	1216.98	1	0.000523113	0.000523113	1.05876	0.008894	0.028229	0.037476	0.036151	0.012548	0.011182	0.0249485
ENSG00000204054	A_19_P00322932	NA	-1	chrna:-1--1	NA	-1	NA	NA	NA	A_19_P00322932	NA	NA	NA	NA	0.208319	0.0200528	0.183421	0.0202833	152.752	1	0.00416761	0.00416761	0.893547	0.372521	0.546375	0.222499	0.19414	0.197764	0.169079	0.024898
-	A_21_P0014608	NA	-1	chrna:-1--1	NA	-1	NA	NA	NA	A_21_P0014608	NA	NA	NA	NA	0.0752185	0.00222951	0.050418	0.00201384	162.628	1	0.00391453	0.00391453	0.880317	0.076463	0.05138	0.076795	0.073642	0.051842	0.048994	0.0248005
-	A_21_P0013976	NA	-1	chrna:-1--1	NA	-1	NA	NA	NA	A_21_P0013976	NA	NA	NA	NA	0.0376605	0.00091853	0.0133575	0.00131168	87.4206	1	0.00728194	0.00728194	0.869007	0.009138	0.015112	0.037011	0.03831	0.01243	0.014285	0.024303
-	A_21_P0014434	NA	-1	chrna:-1--1	NA	-1	NA	NA	NA	A_21_P0014434	NA	NA	NA	NA	0.0679505	0.0145289	0.043659	0.0142298	114.853	1	0.00554279	0.00554279	0.855059	0.096163	0.126716	0.057677	0.078224	0.033597	0.053721	0.0242915
ENSG00000136404	A_23_P77117	transmembrane 6 superfamily member 1	83806110	chr15:83776323-83806110	+	83776323	GO:0008150///GO:0016020///GO:0016021///GO:0003674	TM6SF1	NM_001144903///NM_023003///NP_001138375///NP_075379	A_23_P77117	53346	Hs.513094	NM_023003	15	0.0798115	0.010036	0.0556895	0.00950139	63.8149	1	0.00997522	0.00997522	0.907799	0.245349	0.688607	0.072715	0.086908	0.048971	0.062408	0.024122
-	A_23_P33326	adrenergic, alpha-1B-, receptor	159400017	chr5:159343739-159400017	+	159343739	GO:0016049///GO:0001974///GO:0001975///GO:0001987///GO:0001996///GO:0001997///GO:0007165///GO:0007186///GO:0007188///GO:0007243///GO:0007267///GO:0007275///GO:0007512///GO:0007626///GO:0008283///GO:0048148///GO:0008542///GO:0035265///GO:0042593///GO:0043278///GO:0045818///GO:0045819///GO:0005886///GO:0000299///GO:0005887///GO:0004872///GO:0004930///GO:0004935///GO:0004937	ADRA1B	NM_000679///NP_000670	A_23_P33326	147	Hs.368632	NM_000679	5	0.085932	0.00721249	0.0619045	0.00739845	182.723	1	0.00348404	0.00348404	0.899434	1.727	7.071	0.091032	0.080832	0.067136	0.056673	0.0240275
ENSG00000121270	A_23_P141076	ATP-binding cassette, sub-family C (CFTR/MRP), member 11	48269088	chr16:48200821-48269088	-	48200821	GO:0055085///GO:0016020///GO:0016021///GO:0000166///GO:0042626///GO:0005524///GO:0016887	ABCC11	NM_032583///NM_033151///NM_145186///NP_115972///NP_149163///NP_660187	A_23_P141076	85320	Hs.652267	NM_033151	16	0.0362285	0.00111652	0.0124025	0.000861964	132.366	1	0.00480944	0.00480944	0.884919	0.009395	0.010842	0.037018	0.035439	0.013012	0.011793	0.023826
-	A_21_P0010794	NA	-1	chrna:-1--1	NA	-1	NA	NA	NA	A_21_P0010794	NA	NA	NA	NA	0.694163	0.0258964	0.670512	0.0258914	6782.73	1	9.3859e-05	9.3859e-05	0.431743	0.53446	0.691518	0.712474	0.675851	0.68882	0.652204	0.0236505
ENSG00000233901	A_19_P00322621	NA	-1	chrna:-1--1	NA	-1	NA	NA	NA	A_19_P00322621	NA	NA	NA	NA	0.394376	0.0279434	0.37083	0.0277002	136.904	1	0.00465004	0.00465004	0.887876	0.431873	0.661583	0.414135	0.374617	0.390417	0.351243	0.023546
ENSG00000164880	A_33_P3341154	NA	-1	chrna:-1--1	NA	-1	NA	NA	NA	A_33_P3341154	NA	NA	NA	NA	0.150385	0.0298449	0.127122	0.0302536	80.4912	1	0.00790878	0.00790878	0.877579	0.179467	0.171851	0.129281	0.171488	0.10573	0.148515	0.023262
-	A_21_P0014349	NA	-1	chrna:-1--1	NA	-1	NA	NA	NA	A_21_P0014349	NA	NA	NA	NA	0.051564	0.00881621	0.0290865	0.00930765	64.6833	1	0.00984132	0.00984132	0.907032	0.034924	0.041988	0.057798	0.04533	0.035668	0.022505	0.0224775
ENSG00000196668	A_33_P3331511	NA	-1	chrna:-1--1	NA	-1	NA	NA	NA	A_33_P3331511	NA	NA	NA	NA	0.169748	0.000228394	0.147978	0.000195172	926.732	1	0.000686951	0.000686951	1.0533	0.090284	0.131729	0.16991	0.169587	0.148116	0.14784	0.0217705
ENSG00000124641	A_33_P3253528	NA	-1	chrna:-1--1	NA	-1	NA	NA	NA	A_33_P3253528	NA	NA	NA	NA	0.112354	0.00291045	0.0907055	0.00254063	82.7857	1	0.0076896	0.0076896	0.87239	0.153379	0.140262	0.110296	0.114412	0.088909	0.092502	0.0216485
ENSG00000215296	A_33_P3417955	NA	-1	chrna:-1--1	NA	-1	NA	NA	NA	A_33_P3417955	NA	NA	NA	NA	0.0463245	0.00791606	0.0261355	0.0076813	121.621	1	0.00523436	0.00523436	0.859913	0.008985	0.010434	0.051922	0.040727	0.031567	0.020704	0.020189
ENSG00000149050	A_23_P127840	zinc finger protein 214	7041586	chr11:7020548-7041586	-	7020548	GO:0006355///GO:0005622///GO:0005634///GO:0003677///GO:0046872///GO:0008270	ZNF214	NM_013249///NP_037381	A_23_P127840	7761	Hs.445849	NM_013249	11	0.078851	0.0297282	0.058835	0.0292954	65.4112	1	0.00973183	0.00973183	0.903524	0.085617	0.075128	0.05783	0.099872	0.03812	0.07955	0.020016
ENSG00000145975	A_33_P3357182	NA	-1	chrna:-1--1	NA	-1	NA	NA	NA	A_33_P3357182	NA	NA	NA	NA	0.042755	0.0130009	0.022751	0.013213	133.359	1	0.00477366	0.00477366	0.888023	0.010574	0.012351	0.051948	0.033562	0.032094	0.013408	0.020004
ENSG00000253302	A_33_P3355408	NA	-1	chrna:-1--1	NA	-1	NA	NA	NA	A_33_P3355408	NA	NA	NA	NA	0.097087	0.0187808	0.077615	0.0186846	286.363	1	0.00222312	0.00222312	0.914532	0.084742	0.12944	0.083807	0.110367	0.064403	0.090827	0.019472
ENSG00000108557	A_33_P3320503	NA	-1	chrna:-1--1	NA	-1	NA	NA	NA	A_33_P3320503	NA	NA	NA	NA	0.140364	0.0180878	0.120896	0.0179725	238.883	1	0.00266497	0.00266497	0.898967	0.24434	0.305809	0.127574	0.153154	0.108187	0.133604	0.0194685
-	A_21_P0008678	NA	-1	chrna:-1--1	NA	-1	NA	NA	NA	A_21_P0008678	NA	NA	NA	NA	0.092007	0.0249184	0.0726915	0.0248329	319.252	1	0.00199409	0.00199409	0.925681	0.070225	0.055587	0.074387	0.109627	0.055132	0.090251	0.0193155
ENSG00000168280	A_32_P154473	kinesin family member 5C	149883273	chr2:149632818-149883273	+	149632818	GO:0006996///GO:0007018///GO:0008045///GO:0005737///GO:0005871///GO:0005874///GO:0035253///GO:0043005///GO:0000166///GO:0005515///GO:0003777///GO:0005524	KIF5C	NM_004522///NP_004513	A_32_P154473	3800	Hs.435557	NM_004522	2	0.051348	0.0240911	0.0325155	0.0238783	125.134	1	0.0050874	0.0050874	0.869654	0.011187	0.021058	0.034313	0.068383	0.015631	0.0494	0.0188325
-	A_21_P0000628	NA	-1	chrna:-1--1	NA	-1	NA	NA	NA	A_21_P0000628	NA	NA	NA	NA	0.037826	0.00831416	0.019597	0.00829861	1657.2	1	0.000384153	0.000384153	1.1434	0.029066	0.013764	0.043705	0.031947	0.025465	0.013729	0.018229
ENSG00000187164	A_33_P3419139	NA	-1	chrna:-1--1	NA	-1	NA	NA	NA	A_33_P3419139	NA	NA	NA	NA	0.177021	0.00694591	0.1588	0.00694945	7278.71	1	8.74632e-05	8.74632e-05	0.442555	0.097669	0.085823	0.17211	0.181933	0.153886	0.163714	0.0182215
ENSG00000183779	A_33_P3359704	NA	-1	chrna:-1--1	NA	-1	NA	NA	NA	A_33_P3359704	NA	NA	NA	NA	0.115011	0.00820315	0.096945	0.0079394	96.8664	1	0.00657191	0.00657191	0.882048	0.221969	0.218759	0.10921	0.120811	0.091331	0.102559	0.0180655
ENSG00000142102	A_23_P98686	ATH1, acid trehalase-like 1 (yeast)	295687	chr11:289137-295687	+	289137	GO:0008152///GO:0005975///GO:0016798	ATHL1	NM_025092///NP_079368	A_23_P98686	80162	Hs.353181	NM_025092	11	0.335325	0.147123	0.318085	0.147365	100.824	1	0.00631395	0.00631395	0.872895	0.78959	0.881821	0.231293	0.439357	0.213882	0.422288	0.01724
ENSG00000095397	A_23_P83351	deafness, autosomal recessive 31	117267736	chr9:117164360-117267736	-	117164360	GO:0001895///GO:0007268///GO:0007601///GO:0007605///GO:0050896///GO:0060122///GO:0001917///GO:0002142///GO:0005737///GO:0005884///GO:0005929///GO:0030424///GO:0030425///GO:0030426///GO:0032391///GO:0032420///GO:0043025///GO:0019904	DFNB31	NM_001083885///NM_015404///NP_001077354///NP_056219	A_23_P83351	25861	Hs.93836	NM_015404	9	0.102531	0.0108527	0.0853135	0.0109609	225.069	1	0.00282854	0.00282854	0.888952	0.080572	0.133289	0.094857	0.110205	0.077563	0.093064	0.0172175
ENSG00000196358	A_33_P3277784	NA	-1	chrna:-1--1	NA	-1	NA	NA	NA	A_33_P3277784	NA	NA	NA	NA	0.0376805	0.00698268	0.020463	0.00726764	85.4466	1	0.00745015	0.00745015	0.872617	0.035993	0.039054	0.032743	0.042618	0.015324	0.025602	0.0172175
-	A_21_P0013485	NA	-1	chrna:-1--1	NA	-1	NA	NA	NA	A_21_P0013485	NA	NA	NA	NA	0.0308965	0.000895905	0.014531	0.000920652	935.195	1	0.000680734	0.000680734	1.07639	0.016771	0.012121	0.030263	0.03153	0.01388	0.015182	0.0163655
ENSG00000164061	A_23_P29735	bassoon (presynaptic cytomatrix protein)	49708981	chr3:49591921-49708981	+	49591921	GO:0007268///GO:0005634///GO:0005737///GO:0005856///GO:0019717///GO:0030054///GO:0045202///GO:0046872///GO:0008270	BSN	NM_003458///NP_003449	A_23_P29735	8927	Hs.194684	NM_003458	3	0.0291775	0.000717713	0.012997	0.000922067	111.976	1	0.00568519	0.00568519	0.84857	0.019585	0.011512	0.029685	0.02867	0.013649	0.012345	0.0161805
ENSG00000184330	A_33_P3393504	NA	-1	chrna:-1--1	NA	-1	NA	NA	NA	A_33_P3393504	NA	NA	NA	NA	0.034943	0.00766645	0.018769	0.00752927	166.742	1	0.00381794	0.00381794	0.894371	0.010287	0.011719	0.029522	0.040364	0.013445	0.024093	0.016174
-	A_33_P3296289	NA	-1	chrna:-1--1	NA	-1	NA	NA	NA	A_33_P3296289	NA	NA	NA	NA	0.0294715	0.00130603	0.0136065	0.00105712	90.1423	1	0.0070621	0.0070621	0.880135	0.015032	0.01197	0.030395	0.028548	0.014354	0.012859	0.015865
-	A_21_P0009234	NA	-1	chrna:-1--1	NA	-1	NA	NA	NA	A_21_P0009234	NA	NA	NA	NA	0.109376	0.0207041	0.0936215	0.0204036	74.1382	1	0.00858641	0.00858641	0.888474	0.181084	0.192432	0.094736	0.124016	0.079194	0.108049	0.0157545
ENSG00000126266	A_23_P39356	free fatty acid receptor 1	35843367	chr19:35842444-35843367	+	35842444	GO:0007165///GO:0007186///GO:0030073///GO:0042593///GO:0005886///GO:0005887///GO:0004872///GO:0004930///GO:0005504	FFAR1	NM_005303///NP_005294	A_23_P39356	2864	Hs.248127	NM_005303	19	0.049006	0.00274499	0.0343165	0.00250245	85.6534	1	0.00743217	0.00743217	0.874559	0.043979	0.033144	0.047065	0.050947	0.032547	0.036086	0.0146895
ENSG00000198860	A_33_P3214436	NA	-1	chrna:-1--1	NA	-1	NA	NA	NA	A_33_P3214436	NA	NA	NA	NA	0.0391985	0.00254771	0.0245445	0.00227193	75.1486	1	0.00847098	0.00847098	0.896701	0.03222	0.045528	0.041	0.037397	0.026151	0.022938	0.014654
ENSG00000224075	A_24_P331693	testis-specific transcript, Y-linked 22 (non-protein coding)	9650854	chrY:9638761-9650854	+	9638761	NA	TTTY22	NR_001539	A_24_P331693	252954	Hs.511961	NR_001539	Y	0.0308895	0.00604364	0.016986	0.00621971	111.675	1	0.00570052	0.00570052	0.845866	0.011451	0.02626	0.035163	0.026616	0.021384	0.012588	0.0139035
-	A_21_P0007246	NA	-1	chrna:-1--1	NA	-1	NA	NA	NA	A_21_P0007246	NA	NA	NA	NA	0.031616	0.00823921	0.017982	0.00829719	332.532	1	0.00191446	0.00191446	0.922567	0.010903	0.012135	0.037442	0.02579	0.023849	0.012115	0.013634
ENSG00000150477	A_19_P00319698	NA	-1	chrna:-1--1	NA	-1	NA	NA	NA	A_19_P00319698	NA	NA	NA	NA	0.0458665	0.026711	0.032532	0.0267498	484.906	1	0.00131287	0.00131287	0.885733	0.041059	0.104496	0.026979	0.064754	0.013617	0.051447	0.0133345
ENSG00000243701	A_33_P3249837	NA	-1	chrna:-1--1	NA	-1	NA	NA	NA	A_33_P3249837	NA	NA	NA	NA	0.203573	0.00205555	0.19077	0.00225921	88.9137	1	0.00715967	0.00715967	0.875054	0.147471	0.251502	0.20212	0.205027	0.189172	0.192367	0.012804
ENSG00000261239	A_33_P3291821	NA	-1	chrna:-1--1	NA	-1	NA	NA	NA	A_33_P3291821	NA	NA	NA	NA	0.045576	0.0133049	0.0329375	0.0135559	71.2025	1	0.00894039	0.00894039	0.901145	0.043649	0.035521	0.054984	0.036168	0.042523	0.023352	0.0126385
-	A_21_P0010532	NA	-1	chrna:-1--1	NA	-1	NA	NA	NA	A_21_P0010532	NA	NA	NA	NA	0.0271235	0.00457003	0.015412	0.00470367	123.932	1	0.00513674	0.00513674	0.869277	0.025499	0.014139	0.023892	0.030355	0.012086	0.018738	0.0117115
ENSG00000173239	A_33_P3401422	NA	-1	chrna:-1--1	NA	-1	NA	NA	NA	A_33_P3401422	NA	NA	NA	NA	0.0262835	0.00647498	0.015071	0.00642477	315.844	1	0.00201561	0.00201561	0.910606	0.022859	0.027656	0.030862	0.021705	0.019614	0.010528	0.0112125
ENSG00000147655	A_23_P430930	R-spondin 2 homolog (Xenopus laevis)	109095913	chr8:108911544-109095913	-	108911544	GO:0016055///GO:0050896///GO:0005576///GO:0008201	RSPO2	NM_178565///NP_848660	A_23_P430930	340419	Hs.444834	NM_178565	8	0.0242705	3.53638e-06	0.013431	7.63675e-05	210.478	1	0.00302461	0.00302461	0.900248	0.026145	0.085542	0.024268	0.024273	0.013377	0.013485	0.0108395
ENSG00000215231	A_33_P3265404	NA	-1	chrna:-1--1	NA	-1	NA	NA	NA	A_33_P3265404	NA	NA	NA	NA	0.025116	0.00101116	0.0147995	0.00106561	267.965	1	0.00237575	0.00237575	0.883901	0.011412	0.015208	0.025831	0.024401	0.015553	0.014046	0.0103165
-	A_21_P0002033	NA	-1	chrna:-1--1	NA	-1	NA	NA	NA	A_21_P0002033	NA	NA	NA	NA	0.0213225	0.000779938	0.011679	0.000947523	81.3794	1	0.00782247	0.00782247	0.879576	0.009	0.010538	0.021874	0.020771	0.012349	0.011009	0.0096435
-	A_21_P0004575	NA	-1	chrna:-1--1	NA	-1	NA	NA	NA	A_21_P0004575	NA	NA	NA	NA	0.03857	0.0052835	0.029364	0.00548149	65.7562	1	0.00968077	0.00968077	0.908789	0.040799	0.030062	0.034834	0.042306	0.025488	0.03324	0.009206
ENSG00000088926	A_33_P3378556	NA	-1	chrna:-1--1	NA	-1	NA	NA	NA	A_33_P3378556	NA	NA	NA	NA	0.0242385	0.0068455	0.0151245	0.00685964	911.393	1	0.000698513	0.000698513	1.00983	0.008685	0.023636	0.029079	0.019398	0.019975	0.010274	0.009114
-	A_21_P0003228	NA	-1	chrna:-1--1	NA	-1	NA	NA	NA	A_21_P0003228	NA	NA	NA	NA	0.0223305	0.00215597	0.0135465	0.0023186	76.3831	1	0.00833408	0.00833408	0.891536	0.010141	0.011656	0.023855	0.020806	0.015186	0.011907	0.008784
ENSG00000233452	A_33_P3214052	NA	-1	chrna:-1--1	NA	-1	NA	NA	NA	A_33_P3214052	NA	NA	NA	NA	0.047168	0.013715	0.0389745	0.0136875	420.179	1	0.00151511	0.00151511	0.912657	0.057567	0.063886	0.056866	0.03747	0.048653	0.029296	0.0081935
-	A_21_P0006027	NA	-1	chrna:-1--1	NA	-1	NA	NA	NA	A_21_P0006027	NA	NA	NA	NA	0.065698	0.00990656	0.057795	0.00988959	658.629	1	0.000966582	0.000966582	0.978162	0.06306	0.060621	0.072703	0.058693	0.064788	0.050802	0.007903
-	A_21_P0001317	NA	-1	chrna:-1--1	NA	-1	NA	NA	NA	A_21_P0001317	NA	NA	NA	NA	0.036843	0.0030745	0.029522	0.00303066	236.168	1	0.0026956	0.0026956	0.897334	0.079111	0.032929	0.034669	0.039017	0.027379	0.031665	0.007321
-	A_21_P0009022	NA	-1	chrna:-1--1	NA	-1	NA	NA	NA	A_21_P0009022	NA	NA	NA	NA	0.0866445	0.00284894	0.0793665	0.00286732	559.952	1	0.00113692	0.00113692	0.871619	0.05924	0.071315	0.088659	0.08463	0.081394	0.077339	0.00727799
ENSG00000129116	A_33_P3423984	NA	-1	chrna:-1--1	NA	-1	NA	NA	NA	A_33_P3423984	NA	NA	NA	NA	0.017096	0.000914996	0.0112135	0.000963786	170.508	1	0.00373363	0.00373363	0.895346	0.025709	0.096252	0.017743	0.016449	0.011895	0.010532	0.0058825
ENSG00000231240; ENSG00000230646; ENSG00000236516	A_33_P3317460	NA	-1	chrna:-1--1	NA	-1	NA	NA	NA	A_33_P3317460	NA	NA	NA	NA	0.0840285	0.0151696	0.078245	0.0152693	82.0342	1	0.00776004	0.00776004	0.876451	0.26332	0.21068	0.073302	0.094755	0.067448	0.089042	0.0057835
-	A_21_P0004526	NA	-1	chrna:-1--1	NA	-1	NA	NA	NA	A_21_P0004526	NA	NA	NA	NA	0.024747	0.00882894	0.0192835	0.00872782	76.4116	1	0.00833098	0.00833098	0.893091	0.028821	0.040297	0.018504	0.03099	0.013112	0.025455	0.0054635
ENSG00000133083	A_32_P108889	NA	-1	chrna:-1--1	NA	-1	NA	NA	NA	A_32_P108889	NA	NA	NA	NA	0.0185335	0.00113066	0.0136125	0.00107834	133.003	1	0.00478641	0.00478641	0.887134	0.013924	0.019671	0.019333	0.017734	0.014375	0.01285	0.004921
-	A_21_P0014888	NA	-1	chrna:-1--1	NA	-1	NA	NA	NA	A_21_P0014888	NA	NA	NA	NA	0.123078	0.019321	0.118199	0.0193754	126.711	1	0.00502406	0.00502406	0.864669	0.103412	0.059297	0.13674	0.109416	0.1319	0.104499	0.0048785
-	A_21_P0013980	NA	-1	chrna:-1--1	NA	-1	NA	NA	NA	A_21_P0013980	NA	NA	NA	NA	0.0264115	0.0115973	0.0215575	0.0116171	346.712	1	0.00183616	0.00183616	0.910861	0.024154	0.017921	0.018211	0.034612	0.013343	0.029772	0.004854
ENSG00000257611	A_24_P101812	NA	-1	chrna:-1--1	NA	-1	NA	NA	NA	A_24_P101812	NA	NA	XR_016562	NA	0.0178695	0.00109389	0.0132585	0.0010741	329.366	1	0.00193286	0.00193286	0.922649	0.020735	0.013245	0.018643	0.017096	0.014018	0.012499	0.004611
ENSG00000122483	A_33_P3246623	NA	-1	chrna:-1--1	NA	-1	NA	NA	NA	A_33_P3246623	NA	NA	NA	NA	0.0306045	0.00387141	0.0260635	0.00394778	84.0927	1	0.0075701	0.0075701	0.86857	0.055217	0.013828	0.033342	0.027867	0.028855	0.023272	0.004541
ENSG00000160349	A_33_P3317790	NA	-1	chrna:-1--1	NA	-1	NA	NA	NA	A_33_P3317790	NA	NA	NA	NA	0.017083	0.000803273	0.0125675	0.000864791	103.804	1	0.00613271	0.00613271	0.859581	0.010943	0.011047	0.017651	0.016515	0.013179	0.011956	0.0045155
ENSG00000204283	A_33_P3280147	NA	-1	chrna:-1--1	NA	-1	NA	NA	NA	A_33_P3280147	NA	NA	NA	NA	0.021074	0.00399798	0.016599	0.0039697	223.754	1	0.00284516	0.00284516	0.888657	0.019574	0.014636	0.023901	0.018247	0.019406	0.013792	0.004475
-	A_19_P00328053	NA	-1	chrna:-1--1	NA	-1	NA	NA	NA	A_19_P00328053	NA	NA	NA	NA	0.017102	0.00113137	0.0130755	0.0011745	132.015	1	0.00482224	0.00482224	0.880869	0.010114	0.013394	0.017902	0.016302	0.013906	0.012245	0.0040265
-	A_21_P0011588	NA	-1	chrna:-1--1	NA	-1	NA	NA	NA	A_21_P0011588	NA	NA	NA	NA	0.030856	0.0118115	0.0269455	0.0118688	96.5545	1	0.00659313	0.00659313	0.877911	0.015151	0.032722	0.022504	0.039208	0.018553	0.035338	0.0039105
-	A_33_P3358582	NA	-1	chrna:-1--1	NA	-1	NA	NA	NA	A_33_P3358582	NA	NA	NA	NA	0.016533	0.000916411	0.012739	0.000956008	135.501	1	0.00469817	0.00469817	0.883728	0.010233	0.011662	0.017181	0.015885	0.013415	0.012063	0.003794
ENSG00000235631	A_24_P170234	ring finger protein 148	122343021	chr7:122341719-122343021	-	122341719	GO:0016020///GO:0016021///GO:0005515///GO:0046872///GO:0008270	RNF148	NM_198085///NP_932351	A_24_P170234	378925	Hs.675191	NM_198085	7	0.022156	0.00850225	0.0195665	0.00852134	191.822	1	0.00331878	0.00331878	0.907713	0.026043	0.012727	0.028168	0.016144	0.025592	0.013541	0.0025895
ENSG00000127329	A_23_P53390	protein tyrosine phosphatase, receptor type, B	71031219	chr12:70910633-71031219	-	70910633	GO:0001525///GO:0006470///GO:0016020///GO:0005887///GO:0005515///GO:0005001///GO:0016787	PTPRB	NM_001109754///NM_002837///NP_001103224///NP_002828	A_23_P53390	5787	Hs.434375	NM_002837	12	0.0172275	0.0010345	0.015162	0.00103945	590.08	1	0.00107887	0.00107887	0.852965	0.011249	0.013401	0.017959	0.016496	0.015897	0.014427	0.0020655
ENSG00000258048	A_33_P3286943	NA	-1	chrna:-1--1	NA	-1	NA	NA	NA	A_33_P3286943	NA	NA	NA	NA	0.015271	0.000917825	0.0132395	0.000941159	123.123	1	0.00517049	0.00517049	0.869175	0.010557	0.012362	0.01592	0.014622	0.013905	0.012574	0.0020315
ENSG00000176124	A_19_P00315868	NA	-1	chrna:-1--1	NA	-1	NA	NA	NA	A_19_P00315868	NA	NA	NA	NA	0.0150865	0.000854892	0.013183	0.000893783	69.2179	1	0.00919668	0.00919668	0.908873	0.010457	0.01233	0.015691	0.014482	0.013815	0.012551	0.0019035
-	A_21_P0010122	NA	-1	chrna:-1--1	NA	-1	NA	NA	NA	A_21_P0010122	NA	NA	NA	NA	0.0169285	0.00101894	0.015054	0.00103379	178.528	1	0.00356589	0.00356589	0.897664	0.020183	0.016727	0.017649	0.016208	0.015785	0.014323	0.0018745
ENSG00000226124	A_19_P00806765	NA	-1	chrna:-1--1	NA	-1	NA	NA	NA	A_19_P00806765	NA	NA	NA	NA	0.024684	0.0149002	0.022825	0.0148959	619.518	1	0.0010276	0.0010276	0.912206	0.01016	0.012084	0.03522	0.014148	0.033358	0.012292	0.001859
ENSG00000089101	A_33_P3395783	NA	-1	chrna:-1--1	NA	-1	NA	NA	NA	A_33_P3395783	NA	NA	NA	NA	0.0142415	0.00118016	0.0124025	0.00121976	65.6792	1	0.00969212	0.00969212	0.90817	0.009657	0.011601	0.015076	0.013407	0.013265	0.01154	0.001839
ENSG00000169181	A_32_P58872	NA	-1	chrna:-1--1	NA	-1	NA	NA	NA	A_32_P58872	NA	NA	NA	NA	0.013722	0.00095318	0.0119315	0.000979343	96.7824	1	0.00657761	0.00657761	0.878154	0.009387	0.010857	0.014396	0.013048	0.012624	0.011239	0.0017905
ENSG00000100028	A_33_P3314511	NA	-1	chrna:-1--1	NA	-1	NA	NA	NA	A_33_P3314511	NA	NA	NA	NA	0.014758	0.00370383	0.013081	0.00366988	69.8731	1	0.00911046	0.00911046	0.907441	0.01853	0.010225	0.017377	0.012139	0.015676	0.010486	0.001677
-	A_21_P0009951	NA	-1	chrna:-1--1	NA	-1	NA	NA	NA	A_21_P0009951	NA	NA	NA	NA	0.0144355	0.000902975	0.012838	0.000920652	127.803	1	0.00498117	0.00498117	0.869112	0.010073	0.011445	0.015074	0.013797	0.013489	0.012187	0.0015975
-	A_21_P0002747	NA	-1	chrna:-1--1	NA	-1	NA	NA	NA	A_21_P0002747	NA	NA	NA	NA	0.0151695	0.00105712	0.013588	0.00107904	102.029	1	0.00623939	0.00623939	0.867326	0.01008	0.011816	0.015917	0.014422	0.014351	0.012825	0.0015815
-	A_21_P0003483	NA	-1	chrna:-1--1	NA	-1	NA	NA	NA	A_21_P0003483	NA	NA	NA	NA	0.01354	0.000964494	0.012013	0.000960251	508.957	1	0.00125083	0.00125083	0.89142	0.008885	0.010806	0.014222	0.012858	0.012692	0.011334	0.001527
-	A_33_P3325250	NA	-1	chrna:-1--1	NA	-1	NA	NA	NA	A_33_P3325250	NA	NA	NA	NA	0.013796	0.00102248	0.012278	0.00102531	758.994	1	0.000838767	0.000838767	0.964563	0.008998	0.010607	0.014519	0.013073	0.013003	0.011553	0.001518
-	A_33_P3263317	NA	-1	chrna:-1--1	NA	-1	NA	NA	NA	A_33_P3263317	NA	NA	NA	NA	0.015251	0.00484651	0.0138465	0.00486419	112.358	1	0.00566584	0.00566584	0.858341	0.037375	0.020098	0.018678	0.011824	0.017286	0.010407	0.0014045
-	A_21_P0012324	NA	-1	chrna:-1--1	NA	-1	NA	NA	NA	A_21_P0012324	NA	NA	NA	NA	0.016314	8.06111e-05	0.0153265	8.6974e-05	219.483	1	0.00290053	0.00290053	0.894902	0.011311	0.013274	0.016371	0.016257	0.015388	0.015265	0.0009875
siNeg < siRNY1#1
Ensembl Gene ID	ProbeName	GENE_TITLE	TX_END	CHR_LOCATION	STRAND	TX_START	GO_TERMS	GENE_SYMBOL	REFSEQ_ACC	PROBE_ID	ENTREZ_ID	UNIGENE_ID	GENBANK_ACC	CHR	GroupA mean	GroupA std.dev.	GroupB mean	GroupB std.dev.	Absolute t value	Degrees of freedom	Raw p value	Adj p value	False Discovery Rate	1-0607TIG1	2-0609TIG1	3-siN3rd	4-siN4th	5-siY3rd	6-siY4th	GroA-GroB
-	A_21_P0003759	NA	-1	chrna:-1--1	NA	-1	NA	NA	NA	A_21_P0003759	NA	NA	NA	NA	0.012679	0.00109602	0.0137395	0.00108965	235.659	1	0.00270143	0.00270143	0.887596	0.014351	0.011322	0.011904	0.013454	0.012969	0.01451	-0.0010605
ENSG00000212670	A_23_P62679	NA	-1	chrna:-1--1	NA	-1	NA	NA	NA	A_23_P62679	NA	NA	AF217973	NA	0.0137935	0.00133431	0.015151	0.00132229	159.694	1	0.00398645	0.00398645	0.884695	0.010734	0.012195	0.01285	0.014737	0.014216	0.016086	-0.0013575
ENSG00000184860	A_23_P129458	short chain dehydrogenase/reductase family 42E, member 1	82045093	chr16:82031251-82045093	-	82031251	GO:0055114///GO:0006694///GO:0016020///GO:0016021///GO:0003854///GO:0005488///GO:0016491	SDR42E1	NM_145168///NP_660151	A_23_P129458	93517	Hs.87779	NM_145168	16	0.0125255	0.0012042	0.0139935	0.00117309	66.7282	1	0.00953978	0.00953978	0.910761	0.009632	0.01142	0.011674	0.013377	0.013164	0.014823	-0.001468
-	A_21_P0004614	NA	-1	chrna:-1--1	NA	-1	NA	NA	NA	A_21_P0004614	NA	NA	NA	NA	0.011083	0.00121198	0.0126875	0.00120137	213.935	1	0.00297574	0.00297574	0.907045	0.008338	0.009795	0.010226	0.01194	0.011838	0.013537	-0.0016045
-	A_21_P0003767	NA	-1	chrna:-1--1	NA	-1	NA	NA	NA	A_21_P0003767	NA	NA	NA	NA	0.0109575	0.00121269	0.012588	0.00119501	130.438	1	0.00488054	0.00488054	0.863464	0.008324	0.0099	0.0101	0.011815	0.011743	0.013433	-0.0016305
-	A_21_P0004145	NA	-1	chrna:-1--1	NA	-1	NA	NA	NA	A_21_P0004145	NA	NA	NA	NA	0.01445	0.00601465	0.0161125	0.00604223	85.2563	1	0.00746679	0.00746679	0.870535	0.008403	0.010008	0.010197	0.018703	0.01184	0.020385	-0.0016625
-	A_21_P0014106	NA	-1	chrna:-1--1	NA	-1	NA	NA	NA	A_21_P0014106	NA	NA	NA	NA	0.0150465	0.00167655	0.0167225	0.00165675	119.709	1	0.00531792	0.00531792	0.862441	0.011281	0.022547	0.013861	0.016232	0.015551	0.017894	-0.001676
-	A_21_P0002275	NA	-1	chrna:-1--1	NA	-1	NA	NA	NA	A_21_P0002275	NA	NA	NA	NA	0.01148	0.00131663	0.0132785	0.00132583	276.685	1	0.00230087	0.00230087	0.902494	0.008542	0.010147	0.010549	0.012411	0.012341	0.014216	-0.0017985
-	A_21_P0009422	NA	-1	chrna:-1--1	NA	-1	NA	NA	NA	A_21_P0009422	NA	NA	NA	NA	0.014577	0.00150048	0.016481	0.00148351	158.666	1	0.00401229	0.00401229	0.882685	0.010984	0.012836	0.013516	0.015638	0.015432	0.01753	-0.001904
-	A_21_P0000423	NA	-1	chrna:-1--1	NA	-1	NA	NA	NA	A_21_P0000423	NA	NA	NA	NA	0.0174935	0.00671681	0.0205555	0.00671398	1531.34	1	0.000415726	0.000415726	1.10712	0.055474	0.06753	0.022243	0.012744	0.025303	0.015808	-0.003062
ENSG00000213071	A_23_P386888	lipoprotein, Lp(a)-like 2 pseudogene	160932156	chr6:160888218-160932156	-	160888218	GO:0008150///GO:0005576///GO:0003674	LPAL2	NM_024492///NM_145727///NP_077818///NP_663779///NR_028092///NR_028093	A_23_P386888	80350	Hs.654503	NM_145727	6	0.037079	0.0145989	0.0411875	0.0145077	63.698	1	0.00999352	0.00999352	0.906205	0.036781	0.026945	0.047402	0.026756	0.051446	0.030929	-0.0041085
ENSG00000229160	A_19_P00319064	NA	-1	chrna:-1--1	NA	-1	NA	NA	NA	A_19_P00319064	NA	NA	NA	NA	0.048491	0.00156836	0.0530185	0.00151957	131.232	1	0.004851	0.004851	0.870411	0.034259	0.033091	0.047382	0.0496	0.051944	0.054093	-0.0045275
ENSG00000107745	A_33_P3277238	NA	-1	chrna:-1--1	NA	-1	NA	NA	NA	A_33_P3277238	NA	NA	NA	NA	0.028199	0.00716865	0.033241	0.00721249	162.645	1	0.00391412	0.00391412	0.884153	0.060287	0.039344	0.02313	0.033268	0.028141	0.038341	-0.005042
-	A_33_P3389028	NA	-1	chrna:-1--1	NA	-1	NA	NA	NA	A_33_P3389028	NA	NA	NA	NA	0.012033	0.00110026	0.017342	0.000999848	74.7738	1	0.00851343	0.00851343	0.895574	0.012309	0.026398	0.011255	0.012811	0.016635	0.018049	-0.005309
ENSG00000161551	A_33_P3248035	NA	-1	chrna:-1--1	NA	-1	NA	NA	NA	A_33_P3248035	NA	NA	NA	NA	0.0781405	0.0291618	0.083452	0.0291568	1517.61	1	0.000419488	0.000419488	1.06128	0.013139	0.026904	0.098761	0.05752	0.104069	0.062835	-0.0053115
ENSG00000160613; ENSG00000254851	A_23_P64214	proprotein convertase subtilisin/kexin type 7	117102811	chr11:117075788-117102811	-	117075788	GO:0006508///GO:0016486///GO:0016020///GO:0016021///GO:0005794///GO:0030173///GO:0004252///GO:0008233	PCSK7	NM_004716///NP_004707	A_23_P64214	9159	Hs.410977	NM_004716	11	0.546123	0.00486488	0.552438	0.00485431	844.139	1	0.000754164	0.000754164	0.953998	0.659291	0.78635	0.549563	0.542683	0.55587	0.549005	-0.0063145
ENSG00000226828	A_33_P3585924	NA	-1	chrna:-1--1	NA	-1	NA	NA	NA	A_33_P3585924	NA	NA	NA	NA	0.015784	0.00517602	0.0229645	0.00532522	68.0621	1	0.00935285	0.00935285	0.906599	0.008366	0.009883	0.019444	0.012124	0.02673	0.019199	-0.0071805
ENSG00000121075	A_23_P4443	T-box 4	59561663	chr17:59533806-59561663	+	59533806	GO:0006355///GO:0007275///GO:0035110///GO:0048705///GO:0005634///GO:0003700	TBX4	NM_018488///NP_060958	A_23_P4443	9496	Hs.143907	NM_018488	17	0.187456	0.0641042	0.195325	0.0641473	257.961	1	0.00246788	0.00246788	0.904871	0.40646	0.490119	0.142128	0.232785	0.149966	0.240684	-0.0078685
-	A_21_P0007839	NA	-1	chrna:-1--1	NA	-1	NA	NA	NA	A_21_P0007839	NA	NA	NA	NA	0.0184665	0.0103938	0.026366	0.0105585	67.8068	1	0.00938805	0.00938805	0.908271	0.024542	0.042651	0.011117	0.025816	0.0189	0.033832	-0.0078995
-	A_21_P0002908	NA	-1	chrna:-1--1	NA	-1	NA	NA	NA	A_21_P0002908	NA	NA	NA	NA	0.0263965	0.0209919	0.034636	0.0208356	74.5656	1	0.0085372	0.0085372	0.892508	0.009553	0.010987	0.011553	0.04124	0.019903	0.049369	-0.0082395
-	A_21_P0014448	NA	-1	chrna:-1--1	NA	-1	NA	NA	NA	A_21_P0014448	NA	NA	NA	NA	0.0112405	0.00122542	0.019632	0.00111299	105.554	1	0.00603104	0.00603104	0.859619	0.008522	0.010197	0.010374	0.012107	0.018845	0.020419	-0.0083915
ENSG00000123201	A_33_P3378354	NA	-1	chrna:-1--1	NA	-1	NA	NA	NA	A_33_P3378354	NA	NA	NA	NA	0.027484	0.00857579	0.036005	0.00850367	167.078	1	0.00381027	0.00381027	0.900916	0.044061	0.03506	0.033548	0.02142	0.042018	0.029992	-0.008521
ENSG00000204518	A_33_P3312601	NA	-1	chrna:-1--1	NA	-1	NA	NA	NA	A_33_P3312601	NA	NA	NA	NA	0.0152175	0.0017911	0.024505	0.00188515	139.661	1	0.00455823	0.00455823	0.89051	0.01124	0.024757	0.013951	0.016484	0.023172	0.025838	-0.0092875
-	A_21_P0013197	NA	-1	chrna:-1--1	NA	-1	NA	NA	NA	A_21_P0013197	NA	NA	NA	NA	0.037412	0.00921219	0.0468245	0.0092341	607.331	1	0.00104822	0.00104822	0.898968	0.042837	0.024703	0.043926	0.030898	0.053354	0.040295	-0.0094125
ENSG00000220349	A_24_P195272	NA	-1	chrna:-1--1	NA	-1	NA	NA	NA	A_24_P195272	NA	NA	NA	NA	0.0409645	0.0024968	0.0504265	0.00247558	630.805	1	0.00100922	0.00100922	0.945655	0.056636	0.040835	0.039199	0.04273	0.048676	0.052177	-0.009462
-	A_21_P0011855	NA	-1	chrna:-1--1	NA	-1	NA	NA	NA	A_21_P0011855	NA	NA	NA	NA	0.0136575	0.00109389	0.023478	0.00114268	284.653	1	0.00223647	0.00223647	0.912605	0.010618	0.034756	0.012884	0.014431	0.02267	0.024286	-0.0098205
ENSG00000272549	A_33_P3409238	NA	-1	chrna:-1--1	NA	-1	NA	NA	NA	A_33_P3409238	NA	NA	NA	NA	0.023308	0.00169281	0.033857	0.00186676	85.7637	1	0.00742261	0.00742261	0.87547	0.023578	0.027511	0.024505	0.022111	0.035177	0.032537	-0.010549
ENSG00000274044	A_33_P3245650	NA	-1	chrna:-1--1	NA	-1	NA	NA	NA	A_33_P3245650	NA	NA	NA	NA	0.012489	0.00134916	0.024174	0.00116248	88.5224	1	0.00719132	0.00719132	0.870511	0.009309	0.010935	0.011535	0.013443	0.023352	0.024996	-0.011685
-	A_24_P173566	immunoglobulin lambda locus	-1	chrna:-1--1	NA	-1	NA	IGL@	NA	A_24_P173566	3535	Hs.449585	X57818	NA	0.025602	0.000254559	0.0373465	0.000139301	144.104	1	0.0044177	0.0044177	0.876593	0.034979	0.02423	0.025422	0.025782	0.037248	0.037445	-0.0117445
ENSG00000112812	A_33_P3377649	NA	-1	chrna:-1--1	NA	-1	NA	NA	NA	A_33_P3377649	NA	NA	NA	NA	0.119174	0.0230531	0.131189	0.0227971	66.3824	1	0.00958947	0.00958947	0.910352	0.142458	0.192727	0.102873	0.135475	0.115069	0.147309	-0.012015
-	A_33_P3399748	NA	-1	chrna:-1--1	NA	-1	NA	NA	NA	A_33_P3399748	NA	NA	NA	NA	0.028214	0.00452407	0.0404625	0.00428294	71.8383	1	0.00886127	0.00886127	0.894953	0.06248	0.067543	0.025015	0.031413	0.037434	0.043491	-0.0122485
ENSG00000198885	A_32_P525524	inositol 1,4,5-triphosphate receptor interacting protein-like 1	96994090	chr2:96991061-96994090	+	96991061	GO:0016020///GO:0016021	ITPRIPL1	NM_001008949///NM_001163523///NM_001163524///NM_178495///NP_001008949///NP_001156995///NP_001156996///NP_848590	A_32_P525524	150771	Hs.65009	NM_178495	2	0.381478	0.192308	0.39414	0.192287	845.086	1	0.00075332	0.00075332	0.977365	0.328489	0.308456	0.245495	0.51746	0.258172	0.530107	-0.012662
-	A_33_P3302563	NA	-1	chrna:-1--1	NA	-1	NA	NA	NA	A_33_P3302563	NA	NA	NA	NA	0.016457	0.0069551	0.029905	0.0070541	192.118	1	0.00331366	0.00331366	0.911239	0.038452	0.047321	0.021375	0.011539	0.034893	0.024917	-0.013448
ENSG00000233198	A_33_P3243558	NA	-1	chrna:-1--1	NA	-1	NA	NA	NA	A_33_P3243558	NA	NA	NA	NA	0.097806	0.0112727	0.111416	0.0110089	72.9735	1	0.00872344	0.00872344	0.889914	0.076264	0.115913	0.105777	0.089835	0.1192	0.103631	-0.0136095
ENSG00000115616	A_33_P3261019	NA	-1	chrna:-1--1	NA	-1	NA	NA	NA	A_33_P3261019	NA	NA	NA	NA	0.0136765	0.00141351	0.0274375	0.00163271	88.7806	1	0.0071704	0.0071704	0.87006	0.010258	0.012047	0.012677	0.014676	0.026283	0.028592	-0.013761
-	A_21_P0012273	NA	-1	chrna:-1--1	NA	-1	NA	NA	NA	A_21_P0012273	NA	NA	NA	NA	0.028907	0.00309996	0.0428505	0.00280368	66.5564	1	0.0095644	0.0095644	0.909679	0.033705	0.037921	0.026715	0.031099	0.040868	0.044833	-0.0139435
-	A_33_P3230259	NA	-1	chrna:-1--1	NA	-1	NA	NA	NA	A_33_P3230259	NA	NA	NA	NA	0.0253985	0.0128842	0.039799	0.0127703	178.889	1	0.00355871	0.00355871	0.900336	0.02528	0.023084	0.034509	0.016288	0.048829	0.030769	-0.0144005
-	A_21_P0010101	NA	-1	chrna:-1--1	NA	-1	NA	NA	NA	A_21_P0010101	NA	NA	NA	NA	0.0198235	0.00809142	0.036167	0.00815436	367.274	1	0.00173336	0.00173336	0.94308	0.030894	0.034043	0.014102	0.025545	0.030401	0.041933	-0.0163435
-	A_33_P3263629	NA	-1	chrna:-1--1	NA	-1	NA	NA	NA	A_33_P3263629	NA	NA	NA	NA	0.014294	0.00296985	0.0306485	0.00262124	66.3467	1	0.00959462	0.00959462	0.909135	0.00992	0.026901	0.012194	0.016394	0.028795	0.032502	-0.0163545
-	A_21_P0000636	NA	-1	chrna:-1--1	NA	-1	NA	NA	NA	A_21_P0000636	NA	NA	NA	NA	0.218462	0.0315568	0.234999	0.0313885	138.966	1	0.00458105	0.00458105	0.888109	0.340069	0.295456	0.196148	0.240776	0.212804	0.257194	-0.016537
ENSG00000082293	A_33_P3216288	NA	-1	chrna:-1--1	NA	-1	NA	NA	NA	A_33_P3216288	NA	NA	NA	NA	0.012289	0.00116814	0.028892	0.0015019	70.3517	1	0.00904849	0.00904849	0.904831	0.009445	0.010914	0.011463	0.013115	0.02783	0.029954	-0.016603
-	A_19_P00320570	NA	-1	chrna:-1--1	NA	-1	NA	NA	NA	A_19_P00320570	NA	NA	NA	NA	0.13448	0.0146831	0.151192	0.0148217	170.539	1	0.00373295	0.00373295	0.899446	0.242338	0.217176	0.124097	0.144862	0.140712	0.161673	-0.016713
ENSG00000143105	A_23_P126528	potassium voltage-gated channel, shaker-related subfamily, member 10	111061797	chr1:111059838-111061797	-	111059838	GO:0006811///GO:0006813///GO:0055085///GO:0016020///GO:0016021///GO:0008076///GO:0005515///GO:0005221///GO:0005244///GO:0005249///GO:0030955	KCNA10	NM_005549///NP_005540	A_23_P126528	3744	Hs.248140	NM_005549	1	0.018797	0.00725916	0.0358235	0.00699116	89.8492	1	0.00708513	0.00708513	0.87653	0.032844	0.034304	0.013664	0.02393	0.03088	0.040767	-0.0170265
ENSG00000101280	A_23_P68511	angiopoietin 4	896960	chr20:853298-896960	-	853298	GO:0007165///GO:0008150///GO:0005576///GO:0005615///GO:0005102///GO:0030297	ANGPT4	NM_015985///NP_057069	A_23_P68511	51378	Hs.278973	NM_015985	20	0.0499205	0.0191774	0.0684165	0.0193655	139.067	1	0.0045777	0.0045777	0.890874	0.04463	0.064502	0.063481	0.03636	0.08211	0.054723	-0.018496
ENSG00000166153	A_32_P137966	DEP domain containing 4	100660857	chr12:100646043-100660857	-	100646043	GO:0007242	DEPDC4	NM_152317///NP_689530	A_32_P137966	120863	Hs.653118	NM_152317	12	0.0767175	0.00407506	0.0952805	0.00384029	111.823	1	0.00569292	0.00569292	0.847224	0.093635	0.039589	0.073836	0.079599	0.092565	0.097996	-0.018563
-	A_21_P0014739	NA	-1	chrna:-1--1	NA	-1	NA	NA	NA	A_21_P0014739	NA	NA	NA	NA	0.035987	0.0160329	0.054662	0.0158661	158.26	1	0.00402258	0.00402258	0.87732	0.025922	0.026547	0.047324	0.02465	0.065881	0.043443	-0.018675
-	A_21_P0006717	NA	-1	chrna:-1--1	NA	-1	NA	NA	NA	A_21_P0006717	NA	NA	NA	NA	0.233398	0.0178028	0.252146	0.0176218	146.468	1	0.00434642	0.00434642	0.879698	0.385919	0.305486	0.220809	0.245986	0.239685	0.264606	-0.018748
ENSG00000198917	A_33_P3229577	NA	-1	chrna:-1--1	NA	-1	NA	NA	NA	A_33_P3229577	NA	NA	NA	NA	0.0465925	0.00929068	0.067116	0.00893642	81.9302	1	0.00776988	0.00776988	0.875608	0.042763	0.065162	0.053162	0.040023	0.073435	0.060797	-0.0205235
ENSG00000167588	A_23_P204736	glycerol-3-phosphate dehydrogenase 1 (soluble)	50505093	chr12:50497800-50505093	+	50497800	GO:0005975///GO:0006094///GO:0006116///GO:0055114///GO:0046168///GO:0046486///GO:0005829///GO:0005625///GO:0005737///GO:0009331///GO:0004367///GO:0004368///GO:0005488///GO:0042803///GO:0051287	GPD1	NM_005276///NP_005267	A_23_P204736	2819	Hs.524418	NM_005276	12	0.036137	0.00541078	0.056856	0.00550553	309.233	1	0.0020587	0.0020587	0.905809	0.052105	0.011762	0.032311	0.039963	0.052963	0.060749	-0.020719
ENSG00000142515	A_33_P3215838	NA	-1	chrna:-1--1	NA	-1	NA	NA	NA	A_33_P3215838	NA	NA	NA	NA	0.0178395	0.00343725	0.03929	0.00368544	122.224	1	0.00520851	0.00520851	0.864083	0.062816	0.062974	0.015409	0.02027	0.036684	0.041896	-0.0214505
ENSG00000143621	A_33_P3219745	NA	-1	chrna:-1--1	NA	-1	NA	NA	NA	A_33_P3219745	NA	NA	NA	NA	0.0290275	0.019251	0.050803	0.0194624	145.655	1	0.00437067	0.00437067	0.874117	0.011055	0.019644	0.04264	0.015415	0.064565	0.037041	-0.0217755
ENSG00000214980	A_33_P3328292	NA	-1	chrna:-1--1	NA	-1	NA	NA	NA	A_33_P3328292	NA	NA	NA	NA	1.073	0.0254559	1.095	0.0254559	Infinity	1	0	0	0	0.745154	0.761019	1.055	1.091	1.077	1.113	-0.022
-	A_21_P0006369	NA	-1	chrna:-1--1	NA	-1	NA	NA	NA	A_21_P0006369	NA	NA	NA	NA	0.074938	0.0235382	0.0974105	0.0238811	92.6695	1	0.00686952	0.00686952	0.88221	0.075098	0.041326	0.091582	0.058294	0.114297	0.080524	-0.0224725
-	A_33_P3365200	NA	-1	chrna:-1--1	NA	-1	NA	NA	NA	A_33_P3365200	NA	NA	NA	NA	0.040557	0.00971282	0.0632065	0.00942927	112.966	1	0.00563536	0.00563536	0.858867	0.018783	0.031439	0.047425	0.033689	0.069874	0.056539	-0.0226495
-	A_21_P0013299	NA	-1	chrna:-1--1	NA	-1	NA	NA	NA	A_21_P0013299	NA	NA	NA	NA	0.229015	0.0252197	0.251755	0.0256913	68.1883	1	0.00933553	0.00933553	0.911908	0.368248	0.450887	0.246848	0.211182	0.269922	0.233589	-0.0227405
ENSG00000251474	A_24_P7629	ribosomal protein L32 pseudogene 3	129118282	chr3:129101677-129118282	-	129101677	NA	RPL32P3	NR_003111	A_24_P7629	132241	Hs.477537	NR_003111	3	0.031229	0.00120774	0.05429	0.000994191	152.721	1	0.00416846	0.00416846	0.889957	0.02565	0.030126	0.032083	0.030375	0.054993	0.053587	-0.023061
-	A_21_P0010732	NA	-1	chrna:-1--1	NA	-1	NA	NA	NA	A_21_P0010732	NA	NA	NA	NA	0.0109265	0.00127067	0.034032	0.00164332	87.6866	1	0.00725986	0.00725986	0.870478	0.014155	0.017862	0.010028	0.011825	0.03287	0.035194	-0.0231055
ENSG00000197782; ENSG00000269749	A_33_P3255631	NA	-1	chrna:-1--1	NA	-1	NA	NA	NA	A_33_P3255631	NA	NA	NA	NA	0.690482	0.0908038	0.71388	0.0911687	90.6904	1	0.00701942	0.00701942	0.881329	0.323968	0.56473	0.75469	0.626274	0.778346	0.649414	-0.023398
ENSG00000035115	A_33_P3339397	NA	-1	chrna:-1--1	NA	-1	NA	NA	NA	A_33_P3339397	NA	NA	NA	NA	0.381114	0.0347663	0.40522	0.0346899	446.392	1	0.00142614	0.00142614	0.902017	0.368022	0.575522	0.356531	0.405698	0.380691	0.42975	-0.024106
ENSG00000198208	A_24_P219108	ribosomal protein S6 kinase-like 1	75389145	chr14:75372346-75389145	-	75372346	GO:0006468///GO:0005840///GO:0000166///GO:0004674///GO:0005524///GO:0016740	RPS6KL1	NM_031464///NP_113652	A_24_P219108	83694	Hs.414481	NM_031464	14	0.058204	0.00148351	0.083344	0.00174373	136.631	1	0.00465933	0.00465933	0.879693	0.020805	0.049139	0.057155	0.059253	0.082111	0.084577	-0.02514
ENSG00000163701	A_23_P500206	interleukin 17 receptor E	9958082	chr3:9944302-9958082	+	9944302	GO:0016020///GO:0016021///GO:0005576///GO:0005737///GO:0004872	IL17RE	NM_153480///NM_153481///NM_153483///NP_705613///NP_705614///NP_705616	A_23_P500206	132014	Hs.390823	NM_153483	3	0.217958	0.00712197	0.243823	0.00747765	102.844	1	0.00618994	0.00618994	0.862824	0.51043	0.255856	0.212922	0.222994	0.238536	0.249111	-0.0258655
ENSG00000251336	A_33_P3380246	NA	-1	chrna:-1--1	NA	-1	NA	NA	NA	A_33_P3380246	NA	NA	NA	NA	0.013908	0.00111723	0.040769	0.00105642	624.66	1	0.00101915	0.00101915	0.937596	0.016058	0.012455	0.013118	0.014698	0.040022	0.041516	-0.026861
ENSG00000117614	A_33_P3264272	NA	-1	chrna:-1--1	NA	-1	NA	NA	NA	A_33_P3264272	NA	NA	NA	NA	0.222193	0.053219	0.249293	0.0528562	105.654	1	0.00602535	0.00602535	0.861234	0.220497	0.313307	0.259825	0.184562	0.286668	0.211918	-0.0270995
ENSG00000143248	A_23_P46045	regulator of G-protein signaling 5	163172872	chr1:163112097-163172872	-	163112097	GO:0008277///GO:0009968///GO:0004871///GO:0005096	RGS5	NM_003617///NP_003608	A_23_P46045	8490	Hs.24950	NM_003617	1	0.0391045	0.0106342	0.066572	0.0110026	105.441	1	0.00603753	0.00603753	0.858126	0.132992	0.172064	0.046624	0.031585	0.074352	0.058792	-0.0274675
ENSG00000096070	A_33_P3375077	NA	-1	chrna:-1--1	NA	-1	NA	NA	NA	A_33_P3375077	NA	NA	NA	NA	0.0253295	0.00165251	0.0535665	0.0019	161.354	1	0.00394543	0.00394543	0.879449	0.048888	0.127904	0.024161	0.026498	0.052223	0.05491	-0.028237
-	A_21_P0002490	NA	-1	chrna:-1--1	NA	-1	NA	NA	NA	A_21_P0002490	NA	NA	NA	NA	0.012973	0.00132795	0.0413645	0.00114622	220.945	1	0.00288133	0.00288133	0.894431	0.009849	0.011957	0.012034	0.013912	0.040554	0.042175	-0.0283915
ENSG00000235501	A_33_P3375809	NA	-1	chrna:-1--1	NA	-1	NA	NA	NA	A_33_P3375809	NA	NA	NA	NA	0.293343	0.0192948	0.321793	0.0194412	274.914	1	0.00231569	0.00231569	0.89444	0.697047	0.76904	0.279699	0.306986	0.308046	0.33554	-0.0284505
ENSG00000266844	A_24_P694820	NA	-1	chrna:-1--1	NA	-1	NA	NA	NA	A_24_P694820	NA	NA	NA	NA	0.119528	0.0410341	0.148234	0.0407583	147.215	1	0.00432435	0.00432435	0.885862	0.034071	0.060559	0.148543	0.090512	0.177055	0.119414	-0.028707
ENSG00000168487	A_33_P3234043	NA	-1	chrna:-1--1	NA	-1	NA	NA	NA	A_33_P3234043	NA	NA	NA	NA	0.019327	0.0108244	0.048155	0.0105415	144.14	1	0.0044166	0.0044166	0.879825	0.039359	0.011268	0.026981	0.011673	0.055609	0.040701	-0.028828
ENSG00000147465	A_23_P8981	steroidogenic acute regulatory protein	38008600	chr8:38000217-38008600	-	38000217	GO:0006699///GO:0006869///GO:0007420///GO:0007584///GO:0050810///GO:0008211///GO:0042493///GO:0010288///GO:0014070///GO:0032869///GO:0042542///GO:0043434///GO:0044255///GO:0045471///GO:0045768///GO:0048168///GO:0050769///GO:0005739///GO:0005829///GO:0005758///GO:0005515///GO:0008289///GO:0015485///GO:0017127	STAR	NM_000349///NM_001007243///NP_000340///NP_001007244	A_23_P8981	6770	Hs.521535	NM_000349	8	0.0861965	0.0396864	0.116534	0.0390903	71.9751	1	0.00884443	0.00884443	0.895039	0.651112	0.437533	0.058134	0.114259	0.088893	0.144175	-0.0303375
ENSG00000159228	A_33_P3284394	NA	-1	chrna:-1--1	NA	-1	NA	NA	NA	A_33_P3284394	NA	NA	NA	NA	0.0315425	0.00208809	0.062155	0.00199687	474.608	1	0.00134136	0.00134136	0.881446	0.069977	0.041535	0.033019	0.030066	0.063567	0.060743	-0.0306125
-	A_21_P0011183	NA	-1	chrna:-1--1	NA	-1	NA	NA	NA	A_21_P0011183	NA	NA	NA	NA	0.0562145	0.0133184	0.0871565	0.0137525	100.788	1	0.00631622	0.00631622	0.87083	0.208283	0.156586	0.046797	0.065632	0.077432	0.096881	-0.030942
-	A_21_P0007810	NA	-1	chrna:-1--1	NA	-1	NA	NA	NA	A_21_P0007810	NA	NA	NA	NA	0.019169	0.00988111	0.050308	0.00958413	148.281	1	0.00429327	0.00429327	0.890309	0.018626	0.034535	0.012182	0.026156	0.043531	0.057085	-0.031139
-	A_21_P0002445	NA	-1	chrna:-1--1	NA	-1	NA	NA	NA	A_21_P0002445	NA	NA	NA	NA	0.0563535	0.0074126	0.0881265	0.00769686	158.075	1	0.00402728	0.00402728	0.874577	0.040981	0.063021	0.061595	0.051112	0.093569	0.082684	-0.031773
-	A_21_P0006560	NA	-1	chrna:-1--1	NA	-1	NA	NA	NA	A_21_P0006560	NA	NA	NA	NA	0.0374645	0.00771948	0.071424	0.00798182	183.069	1	0.00347745	0.00347745	0.902335	0.044235	0.036845	0.042923	0.032006	0.077068	0.06578	-0.0339595
-	A_21_P0009638	NA	-1	chrna:-1--1	NA	-1	NA	NA	NA	A_21_P0009638	NA	NA	NA	NA	0.105986	0.00288358	0.140638	0.00222386	74.2826	1	0.00856973	0.00856973	0.890389	0.204191	0.173066	0.108025	0.103947	0.142211	0.139066	-0.0346525
-	A_21_P0000850	NA	-1	chrna:-1--1	NA	-1	NA	NA	NA	A_21_P0000850	NA	NA	NA	NA	0.0323055	0.0188055	0.0671395	0.0193882	84.5485	1	0.00752929	0.00752929	0.867824	0.07421	0.060002	0.019008	0.045603	0.05343	0.080849	-0.034834
ENSG00000188396	A_33_P3375185	NA	-1	chrna:-1--1	NA	-1	NA	NA	NA	A_33_P3375185	NA	NA	NA	NA	0.104151	0.0249234	0.139522	0.0243068	81.126	1	0.00784689	0.00784689	0.878418	0.176296	0.136579	0.121775	0.086528	0.15671	0.122335	-0.035371
ENSG00000228286	A_24_P109644	docking protein 1-like protein	-1	chrna:-1--1	NA	-1	NA	LOC220077	XR_017002///XR_019008	A_24_P109644	220077	Hs.503160	AF229166	NA	0.0292355	0.0203611	0.064758	0.0205796	229.921	1	0.00276885	0.00276885	0.892363	0.144696	0.10832	0.043633	0.014838	0.07931	0.050206	-0.0355225
ENSG00000154654	A_33_P3239884	NA	-1	chrna:-1--1	NA	-1	NA	NA	NA	A_33_P3239884	NA	NA	NA	NA	0.444611	0.0186132	0.480556	0.0188762	193.236	1	0.0032945	0.0032945	0.910919	0.405925	0.541379	0.457773	0.43145	0.493903	0.467208	-0.035944
ENSG00000088367	A_24_P185709	erythrocyte membrane protein band 4.1-like 1	34820720	chr20:34700347-34820720	+	34700347	GO:0030866///GO:0005886///GO:0005829///GO:0005737///GO:0005856///GO:0019898///GO:0003779///GO:0005198///GO:0005488	EPB41L1	NM_012156///NM_177996///NP_036288///NP_818932	A_24_P185709	2036	Hs.437422	NM_012156	20	0.0747805	0.0112762	0.113492	0.0104397	65.4466	1	0.00972656	0.00972656	0.904696	0.165837	0.132834	0.066807	0.082754	0.10611	0.120874	-0.0387115
-	A_33_P3386686	NA	-1	chrna:-1--1	NA	-1	NA	NA	NA	A_33_P3386686	NA	NA	NA	NA	0.521265	0.0734712	0.560999	0.0741536	82.3489	1	0.00773038	0.00773038	0.875055	0.31214	0.447355	0.573217	0.469313	0.613434	0.508565	-0.0397345
ENSG00000007047	A_33_P3322415	NA	-1	chrna:-1--1	NA	-1	NA	NA	NA	A_33_P3322415	NA	NA	NA	NA	0.179957	0.00904673	0.220169	0.00880559	235.841	1	0.00269934	0.00269934	0.892705	0.263081	0.221826	0.17356	0.186354	0.213943	0.226396	-0.0402125
ENSG00000068654	A_33_P3320533	NA	-1	chrna:-1--1	NA	-1	NA	NA	NA	A_33_P3320533	NA	NA	NA	NA	0.090961	0.00645589	0.13121	0.0063682	649.138	1	0.000980714	0.000980714	0.973003	0.034967	0.061932	0.095526	0.086396	0.135713	0.126707	-0.040249
ENSG00000065665	A_33_P3336287	NA	-1	chrna:-1--1	NA	-1	NA	NA	NA	A_33_P3336287	NA	NA	NA	NA	0.128248	0.00556705	0.168538	0.00483732	78.0798	1	0.008153	0.008153	0.885265	0.234475	0.1845	0.132185	0.124312	0.171958	0.165117	-0.040289
-	A_33_P3404221	NA	-1	chrna:-1--1	NA	-1	NA	NA	NA	A_33_P3404221	NA	NA	NA	NA	0.0408495	0.00593616	0.0813905	0.00564624	197.758	1	0.00321915	0.00321915	0.925488	0.180546	0.141862	0.036652	0.045047	0.077398	0.085383	-0.040541
ENSG00000162976	A_33_P3253440	NA	-1	chrna:-1--1	NA	-1	NA	NA	NA	A_33_P3253440	NA	NA	NA	NA	0.132923	0.0127378	0.173782	0.0124995	242.491	1	0.00262532	0.00262532	0.909853	0.440201	0.530721	0.123916	0.14193	0.164943	0.18262	-0.0408585
ENSG00000122687	A_24_P363477	FtsJ homolog 2 (E. coli)	2281833	chr7:2273927-2281833	-	2273927	GO:0006364///GO:0031167///GO:0032259///GO:0005634///GO:0005730///GO:0003676///GO:0008173///GO:0016740	FTSJ2	NM_013393///NP_037525	A_24_P363477	29960	Hs.279877	NM_013393	7	1.00999	0.196586	1.05148	0.195896	85.1015	1	0.00748037	0.00748037	0.868117	1.077	0.872987	1.149	0.870986	1.19	0.912961	-0.0414874
ENSG00000078269	A_24_P294821	synaptojanin 2	158519568	chr6:158402918-158519568	+	158402918	GO:0016311///GO:0046855///GO:0046856///GO:0048312///GO:0016020///GO:0005626///GO:0005881///GO:0031315///GO:0032587///GO:0043679///GO:0048471///GO:0005515///GO:0003723///GO:0004437///GO:0004439///GO:0004445///GO:0016787///GO:0017124///GO:0030165	SYNJ2	NM_003898///NP_003889	A_24_P294821	8871	Hs.434494	NM_003898	6	0.0397975	0.0139434	0.081303	0.0137843	368.932	1	0.00172557	0.00172557	0.949046	0.203692	0.122117	0.029938	0.049657	0.071556	0.09105	-0.0415055
ENSG00000167094	A_33_P3280811	NA	-1	chrna:-1--1	NA	-1	NA	NA	NA	A_33_P3280811	NA	NA	NA	NA	0.144732	0.0064269	0.186323	0.00706471	92.2176	1	0.00690318	0.00690318	0.879834	0.158381	0.17126	0.140188	0.149277	0.181327	0.191318	-0.04159
ENSG00000180245	A_23_P253723	retinal pigment epithelium-derived rhodopsin homolog	110765859	chr4:110749149-110765859	+	110749149	GO:0007186///GO:0007601///GO:0007602///GO:0018298///GO:0050896///GO:0016020///GO:0005887///GO:0004930///GO:0009881	RRH	NM_006583///NP_006574	A_23_P253723	10692	Hs.658310	NM_006583	4	0.373236	0.0116319	0.41605	0.0114092	271.855	1	0.00234175	0.00234175	0.877707	0.423587	0.466625	0.381461	0.365011	0.424118	0.407983	-0.0428145
ENSG00000183615	A_33_P3367392	NA	-1	chrna:-1--1	NA	-1	NA	NA	NA	A_33_P3367392	NA	NA	NA	NA	0.186636	0.080379	0.230684	0.0806498	230.016	1	0.00276771	0.00276771	0.897713	0.638661	0.405154	0.129799	0.243472	0.173656	0.287712	-0.0440485
ENSG00000047056	A_33_P3382359	NA	-1	chrna:-1--1	NA	-1	NA	NA	NA	A_33_P3382359	NA	NA	NA	NA	0.0595355	0.0563062	0.10544	0.0564427	475.695	1	0.00133829	0.00133829	0.891004	0.044942	0.039999	0.09935	0.019721	0.145351	0.065529	-0.0459045
-	A_21_P0011448	NA	-1	chrna:-1--1	NA	-1	NA	NA	NA	A_21_P0011448	NA	NA	NA	NA	0.629768	0.0110302	0.677611	0.0101088	73.4335	1	0.00866881	0.00866881	0.889722	0.752729	0.792715	0.621969	0.637568	0.670463	0.684759	-0.0478425
ENSG00000144048	A_23_P376759	dual specificity phosphatase 11 (RNA/RNP complex 1-interacting)	74007284	chr2:73989325-74007284	-	73989325	GO:0006396///GO:0006470///GO:0005634///GO:0003723///GO:0004725///GO:0008138///GO:0016787///GO:0016791	DUSP11	NM_003584///NP_003575	A_23_P376759	8446	Hs.14611	NM_003584	2	1.2895	0.214253	1.338	0.213546	96.9955	1	0.00656316	0.00656316	0.883217	1.428	1.295	1.441	1.138	1.489	1.187	-0.0485
ENSG00000109618	A_23_P167201	Sep (O-phosphoserine) tRNA:Sec (selenocysteine) tRNA synthase	25162204	chr4:25121627-25162204	-	25121627	GO:0001514///GO:0006412///GO:0005634///GO:0005737///GO:0000049///GO:0005515///GO:0008430///GO:0016740///GO:0016786	SEPSECS	NM_016955///NM_153825///NP_058651///NP_722547	A_23_P167201	51091	Hs.253305	NM_016955	4	0.149774	0.0413353	0.198788	0.0423889	65.7894	1	0.00967589	0.00967589	0.910019	0.157065	0.112749	0.179003	0.120546	0.228761	0.168814	-0.049013
-	A_21_P0003793	NA	-1	chrna:-1--1	NA	-1	NA	NA	NA	A_21_P0003793	NA	NA	NA	NA	0.154406	0.0037413	0.2039	0.00359847	490.049	1	0.00129909	0.00129909	0.900449	0.170903	0.154746	0.157051	0.15176	0.206445	0.201356	-0.049495
-	A_33_P3372397	NA	-1	chrna:-1--1	NA	-1	NA	NA	NA	A_33_P3372397	NA	NA	NA	NA	0.0737805	0.00650468	0.124281	0.00551543	72.195	1	0.0088175	0.0088175	0.894101	0.063999	0.095979	0.069181	0.07838	0.120381	0.128181	-0.0505005
ENSG00000174721	A_24_P201381	fibroblast growth factor binding protein 3	93669258	chr10:93666345-93669258	-	93666345	GO:0043117///GO:0045743///GO:0005576///GO:0008201///GO:0017134	FGFBP3	NM_152429///NP_689642	A_24_P201381	143282	Hs.466120	NM_152429	10	0.343006	0.0560021	0.395398	0.0554075	124.595	1	0.00510942	0.00510942	0.870477	0.172277	0.179442	0.303407	0.382606	0.356219	0.434577	-0.0523915
ENSG00000090889	A_33_P3253596	NA	-1	chrna:-1--1	NA	-1	NA	NA	NA	A_33_P3253596	NA	NA	NA	NA	0.269422	0.00632508	0.325055	0.00649477	463.678	1	0.00137298	0.00137298	0.890657	0.759207	0.517414	0.264949	0.273894	0.320463	0.329648	-0.055634
ENSG00000141255	A_23_P101084	spermatogenesis associated 22	3375142	chr17:3343307-3375142	-	3343307	NA	SPATA22	NM_001170695///NM_001170696///NM_001170697///NM_001170698///NM_001170699///NM_032598///NP_001164166///NP_001164167///NP_001164168///NP_001164169///NP_001164170///NP_115987	A_23_P101084	84690	Hs.351068	NM_032598	17	0.873067	0.472253	0.933143	0.47356	64.9818	1	0.00979613	0.00979613	0.906169	0.382531	0.426649	1.207	0.539134	1.268	0.598285	-0.0600755
ENSG00000188158	A_32_P126375	Nance-Horan syndrome (congenital cataracts and dental anomalies)	17754111	chrX:17393542-17754111	+	17393542	GO:0002088///GO:0030154///GO:0005634	NHS	NM_001136024///NM_198270///NP_001129496///NP_938011	A_32_P126375	4810	Hs.201623	NM_198270	X	0.0473515	0.0247777	0.108974	0.0257903	86.0637	1	0.00739674	0.00739674	0.876505	0.048955	0.289925	0.029831	0.064872	0.090737	0.12721	-0.061622
-	A_21_P0000146	NA	-1	chrna:-1--1	NA	-1	NA	NA	NA	A_21_P0000146	NA	NA	NA	NA	0.180181	0.0357117	0.243028	0.03637	135.007	1	0.00471536	0.00471536	0.883677	0.727974	0.575226	0.154929	0.205433	0.21731	0.268745	-0.0628465
ENSG00000185684	A_33_P3258953	NA	-1	chrna:-1--1	NA	-1	NA	NA	NA	A_33_P3258953	NA	NA	NA	NA	0.177334	0.0643213	0.243066	0.0653727	88.4095	1	0.0072005	0.0072005	0.869543	0.261145	0.276816	0.131852	0.222816	0.196841	0.289292	-0.0657325
-	A_21_P0011320	NA	-1	chrna:-1--1	NA	-1	NA	NA	NA	A_21_P0011320	NA	NA	NA	NA	0.098034	0.0283621	0.163805	0.0274761	104.984	1	0.00606381	0.00606381	0.859448	0.158958	0.152711	0.077979	0.118089	0.144377	0.183234	-0.0657715
ENSG00000166763; ENSG00000242866	A_33_P3357935	NA	-1	chrna:-1--1	NA	-1	NA	NA	NA	A_33_P3357935	NA	NA	NA	NA	0.205216	0.00599768	0.271601	0.00509823	104.378	1	0.00609897	0.00609897	0.859615	0.33612	0.251602	0.209457	0.200975	0.275206	0.267996	-0.066385
ENSG00000083750	A_23_P73721	Ras-related GTP binding B	55785206	chrX:55744109-55785206	+	55744109	GO:0007165///GO:0005634///GO:0005737///GO:0005794///GO:0000166///GO:0005515///GO:0005525	RRAGB	NM_006064///NM_016656///NP_006055///NP_057740	A_23_P73721	10325	Hs.50282	NM_016656	X	0.16528	0.0261926	0.238619	0.0271161	112.31	1	0.00566827	0.00566827	0.856146	0.410962	0.344268	0.146759	0.183801	0.219445	0.257793	-0.073339
ENSG00000092036	A_23_P65455	HAUS augmin-like complex, subunit 4	23426351	chr14:23415437-23426351	-	23415437	GO:0007049///GO:0007067///GO:0051225///GO:0051297///GO:0051301///GO:0005737///GO:0005815///GO:0005819///GO:0005856///GO:0005874///GO:0070652///GO:0003674	HAUS4	NM_001166269///NM_001166270///NM_017815///NP_001159741///NP_001159742///NP_060285	A_23_P65455	54930	Hs.442782	NM_017815	14	0.224984	0.100522	0.29964	0.100679	672.494	1	0.000946654	0.000946654	1.01914	0.832754	0.563633	0.153904	0.296064	0.228449	0.370831	-0.074656
ENSG00000182919	A_24_P201404	chromosome 11 open reading frame 54	93496246	chr11:93474792-93496246	+	93474792	GO:0005634///GO:0005515///GO:0046872///GO:0008270///GO:0016788	C11orf54	NM_014039///NP_054758	A_24_P201404	28970	Hs.8360	NM_014039	11	2.27	0.0947522	2.35	0.0961665	79.9963	1	0.0079577	0.0079577	0.877237	2.012	2.171	2.203	2.337	2.282	2.418	-0.08
-	A_21_P0000403	NA	-1	chrna:-1--1	NA	-1	NA	NA	NA	A_21_P0000403	NA	NA	NA	NA	0.20329	0.02899	0.284773	0.0276401	85.3659	1	0.0074572	0.0074572	0.871425	0.428313	0.531216	0.182791	0.223789	0.265228	0.304317	-0.0814825
ENSG00000114166	A_32_P159651	K(lysine) acetyltransferase 2B	20195894	chr3:20081523-20195894	+	20081523	GO:0008152///GO:0006338///GO:0006355///GO:0007049///GO:0007050///GO:0008285///GO:0016573///GO:0018076///GO:0032869///GO:0044419///GO:0000125///GO:0005634///GO:0005654///GO:0016585///GO:0003713///GO:0004402///GO:0004861///GO:0016740///GO:0019901///GO:0042826	KAT2B	NM_003884///NP_003875	A_32_P159651	8850	Hs.533055	NM_003884	3	0.274916	0.0466401	0.360377	0.0469095	448.625	1	0.00141904	0.00141904	0.908888	0.793127	0.868856	0.241936	0.307895	0.327207	0.393547	-0.0854615
ENSG00000115750	A_23_P165891	TATA box binding protein (TBP)-associated factor, RNA polymerase I, B, 63kDa	10074543	chr2:9983570-10074543	+	9983570	GO:0006351///GO:0045449///GO:0005634///GO:0005654///GO:0005515///GO:0003700	TAF1B	NM_005680///NP_005671	A_23_P165891	9014	Hs.584833	NM_005680	2	2.233	0.162635	2.3195	0.161928	173.012	1	0.00367958	0.00367958	0.895111	1.946	1.875	2.348	2.118	2.434	2.205	-0.0865
ENSG00000116791	A_33_P3391476	NA	-1	chrna:-1--1	NA	-1	NA	NA	NA	A_33_P3391476	NA	NA	NA	NA	0.42298	0.0109892	0.511611	0.0117783	158.842	1	0.00400783	0.00400783	0.885555	0.625844	0.398968	0.415209	0.43075	0.503283	0.51994	-0.088632
ENSG00000157978	A_32_P216548	low density lipoprotein receptor adaptor protein 1	25895375	chr1:25870075-25895375	+	25870075	GO:0006629///GO:0006810///GO:0006897///GO:0008202///GO:0008203///GO:0042632///GO:0043393///GO:0048260///GO:0005829///GO:0005737///GO:0005769///GO:0030121///GO:0030122///GO:0030122///GO:0009925///GO:0001784///GO:0030674///GO:0008022///GO:0030159///GO:0030276	LDLRAP1	NM_015627///NP_056442	A_32_P216548	26119	Hs.590911	NM_015627	1	0.130504	0.000765798	0.221292	0.000337291	299.627	1	0.0021247	0.0021247	0.903426	0.482737	0.359168	0.131046	0.129963	0.22153	0.221053	-0.090787
ENSG00000131044	A_33_P3385993	NA	-1	chrna:-1--1	NA	-1	NA	NA	NA	A_33_P3385993	NA	NA	NA	NA	0.07209	0.0192729	0.162964	0.0184187	150.455	1	0.00423125	0.00423125	0.89207	0.035173	0.037388	0.085718	0.058462	0.175988	0.14994	-0.090874
ENSG00000146926	A_33_P3290124	NA	-1	chrna:-1--1	NA	-1	NA	NA	NA	A_33_P3290124	NA	NA	NA	NA	1.3585	0.0445477	1.4555	0.0445477	Infinity	1	0	0	0	8.883	5.486	1.327	1.39	1.424	1.487	-0.097
ENSG00000135976; ENSG00000196912	A_33_P3261648	NA	-1	chrna:-1--1	NA	-1	NA	NA	NA	A_33_P3261648	NA	NA	NA	NA	1.144	0.059397	1.2425	0.0586899	197.014	1	0.00323131	0.00323131	0.913414	1.293	1.088	1.186	1.102	1.284	1.201	-0.0985001
ENSG00000185019	A_24_P79241	U-box domain containing 5	3140540	chr20:3088219-3140540	-	3088219	GO:0000209///GO:0019941///GO:0000151///GO:0005634///GO:0005515///GO:0046872///GO:0008270///GO:0034450	UBOX5	NM_014948///NM_199415///NP_055763///NP_955447	A_24_P79241	22888	Hs.654646	NM_014948	20	0.559585	0.0629473	0.658834	0.0641989	112.146	1	0.00567657	0.00567657	0.852311	0.648185	0.919216	0.515074	0.604095	0.613439	0.70423	-0.09925
-	A_21_P0004479	NA	-1	chrna:-1--1	NA	-1	NA	NA	NA	A_21_P0004479	NA	NA	NA	NA	1.194	0.236174	1.2935	0.235467	199.015	1	0.00319883	0.00319883	0.930217	3.446	3.624	1.027	1.361	1.127	1.46	-0.0995
ENSG00000141858	A_23_P435941	sterile alpha motif domain containing 1	14201232	chr19:14199229-14201232	-	14199229	GO:0005576///GO:0005737	SAMD1	NM_138352///NP_612361	A_23_P435941	90378	Hs.140309	NM_138352	19	0.630155	0.142797	0.730409	0.143368	248.151	1	0.00256544	0.00256544	0.914146	1.194	0.730997	0.529183	0.731128	0.629032	0.831785	-0.100253
ENSG00000151790; ENSG00000262635	A_23_P80974	tryptophan 2,3-dioxygenase	156841550	chr4:156824846-156841550	+	156824846	GO:0055114///GO:0019441///GO:0019442///GO:0019674///GO:0005829///GO:0005625///GO:0004833///GO:0046872///GO:0016491///GO:0019825///GO:0016597///GO:0020037	TDO2	NM_005651///NP_005642	A_23_P80974	6999	Hs.183671	NM_005651	4	0.0740075	0.0131699	0.181649	0.0131826	11954.9	1	5.32519e-05	5.32519e-05	0.299388	0.057823	0.098655	0.08332	0.064695	0.190971	0.172328	-0.107642
-	A_21_P0000659	NA	-1	chrna:-1--1	NA	-1	NA	NA	NA	A_21_P0000659	NA	NA	NA	NA	0.30848	0.0869459	0.416657	0.0852233	88.8143	1	0.00716769	0.00716769	0.871821	0.366947	0.292503	0.36996	0.247	0.476919	0.356395	-0.108177
ENSG00000176472	A_23_P401084	zinc finger protein 575	44040282	chr19:44037339-44040282	+	44037339	GO:0045449///GO:0005622///GO:0005634///GO:0003677///GO:0046872///GO:0008270	ZNF575	NM_174945///NP_777605	A_23_P401084	284346	Hs.213534	NM_174945	19	0.201611	0.0405172	0.310196	0.039627	172.495	1	0.00369062	0.00369062	0.8935	1.589	1.655	0.172961	0.230261	0.282176	0.338217	-0.108585
-	A_23_P202750	chromosome 11 open reading frame 54	93496246	chr11:93474792-93496246	+	93474792	GO:0005634///GO:0005515///GO:0046872///GO:0008270///GO:0016788	C11orf54	NM_014039///NP_054758	A_23_P202750	28970	Hs.8360	NM_014039	11	0.922173	0.0315872	1.0315	0.0304056	130.851	1	0.00486511	0.00486511	0.866796	0.926878	0.890754	0.899837	0.944508	1.01	1.053	-0.109327
ENSG00000214530	A_23_P36345	StAR-related lipid transfer (START) domain containing 10	72504750	chr11:72465774-72504750	-	72465774	NA	STARD10	NM_006645///NP_006636	A_23_P36345	10809	Hs.188606	NM_006645	11	0.329751	0.0762933	0.446842	0.0764121	1393.98	1	0.000456693	0.000456693	1.05037	0.94282	0.649868	0.275804	0.383699	0.392811	0.500874	-0.117091
ENSG00000128578	A_32_P213831	family with sequence similarity 40, member B	129123470	chr7:129074273-129123470	+	129074273	GO:0008150///GO:0005575///GO:0003674	FAM40B	NM_001134336///NM_020704///NP_001127808///NP_065755	A_32_P213831	57464	Hs.489988	NM_020704	7	0.363153	0.118976	0.48384	0.117073	89.663	1	0.00709985	0.00709985	0.874076	0.533736	0.166004	0.447282	0.279024	0.566623	0.401057	-0.120687
-	A_32_P224850	hypothetical LOC645955	-1	chrna:-1--1	NA	-1	NA	LOC645955	XM_001716500///XM_933296///XM_944346///XP_001716552///XP_938389///XP_949439	A_32_P224850	645955	Hs.570116	XM_933296	NA	2.3335	0.154856	2.4565	0.153442	122.994	1	0.0051759	0.0051759	0.867203	2.751	2.936	2.443	2.224	2.565	2.348	-0.123
ENSG00000178104	A_33_P3337896	NA	-1	chrna:-1--1	NA	-1	NA	NA	NA	A_33_P3337896	NA	NA	NA	NA	0.419467	0.0411317	0.543095	0.0416988	308.307	1	0.00206488	0.00206488	0.900699	0.948966	1.112	0.390383	0.448552	0.51361	0.572581	-0.123628
ENSG00000213721	A_33_P3263157	NA	-1	chrna:-1--1	NA	-1	NA	NA	NA	A_33_P3263157	NA	NA	NA	NA	0.508456	0.112918	0.63744	0.113822	201.851	1	0.00315389	0.00315389	0.922448	2.278	1.393	0.428611	0.588301	0.556956	0.717924	-0.128984
-	A_21_P0004715	NA	-1	chrna:-1--1	NA	-1	NA	NA	NA	A_21_P0004715	NA	NA	NA	NA	0.132584	0.0374441	0.262869	0.039178	106.269	1	0.00599047	0.00599047	0.861113	0.205982	0.27147	0.106107	0.159061	0.235166	0.290572	-0.130285
ENSG00000163814	A_24_P160401	CUB domain containing protein 1	45187914	chr3:45151732-45187914	-	45151732	GO:0005886///GO:0016021///GO:0005576	CDCP1	NM_022842///NM_178181///NP_073753///NP_835488	A_24_P160401	64866	Hs.476093	NM_178181	3	0.381621	0.0593178	0.511993	0.0596791	510.244	1	0.00124768	0.00124768	0.901874	0.488379	0.342598	0.339677	0.423565	0.469794	0.554193	-0.130373
ENSG00000101400	A_24_P322709	syntrophin, alpha 1 (dystrophin-associated protein A1, 59kDa, acidic component)	32031698	chr20:31995762-32031698	-	31995762	GO:0006936///GO:0007528///GO:0005737///GO:0005856///GO:0030054///GO:0042383///GO:0045211///GO:0005509///GO:0003779///GO:0005516///GO:0030165	SNTA1	NM_003098///NP_003089	A_24_P322709	6640	Hs.31121	NM_003098	20	0.146906	0.0312315	0.277738	0.0306467	316.403	1	0.00201205	0.00201205	0.917186	0.729045	0.633919	0.124822	0.16899	0.256068	0.299409	-0.130832
ENSG00000204305	A_23_P93360	advanced glycosylation end product-specific receptor	32152023	chr6:32148745-32152023	-	32148745	GO:0006954///GO:0007166///GO:0007259///GO:0007399///GO:0007420///GO:0007568///GO:0048661///GO:0050930///GO:0005886///GO:0005576///GO:0005887///GO:0005615///GO:0009925///GO:0005515///GO:0004888///GO:0050785	AGER	NM_001136///NM_172197///NP_001127///NP_751947	A_23_P93360	177	Hs.534342	NM_001136	6	1.05891	0.434295	1.19126	0.435213	203.948	1	0.00312146	0.00312146	0.918272	0.941505	0.835953	0.751814	1.366	0.883516	1.499	-0.132351
ENSG00000069869	A_32_P160883	neural precursor cell expressed, developmentally down-regulated 4	56285835	chr15:56119130-56285835	-	56119130	GO:0019941///GO:0042787///GO:0006464///GO:0006622///GO:0010766///GO:0010768///GO:0014068///GO:0019089///GO:0031175///GO:0031623///GO:0032801///GO:0034644///GO:0042921///GO:0044111///GO:0044419///GO:0045732///GO:0046824///GO:0050847///GO:0051592///GO:0005886///GO:0000151///GO:0005622///GO:0000785///GO:0005829///GO:0005737///GO:0005938///GO:0016327///GO:0048471///GO:0004842///GO:0016874///GO:001688…	NEDD4	NM_006154///NM_198400///NP_006145///NP_940682	A_32_P160883	4734	Hs.1565	NM_198400	15	0.967229	0.167968	1.10169	0.170142	87.4844	1	0.00727664	0.00727664	0.870427	2.052	1.741	1.086	0.848457	1.222	0.981383	-0.134463
ENSG00000149636	A_23_P165937	DSN1, MIND kinetochore complex component, homolog (S. cerevisiae)	35402230	chr20:35380194-35402230	-	35380194	GO:0007059///GO:0007049///GO:0007067///GO:0051301///GO:0000444///GO:0005634///GO:0005737///GO:0005515	DSN1	NM_001145315///NM_001145316///NM_001145317///NM_001145318///NM_024918///NP_001138787///NP_001138788///NP_001138789///NP_001138790///NP_079194	A_23_P165937	79980	Hs.632268	NM_024918	20	1.0875	0.0134351	1.224	0.0141421	273.02	1	0.00233176	0.00233176	0.887104	2.495	1.89	1.097	1.078	1.234	1.214	-0.1365
ENSG00000008853	A_23_P20427	Rho-related BTB domain containing 2	22877710	chr8:22844929-22877710	+	22844929	GO:0007264///GO:0005622///GO:0000166///GO:0005515///GO:0005525	RHOBTB2	NM_001160036///NM_001160037///NM_015178///NP_001153508///NP_001153509///NP_055993	A_23_P20427	23221	Hs.372688	NM_015178	8	0.483934	0.140359	0.629507	0.138382	104.165	1	0.00611147	0.00611147	0.858984	1.567	1.538	0.384686	0.583183	0.531656	0.727358	-0.145573
ENSG00000172346	A_24_P177279	cold shock domain containing C2, RNA binding	41972670	chr22:41957013-41972670	+	41957013	GO:0006355///GO:0006397///GO:0006398///GO:0005634///GO:0005634///GO:0005737///GO:0005794///GO:0005515///GO:0003677///GO:0003723	CSDC2	NM_014460///NP_055275	A_24_P177279	27254	Hs.310893	NM_014460	22	0.160307	0.0918913	0.31429	0.0916884	1073.01	1	0.000593301	0.000593301	1.11187	1.72	1.213	0.09533	0.225284	0.249457	0.379124	-0.153984
-	A_21_P0013814	NA	-1	chrna:-1--1	NA	-1	NA	NA	NA	A_21_P0013814	NA	NA	NA	NA	0.817461	0.0415319	0.972548	0.038823	80.9634	1	0.00786266	0.00786266	0.876305	1.38	1.097	0.846829	0.788094	1	0.945096	-0.155087
ENSG00000152763	A_33_P3379381	NA	-1	chrna:-1--1	NA	-1	NA	NA	NA	A_33_P3379381	NA	NA	NA	NA	0.240685	0.0149772	0.396389	0.0153704	560.064	1	0.00113669	0.00113669	0.884851	0.274849	0.327588	0.251276	0.230095	0.407258	0.385521	-0.155704
-	A_21_P0005794	NA	-1	chrna:-1--1	NA	-1	NA	NA	NA	A_21_P0005794	NA	NA	NA	NA	0.770576	0.00677903	0.931086	0.00511945	136.779	1	0.00465429	0.00465429	0.885347	1.725	1.479	0.765783	0.77537	0.927466	0.934706	-0.160509
ENSG00000185513	A_23_P501961	l(3)mbt-like (Drosophila)	42170534	chr20:42143052-42170534	+	42143052	GO:0051726///GO:0006355///GO:0007088///GO:0016481///GO:0016481///GO:0016568///GO:0030097///GO:0045652///GO:0000793///GO:0000785///GO:0005634///GO:0005654///GO:0005730///GO:0003700///GO:0046872///GO:0008270///GO:0042802///GO:0016564///GO:0031493///GO:0032093///GO:0035064	L3MBTL	NM_015478///NM_032107///NP_056293///NP_115479	A_23_P501961	26013	Hs.709356	NM_032107	20	0.49089	0.107398	0.655226	0.111012	64.3072	1	0.00989886	0.00989886	0.909024	0.646193	0.577471	0.414948	0.566832	0.576729	0.733724	-0.164336
-	A_21_P0012767	NA	-1	chrna:-1--1	NA	-1	NA	NA	NA	A_21_P0012767	NA	NA	NA	NA	0.73664	0.149188	0.901602	0.147642	150.86	1	0.00421989	0.00421989	0.893398	1.139	0.969369	0.842132	0.631148	1.006	0.797203	-0.164962
ENSG00000101412	A_23_P80032	E2F transcription factor 1	32274210	chr20:32263292-32274210	-	32263292	GO:0000080///GO:0000122///GO:0051726///GO:0006915///GO:0008283///GO:0030900///GO:0045944///GO:0005739///GO:0005634///GO:0005737///GO:0005654///GO:0005667///GO:0003700///GO:0003700///GO:0003714///GO:0008134///GO:0016563	E2F1	NM_005225///NP_005216	A_23_P80032	1869	Hs.654393	NM_005225	20	0.972428	0.167685	1.1415	0.168999	182.081	1	0.00349632	0.00349632	0.898022	2.544	1.409	0.853857	1.091	1.022	1.261	-0.169072
-	A_21_P0012077	NA	-1	chrna:-1--1	NA	-1	NA	NA	NA	A_21_P0012077	NA	NA	NA	NA	1.794	0.02687	1.964	0.0254559	170.002	1	0.00374473	0.00374473	0.893772	4.702	4.112	1.775	1.813	1.946	1.982	-0.17
ENSG00000136451	A_24_P924591	vascular endothelial zinc finger 1	56065615	chr17:56048909-56065615	-	56048909	GO:0001525///GO:0001885///GO:0006357///GO:0006968///GO:0045449///GO:0005622///GO:0005634///GO:0003677///GO:0003704///GO:0046872///GO:0008270	VEZF1	NM_007146///NP_009077	A_24_P924591	7716	Hs.463569	NM_007146	17	3.505	0.640639	3.6755	0.64276	113.657	1	0.0056011	0.0056011	0.856224	9.507	8.32	3.052	3.958	3.221	4.13	-0.1705
ENSG00000196236	A_23_P218793	X-prolyl aminopeptidase (aminopeptidase P) 3, putative	41323878	chr22:41253093-41323878	+	41253093	GO:0009987///GO:0005739///GO:0004177///GO:0008237///GO:0008233///GO:0046872///GO:0030145	XPNPEP3	NM_022098///NP_071381	A_23_P218793	63929	Hs.529163	NM_022098	22	0.546118	0.116398	0.722016	0.114862	161.97	1	0.00393043	0.00393043	0.879981	0.319136	0.256251	0.628423	0.463812	0.803236	0.640797	-0.175899
ENSG00000122420	A_33_P3376551	NA	-1	chrna:-1--1	NA	-1	NA	NA	NA	A_33_P3376551	NA	NA	NA	NA	0.306781	0.0527184	0.48581	0.0520098	357.338	1	0.00178156	0.00178156	0.919846	1.541	1.753	0.269503	0.344058	0.449033	0.522586	-0.179029
ENSG00000175073	A_32_P74366	valosin containing protein (p97)/p47 complex interacting protein 1	67579452	chr8:67542489-67579452	-	67542489	GO:0019941///GO:0016567///GO:0007030///GO:0007067///GO:0016320///GO:0005783///GO:0005737///GO:0005794///GO:0005795///GO:0008234///GO:0008233///GO:0004843	VCPIP1	NM_025054///NP_079330	A_32_P74366	80124	Hs.632066	AF088033	8	1.2405	0.31042	1.4215	0.31042	Infinity	1	0	0	0	0.931705	1.156	1.46	1.021	1.641	1.202	-0.181
ENSG00000108443	A_24_P497226	ribosomal protein S6 kinase, 70kDa, polypeptide 1	58027784	chr17:57970442-58027784	+	57970442	GO:0003009///GO:0007165///GO:0006468///GO:0009612///GO:0007281///GO:0007568///GO:0007584///GO:0007616///GO:0042493///GO:0009636///GO:0009408///GO:0009611///GO:0009749///GO:0014070///GO:0014732///GO:0014878///GO:0014911///GO:0016477///GO:0032496///GO:0032868///GO:0032870///GO:0033574///GO:0033762///GO:0043201///GO:0043491///GO:0045471///GO:0048633///GO:0048661///GO:0051384///GO:0005829///GO:000562…	RPS6KB1	NM_003161///NP_003152	A_24_P497226	6198	Hs.463642	NM_003161	17	2.1495	0.316077	2.3385	0.314663	189.025	1	0.00336788	0.00336788	0.896902	1.622	2.035	2.373	1.926	2.561	2.116	-0.189
ENSG00000104129	A_23_P140698	DnaJ (Hsp40) homolog, subfamily C, member 17	41099655	chr15:41060070-41099655	-	41060070	GO:0006457///GO:0051082///GO:0003723///GO:0031072	DNAJC17	NM_018163///NP_060633	A_23_P140698	55192	Hs.511069	NM_018163	15	0.592602	0.058033	0.787516	0.0587641	377.002	1	0.00168863	0.00168863	0.949369	0.587305	0.546447	0.551566	0.633637	0.745963	0.829068	-0.194914
ENSG00000134897	A_23_P105833	basic, immunoglobulin-like variable motif containing	103493887	chr13:103451398-103493887	+	103451398	GO:0005634///GO:0005737	BIVM	NM_001159596///NM_017693///NP_001153068///NP_060163	A_23_P105833	54841	Hs.288809	NM_017693	13	1.864	0.0480832	2.064	0.0480833	3355443	1	1.89727e-07	1.89727e-07	0.0012	1.865	2.323	1.898	1.83	2.098	2.03	-0.2
ENSG00000065802	A_32_P183609	ankyrin repeat and SOCS box-containing 1	239360890	chr2:239335625-239360890	+	239335625	GO:0019941///GO:0007242///GO:0007275///GO:0030539///GO:0042036///GO:0005622///GO:0003674	ASB1	NM_001040445///NP_001035535	A_32_P183609	51665	Hs.516788	NM_001040445	2	1.129	0.106066	1.329	0.101823	66.6675	1	0.00954846	0.00954846	0.909873	1.917	1.824	1.054	1.204	1.257	1.401	-0.2
ENSG00000198825	A_33_P3238920	NA	-1	chrna:-1--1	NA	-1	NA	NA	NA	A_33_P3238920	NA	NA	NA	NA	0.392728	0.00397181	0.595062	0.00417406	1414.85	1	0.000449955	0.000449955	1.08416	0.519392	0.368747	0.38992	0.395537	0.59211	0.598013	-0.202333
ENSG00000153391	A_24_P117954	INO80 complex subunit C	33077955	chr18:33048292-33077955	-	33048292	GO:0008150///GO:0071339///GO:0003674	INO80C	NM_001098817///NM_194281///NP_001092287///NP_919257	A_24_P117954	125476	Hs.464903	NM_194281	18	1.04472	0.184242	1.252	0.185262	287.485	1	0.00221443	0.00221443	0.926018	0.584372	0.443953	1.175	0.914442	1.383	1.121	-0.207279
ENSG00000068903	A_33_P3271800	NA	-1	chrna:-1--1	NA	-1	NA	NA	NA	A_33_P3271800	NA	NA	NA	NA	1.02928	0.0703161	1.2405	0.0700036	955.69	1	0.000666136	0.000666136	1.12353	1.862	1.528	0.979558	1.079	1.191	1.29	-0.211221
ENSG00000203825; ENSG00000275131; ENSG00000178104; ENSG00000229828	A_33_P3326992	NA	-1	chrna:-1--1	NA	-1	NA	NA	NA	A_33_P3326992	NA	NA	NA	NA	0.62629	0.127587	0.842693	0.129685	145.87	1	0.00436423	0.00436423	0.876292	1.869	2.846	0.536073	0.716508	0.750992	0.934394	-0.216403
ENSG00000140829	A_23_P38011	DEAH (Asp-Glu-Ala-His) box polypeptide 38	72146810	chr16:72127614-72146810	+	72127614	GO:0000398///GO:0008380///GO:0005634///GO:0005681///GO:0000166///GO:0005515///GO:0003676///GO:0004386///GO:0005524///GO:0008026///GO:0016787	DHX38	NM_014003///NP_054722	A_23_P38011	9785	Hs.151218	NM_014003	16	1.8965	0.113844	2.118	0.111723	147.666	1	0.00431116	0.00431116	0.890369	2.309	1.584	1.816	1.977	2.039	2.197	-0.2215
ENSG00000268568; ENSG00000183864	A_32_P179676	transducer of ERBB2, 2	41843027	chr22:41829491-41843027	-	41829491	GO:0007292///GO:0008285///GO:0010468///GO:0045671///GO:0045778///GO:0005634///GO:0005737///GO:0042809	TOB2	NM_016272///NP_057356	A_32_P179676	10766	Hs.474978	NM_016272	22	2.292	0.237588	2.5165	0.239709	149.654	1	0.00425389	0.00425389	0.889432	2.798	3.118	2.46	2.124	2.686	2.347	-0.2245
ENSG00000074410	A_24_P330518	carbonic anhydrase XII	63674075	chr15:63615730-63674075	-	63615730	GO:0006730///GO:0005886///GO:0016021///GO:0005737///GO:0004089///GO:0046872///GO:0008270///GO:0016829	CA12	NM_001218///NM_206925///NP_001209///NP_996808	A_24_P330518	771	Hs.210995	NM_001218	15	0.508004	0.123986	0.735199	0.120608	95.1205	1	0.00669253	0.00669253	0.877293	0.657827	0.564915	0.595676	0.420333	0.820482	0.649916	-0.227195
ENSG00000121743	A_32_P205241	gap junction protein, alpha 3, 46kDa	20735183	chr13:20712394-20735183	-	20712394	GO:0006810///GO:0007267///GO:0007601///GO:0009268///GO:0042542///GO:0005886///GO:0016021///GO:0005922///GO:0030054///GO:0045121///GO:0005243///GO:0042802	GJA3	NM_021954///NP_068773	A_32_P205241	2700	Hs.130313	NM_021954	13	0.49579	0.00473339	0.726321	0.0055904	380.414	1	0.00167349	0.00167349	0.962237	1.221	1.237	0.499137	0.492443	0.730274	0.722368	-0.230531
-	A_33_P3371115	NA	-1	chrna:-1--1	NA	-1	NA	NA	NA	A_33_P3371115	NA	NA	NA	NA	0.42483	0.136374	0.656938	0.13771	245.616	1	0.00259191	0.00259191	0.910751	0.16651	0.200304	0.521261	0.328399	0.754314	0.559562	-0.232108
ENSG00000100335	A_23_P109547	Smith-Magenis syndrome chromosome region, candidate 7-like	39914136	chr22:39898283-39914136	+	39898283	GO:0016020///GO:0005739///GO:0016021	SMCR7L	NM_019008///NP_061881	A_23_P109547	54471	Hs.148677	NM_019008	22	3.9475	0.463155	4.182	0.465276	156.332	1	0.00407217	0.00407217	0.880545	1.656	1.895	4.275	3.62	4.511	3.853	-0.2345
ENSG00000225091; ENSG00000196756	A_19_P00322220	NA	-1	chrna:-1--1	NA	-1	NA	NA	NA	A_19_P00322220	NA	NA	NA	NA	3.0965	0.123744	3.332	0.128694	67.2837	1	0.00946103	0.00946103	0.906664	1.495	2.384	3.184	3.009	3.423	3.241	-0.2355
ENSG00000198056	A_23_P25019	primase, DNA, polypeptide 1 (49kDa)	57146146	chr12:57125369-57146146	-	57125369	GO:0006260///GO:0006269///GO:0006350///GO:0005654///GO:0005658///GO:0005515///GO:0003896///GO:0046872///GO:0008270///GO:0016740///GO:0016779	PRIM1	NM_000946///NP_000937	A_23_P25019	5557	Hs.534339	NM_000946	12	0.701987	0.111403	0.946921	0.111834	804.329	1	0.000791491	0.000791491	0.953539	1.823	1.419	0.623213	0.780761	0.867843	1.026	-0.244934
ENSG00000101190	A_23_P143147	transcription factor-like 5 (basic helix-loop-helix)	61493115	chr20:61472467-61493115	-	61472467	GO:0006355///GO:0006366///GO:0007275///GO:0007283///GO:0042127///GO:0045595///GO:0001673///GO:0005634///GO:0005515///GO:0003700	TCFL5	NM_006602///NP_006593	A_23_P143147	10732	Hs.126248	NM_006602	20	0.593574	0.109832	0.854111	0.106421	108.017	1	0.00589351	0.00589351	0.852016	1.927	2.069	0.515911	0.671237	0.77886	0.929362	-0.260537
ENSG00000196923	A_33_P3217213	NA	-1	chrna:-1--1	NA	-1	NA	NA	NA	A_33_P3217213	NA	NA	NA	NA	1.218	0.0127279	1.479	0.00989945	130.498	1	0.0048783	0.0048783	0.866095	4.167	4.477	1.227	1.209	1.486	1.472	-0.261
ENSG00000135387	A_24_P902728	cell cycle associated protein 1	34120605	chr11:34073229-34120605	+	34073229	GO:0005829///GO:0005887///GO:0005737///GO:0030425///GO:0042995///GO:0005515	CAPRIN1	NM_005898///NM_203364///NP_005889///NP_976240	A_24_P902728	4076	Hs.471818	NM_203364	11	0.821328	0.0707305	1.083	0.0735391	131.758	1	0.00483162	0.00483162	0.876256	0.698451	0.772107	0.771314	0.871342	1.031	1.135	-0.261672
ENSG00000105357	A_23_P78734	myosin, heavy chain 14, non-muscle	50813801	chr19:50706884-50813801	+	50706884	GO:0008360///GO:0016459///GO:0000166///GO:0003774///GO:0003779///GO:0005516///GO:0005524	MYH14	NM_001077186///NM_001145809///NM_024729///NP_001070654///NP_001139281///NP_079005	A_23_P78734	79784	Hs.467142	NM_001077186	19	3.3405	0.27365	3.6065	0.27365	Infinity	1	0	0	0	3.587	4.126	3.147	3.534	3.413	3.8	-0.266
ENSG00000132305	A_24_P351304	inner membrane protein, mitochondrial (mitofilin)	86422893	chr2:86371055-86422893	-	86371055	GO:0008150///GO:0016020///GO:0005739///GO:0016021///GO:0005743///GO:0005515///GO:0003674	IMMT	NM_001100169///NM_001100170///NM_006839///NP_001093639///NP_001093640///NP_006830	A_24_P351304	10989	Hs.148559	NM_006839	2	1.1065	0.0318198	1.382	0.0325269	550.974	1	0.00115544	0.00115544	0.872601	1.437	1.282	1.129	1.084	1.405	1.359	-0.2755
ENSG00000181555	A_23_P44760	SET domain containing 2	47205467	chr3:47057899-47205467	-	47057899	GO:0055114///GO:0010452///GO:0016568///GO:0018023///GO:0045449///GO:0051789///GO:0005634///GO:0005515///GO:0003677///GO:0016491///GO:0008168///GO:0016740///GO:0018024///GO:0046914	SETD2	NM_014159///NP_054878	A_23_P44760	29072	Hs.517941	NM_014159	3	0.908888	0.150065	1.1845	0.153442	115.415	1	0.00551576	0.00551576	0.856111	0.950253	0.866507	1.015	0.802776	1.293	1.076	-0.275612
ENSG00000162889	A_23_P201483	mitogen-activated protein kinase-activated protein kinase 2	206907626	chr1:206858288-206907626	+	206858288	GO:0000165///GO:0006468///GO:0007242///GO:0007265///GO:0048255///GO:0005829///GO:0005634///GO:0005737///GO:0000166///GO:0005515///GO:0004674///GO:0004871///GO:0005524///GO:0016740	MAPKAPK2	NM_004759///NM_032960///NP_004750///NP_116584	A_23_P201483	9261	Hs.643566	NM_004759	1	3.8105	0.0954594	4.089	0.0989949	111.403	1	0.00571443	0.00571443	0.845451	7.091	6.821	3.743	3.878	4.019	4.159	-0.2785
ENSG00000185347	A_33_P3256858	NA	-1	chrna:-1--1	NA	-1	NA	NA	NA	A_33_P3256858	NA	NA	NA	NA	7.6035	1.29471	7.882	1.29825	111.397	1	0.0057147	0.0057147	0.843026	8.911	6.788	6.688	8.519	6.964	8.8	-0.2785
ENSG00000055163	A_23_P167509	cytoplasmic FMR1 interacting protein 2	156822604	chr5:156693090-156822604	+	156693090	GO:0006915///GO:0016337///GO:0005737///GO:0019717///GO:0030054///GO:0045202///GO:0048471///GO:0005515	CYFIP2	NM_001037332///NM_001037333///NM_014376///NP_001032409///NP_001032410///NP_055191	A_23_P167509	26999	Hs.519702	NM_001037332	5	0.451552	0.169229	0.731333	0.174112	81.0255	1	0.00785664	0.00785664	0.877567	0.348097	0.312561	0.331889	0.571215	0.608217	0.854449	-0.279781
-	A_33_P3392350	NA	-1	chrna:-1--1	NA	-1	NA	NA	NA	A_33_P3392350	NA	NA	NA	NA	0.804292	0.283843	1.08846	0.279369	89.826	1	0.00708696	0.00708696	0.874617	1.42	1.537	1.005	0.603585	1.286	0.890912	-0.284164
ENSG00000183597	A_33_P3369452	NA	-1	chrna:-1--1	NA	-1	NA	NA	NA	A_33_P3369452	NA	NA	NA	NA	1.62	0.275772	1.914	0.277186	294.039	1	0.00216508	0.00216508	0.912924	1.985	1.523	1.815	1.425	2.11	1.718	-0.294
ENSG00000060688	A_24_P419309	small nuclear ribonucleoprotein 40kDa (U5)	31769644	chr1:31732416-31769644	-	31732416	GO:0000375///GO:0006397///GO:0005634///GO:0005681///GO:0005682///GO:0005732///GO:0005515	SNRNP40	NM_004814///NP_004805	A_24_P419309	9410	Hs.33962	NM_004814	1	1.2125	0.0445477	1.509	0.0452548	592.972	1	0.00107361	0.00107361	0.862277	1.032	0.962925	1.244	1.181	1.541	1.477	-0.2965
ENSG00000143569	A_23_P103837	ubiquitin associated protein 2-like	154235978	chr1:154192654-154235978	+	154192654	GO:0005515	UBAP2L	NM_001127320///NM_014847///NP_001120792///NP_055662	A_23_P103837	9898	Hs.490551	D63478	1	1.8435	0.08556	2.162	0.0848527	636.894	1	0.000999568	0.000999568	0.954286	1.864	1.253	1.904	1.783	2.222	2.102	-0.3185
ENSG00000135272	A_23_P327022	MyoD family inhibitor domain containing	114563719	chr7:114562208-114563719	+	114562208	GO:0007257///GO:0030111///GO:0044419///GO:0045449///GO:0050434///GO:0005634///GO:0005737///GO:0005730///GO:0030332///GO:0030957	MDFIC	NM_001166345///NM_001166346///NM_199072///NP_001159817///NP_001159818///NP_951038	A_23_P327022	29969	Hs.427236	NM_199072	7	1.3825	0.122329	1.704	0.124451	214.332	1	0.00297023	0.00297023	0.910853	2.473	1.598	1.469	1.296	1.792	1.616	-0.3215
ENSG00000011405	A_33_P3231878	NA	-1	chrna:-1--1	NA	-1	NA	NA	NA	A_33_P3231878	NA	NA	NA	NA	10.217	0.561443	10.5465	0.564978	131.822	1	0.00482929	0.00482929	0.878983	8.133	7.364	10.614	9.82	10.946	10.147	-0.3295
ENSG00000124783	A_24_P544882	signal sequence receptor, alpha	7313541	chr6:7281289-7313541	-	7281289	GO:0006613///GO:0008284///GO:0016020///GO:0016021///GO:0005783///GO:0005789///GO:0005509///GO:0005048	SSR1	NM_003144///NP_003135	A_24_P544882	6745	Hs.114033	AK026687	6	1.854	0.110309	2.1865	0.109602	664.969	1	0.000957367	0.000957367	1.0092	1.752	2.169	1.932	1.776	2.264	2.109	-0.3325
ENSG00000130717	A_23_P216402	uridine-cytidine kinase 1	134406662	chr9:134399183-134406662	-	134399183	GO:0008152///GO:0005829///GO:0000166///GO:0004849///GO:0005524///GO:0016301///GO:0016740///GO:0016773	UCK1	NM_001135954///NM_031432///NP_001129426///NP_113620	A_23_P216402	83549	Hs.9597	NM_031432	9	0.923321	0.107242	1.2585	0.103945	143.763	1	0.00442817	0.00442817	0.875239	2.285	1.705	0.847489	0.999152	1.185	1.332	-0.335179
ENSG00000103507	A_23_P365149	branched chain ketoacid dehydrogenase kinase	31124110	chr16:31119661-31124110	+	31119661	GO:0007165///GO:0009083///GO:0009083///GO:0016310///GO:0016310///GO:0018106///GO:0005739///GO:0005759///GO:0005947///GO:0005947///GO:0000155///GO:0000166///GO:0005515///GO:0004674///GO:0005524///GO:0047323	BCKDK	NM_001122957///NM_005881///NP_001116429///NP_005872	A_23_P365149	10295	Hs.513520	NM_005881	16	2.084	0.0509115	2.4345	0.0445477	77.8904	1	0.00817282	0.00817282	0.885518	3.339	2.923	2.048	2.12	2.403	2.466	-0.3505
ENSG00000165527	A_24_P472455	ADP-ribosylation factor 6	50363771	chr14:50359735-50363771	+	50359735	GO:0001889///GO:0016192///GO:0006915///GO:0007155///GO:0006928///GO:0007264///GO:0015031///GO:0030838///GO:0030866///GO:0031529///GO:0035020///GO:0048261///GO:0005886///GO:0005622///GO:0001726///GO:0005624///GO:0005737///GO:0005769///GO:0005794///GO:0005938///GO:0010008///GO:0055037///GO:0000166///GO:0005515///GO:0003924///GO:0005525	ARF6	NM_001663///NP_001654	A_24_P472455	382	Hs.525330	AL117621	14	1.1865	0.0275771	1.5395	0.0247488	176.508	1	0.00360672	0.00360672	0.89459	2.889	1.934	1.167	1.206	1.522	1.557	-0.353
ENSG00000239305	A_23_P56709	ring finger protein 103	86850978	chr2:86830516-86850978	-	86830516	GO:0007417///GO:0016020///GO:0016021///GO:0005515///GO:0046872///GO:0008270	RNF103	NM_005667///NP_005658	A_23_P56709	7844	Hs.469199	NM_005667	2	3.1875	0.529623	3.5465	0.529623	Infinity	1	0	0	0	2.304	3.677	3.562	2.813	3.921	3.172	-0.359
ENSG00000052802	A_23_P110184	sterol-C4-methyl oxidase-like	166264224	chr4:166248817-166264224	+	166248817	GO:0055114///GO:0006633///GO:0016126///GO:0005886///GO:0016021///GO:0005783///GO:0005789///GO:0000254///GO:0005506///GO:0016491	SC4MOL	NM_001017369///NM_006745///NP_001017369///NP_006736	A_23_P110184	6307	Hs.105269	NM_006745	4	0.851033	0.0459994	1.223	0.0438406	243.667	1	0.00261265	0.00261265	0.911705	1.167	0.169043	0.88356	0.818507	1.254	1.192	-0.371967
ENSG00000109680	A_23_P136196	TBC1 domain family, member 19	26756915	chr4:26585545-26756915	+	26585545	GO:0032313///GO:0005622///GO:0005096///GO:0005097	TBC1D19	NM_018317///NP_060787	A_23_P136196	55296	Hs.479403	NM_018317	4	2.096	0.217789	2.472	0.220617	187.997	1	0.0033863	0.0033863	0.892414	2.426	3.618	1.942	2.25	2.316	2.628	-0.376
ENSG00000198900	A_23_P305507	topoisomerase (DNA) I	39753124	chr20:39657461-39753124	+	39657461	GO:0006260///GO:0006265///GO:0006268///GO:0012501///GO:0042493///GO:0016310///GO:0040016///GO:0044419///GO:0000228///GO:0005634///GO:0005737///GO:0005654///GO:0005730///GO:0043204///GO:0000166///GO:0005515///GO:0003682///GO:0003917///GO:0003918///GO:0005524	TOP1	NM_003286///NP_003277	A_23_P305507	7150	Hs.472737	NM_003286	20	5.1405	1.16885	5.5335	1.17309	130.999	1	0.00485963	0.00485963	0.868878	4.546	3.578	5.967	4.314	6.363	4.704	-0.393
ENSG00000074054	A_23_P311232	cytoplasmic linker associated protein 1	122407052	chr2:122095353-122407052	-	122095353	GO:0001578///GO:0007026///GO:0007026///GO:0007049///GO:0007067///GO:0007163///GO:0010458///GO:0051301///GO:0000777///GO:0005829///GO:0005737///GO:0005794///GO:0005828///GO:0005856///GO:0005881///GO:0005938///GO:0030981///GO:0031592///GO:0005515///GO:0043515///GO:0051010	CLASP1	NM_001142273///NM_001142274///NM_015282///NP_001135745///NP_001135746///NP_056097	A_23_P311232	23332	Hs.469840	NM_015282	2	1.3875	0.0770747	1.785	0.0763676	794.963	1	0.000800817	0.000800817	0.942338	2.723	2.466	1.333	1.442	1.731	1.839	-0.3975
ENSG00000101972	A_24_P66125	stromal antigen 2	123236503	chrX:123094474-123236503	+	123094474	GO:0007059///GO:0007049///GO:0007067///GO:0007126///GO:0008150///GO:0051301///GO:0000785///GO:0005634///GO:0005634///GO:0005856///GO:0005515	STAG2	NM_001042749///NM_001042750///NM_001042751///NM_006603///NP_001036214///NP_001036215///NP_001036216///NP_006594	A_24_P66125	10735	Hs.496710	NM_001042749	X	2.4005	0.275064	2.8005	0.280721	99.9983	1	0.00636609	0.00636609	0.875321	2.988	2.934	2.595	2.206	2.999	2.602	-0.4
ENSG00000122778	A_32_P226186	NA	-1	chrna:-1--1	NA	-1	NA	NA	NA	A_32_P226186	NA	NA	NA	NA	2.205	0.531744	2.622	0.531744	3498049	1	1.81993e-07	1.81993e-07	0.00131552	1.324	1.449	1.829	2.581	2.246	2.998	-0.417
ENSG00000063046	A_24_P218970	eukaryotic translation initiation factor 4B	53435992	chr12:53400061-53435992	+	53400061	GO:0006412///GO:0006446///GO:0005829///GO:0016281///GO:0000166///GO:0003723///GO:0003743	EIF4B	NM_001417///NP_001408	A_24_P218970	1975	Hs.648394	NM_001417	12	1.2815	0.0643468	1.699	0.0622254	278.331	1	0.00228726	0.00228726	0.904166	1.737	1.971	1.236	1.327	1.655	1.743	-0.4175
ENSG00000123096	A_23_P203920	sarcospan (Kras oncogene-associated gene)	26387706	chr12:26348268-26387706	+	26348268	GO:0006936///GO:0007155///GO:0005887///GO:0030133///GO:0016010///GO:0030054///GO:0042383///GO:0045202///GO:0045211	SSPN	NM_001135823///NM_005086///NP_001129295///NP_005077	A_23_P203920	8082	Hs.183428	NM_005086	12	0.973841	0.00262904	1.4025	0.0077782	117.731	1	0.00540729	0.00540729	0.852347	3.022	3.868	0.9757	0.971982	1.408	1.397	-0.428659
ENSG00000033327	A_23_P203743	GRB2-associated binding protein 2	78128868	chr11:77926336-78128868	-	77926336	GO:0008284///GO:0048015///GO:0030316///GO:0043306///GO:0005886///GO:0005737///GO:0005515///GO:0005068///GO:0005070///GO:0005547///GO:0043325	GAB2	NM_012296///NM_080491///NP_036428///NP_536739	A_23_P203743	9846	Hs.429434	NM_012296	11	1.00703	0.206439	1.4445	0.197283	67.5692	1	0.00942106	0.00942106	0.906266	2.164	3.911	0.861051	1.153	1.305	1.584	-0.437474
ENSG00000143164	A_23_P160481	DDB1 and CUL4 associated factor 6	168045079	chr1:167905907-168045079	+	167905907	GO:0016567///GO:0005634///GO:0080008///GO:0030374	DCAF6	NM_001017977///NM_018442///NP_001017977///NP_060912	A_23_P160481	55827	Hs.435741	NM_018442	1	1.139	0.0862671	1.584	0.0806102	111.25	1	0.00572228	0.00572228	0.841691	2.037	2.238	1.078	1.2	1.527	1.641	-0.445
ENSG00000260007; ENSG00000129007	A_23_P129188	calmodulin-like 4	68498448	chr15:68483043-68498448	-	68483043	GO:0005509	CALML4	NM_001031733///NM_033429///NP_001026903///NP_219501	A_23_P129188	91860	Hs.709550	NM_033429	15	0.705412	0.101827	1.161	0.0961665	113.825	1	0.00559285	0.00559285	0.860159	0.608229	0.4051	0.63341	0.777415	1.093	1.229	-0.455588
ENSG00000111530	A_24_P47681	cullin-associated and neddylation-dissociated 1	67708388	chr12:67663060-67708388	+	67663060	GO:0019941///GO:0016567///GO:0030154///GO:0043086///GO:0045449///GO:0045899///GO:0000151///GO:0005634///GO:0016563///GO:0017025	CAND1	NM_018448///NP_060918	A_24_P47681	55832	Hs.546407	NM_018448	12	1.4065	0.0304056	1.88	0.0311126	947.069	1	0.0006722	0.0006722	1.09718	1.791	1.62	1.385	1.428	1.858	1.902	-0.4735
ENSG00000134057	A_33_P3401621	NA	-1	chrna:-1--1	NA	-1	NA	NA	NA	A_33_P3401621	NA	NA	NA	NA	2.9765	0.0403052	3.4545	0.0431334	239.017	1	0.00266347	0.00266347	0.90449	6.316	3.946	3.005	2.948	3.485	3.424	-0.478
-	A_21_P0014048	NA	-1	chrna:-1--1	NA	-1	NA	NA	NA	A_21_P0014048	NA	NA	NA	NA	0.93742	0.00314449	1.4695	0.0120209	84.7726	1	0.00750938	0.00750938	0.86949	1.066	1.662	0.935197	0.939644	1.461	1.478	-0.53208
ENSG00000101350	A_24_P941824	kinesin family member 3B	30922809	chr20:30865466-30922809	+	30865466	GO:0007018///GO:0007368///GO:0008089///GO:0005873///GO:0005874///GO:0000166///GO:0005515///GO:0005524///GO:0008574	KIF3B	NM_004798///NP_004789	A_24_P941824	9371	Hs.369670	NM_004798	20	8.2905	0.567807	8.8285	0.557907	76.8522	1	0.00828322	0.00828322	0.889857	5.586	6.609	8.692	7.889	9.223	8.434	-0.537999
ENSG00000118257	A_33_P3297415	NA	-1	chrna:-1--1	NA	-1	NA	NA	NA	A_33_P3297415	NA	NA	NA	NA	1.776	0.684479	2.3245	0.678115	121.888	1	0.00522287	0.00522287	0.860821	0.410154	1.11	2.26	1.292	2.804	1.845	-0.5485
ENSG00000112941	A_23_P18824	PAP associated domain containing 7	6757161	chr5:6714717-6757161	+	6714717	GO:0006260///GO:0006302///GO:0007049///GO:0007062///GO:0007067///GO:0007076///GO:0042493///GO:0051301///GO:0005634///GO:0003677///GO:0003887///GO:0016740///GO:0016779///GO:0043221	PAPD7	NM_001171805///NM_001171806///NM_006999///NP_001165276///NP_001165277///NP_008930	A_23_P18824	11044	Hs.481542	NM_006999	5	1.7625	0.154856	2.3175	0.1492	138.754	1	0.00458804	0.00458804	0.882701	2.663	2.079	1.653	1.872	2.212	2.423	-0.555
ENSG00000113522	A_23_P250404	RAD50 homolog (S. cerevisiae)	131979593	chr5:131892629-131979593	+	131892629	GO:0000019///GO:0000723///GO:0006302///GO:0006974///GO:0007004///GO:0007049///GO:0007126///GO:0007131///GO:0031954///GO:0032508///GO:0033674///GO:0000784///GO:0005694///GO:0030870///GO:0045120///GO:0000014///GO:0000166///GO:0003677///GO:0030674///GO:0004003///GO:0004518///GO:0046872///GO:0005524///GO:0008270///GO:0008408///GO:0016787	RAD50	NM_005732///NM_133482///NP_005723///NP_597816	A_23_P250404	10111	Hs.655835	NM_005732	5	4.1405	0.767211	4.7245	0.757311	83.429	1	0.00763032	0.00763032	0.871527	3.705	3.199	4.683	3.598	5.26	4.189	-0.584
ENSG00000100796	A_23_P218158	SMEK homolog 1, suppressor of mek1 (Dictyostelium)	91976644	chr14:91923957-91976644	-	91923957	GO:0005634///GO:0005737///GO:0005815///GO:0005856///GO:0005515	SMEK1	NM_032560///NP_115949	A_23_P218158	55671	Hs.533887	NM_032560	14	4.4065	0.449013	4.9935	0.44477	195.681	1	0.00325333	0.00325333	0.909476	3.553	2.778	4.724	4.089	5.308	4.679	-0.587
ENSG00000065150	A_24_P99071	importin 5	98676549	chr13:98605928-98676549	+	98605928	GO:0006607///GO:0006886///GO:0044419///GO:0005634///GO:0005643///GO:0005737///GO:0005730///GO:0005515///GO:0005095///GO:0008536///GO:0008565	IPO5	NM_002271///NP_002262	A_24_P99071	3843	Hs.712598	NM_002271	13	6.632	0.760847	7.236	0.767918	120.803	1	0.00526978	0.00526978	0.857382	3.993	5.853	7.17	6.094	7.779	6.693	-0.604
ENSG00000180776; ENSG00000236953	A_23_P99397	zinc finger, DHHC-type containing 20	22033423	chr13:21950509-22033423	-	21950509	GO:0016020///GO:0016021///GO:0046872///GO:0008270///GO:0008415///GO:0016740	ZDHHC20	NM_153251///NP_694983	A_23_P99397	253832	Hs.564611	NM_153251	13	0.836532	0.0462335	1.471	0.0537401	119.531	1	0.00532585	0.00532585	0.858225	1.621	1.668	0.80384	0.869224	1.433	1.509	-0.634468
ENSG00000197182; ENSG00000207875; ENSG00000264147	A_33_P3328360	NA	-1	chrna:-1--1	NA	-1	NA	NA	NA	A_33_P3328360	NA	NA	NA	NA	2.295	1.21057	2.9415	1.22117	86.2001	1	0.00738504	0.00738504	0.877173	4.206	5.937	1.439	3.151	2.078	3.805	-0.6465
ENSG00000167081	A_23_P71821	pre-B-cell leukemia homeobox 3	128729653	chr9:128509616-128729653	+	128509616	GO:0006355///GO:0007387///GO:0007388///GO:0005634///GO:0005737///GO:0003700///GO:0043565	PBX3	NM_001134778///NM_006195///NP_001128250///NP_006186///NR_024122///NR_024123	A_23_P71821	5090	Hs.428027	NM_006195	9	3.225	0.700036	3.906	0.685893	68.0992	1	0.00934774	0.00934774	0.909589	1.923	7.455	3.72	2.73	4.391	3.421	-0.681
ENSG00000148484	A_33_P3390335	NA	-1	chrna:-1--1	NA	-1	NA	NA	NA	A_33_P3390335	NA	NA	NA	NA	4.589	0.613768	5.2775	0.614476	1376.44	1	0.000462511	0.000462511	1.0175	8.484	7.585	5.023	4.155	5.712	4.843	-0.6885
ENSG00000196535; ENSG00000221995	A_23_P78122	myosin XVIIIA	27507407	chr17:27400527-27507407	-	27400527	GO:0006259///GO:0006916///GO:0005634///GO:0005737///GO:0005730///GO:0005793///GO:0005794///GO:0005856///GO:0016459///GO:0000166///GO:0003677///GO:0003774///GO:0005524///GO:0008094///GO:0042802	MYO18A	NM_078471///NM_203318///NP_510880///NP_976063	A_23_P78122	399687	Hs.723238	NM_078471	17	1.482	0.165463	2.1885	0.150614	67.286	1	0.0094607	0.0094607	0.908353	3.599	2.063	1.599	1.365	2.295	2.082	-0.7065
ENSG00000110881	A_23_P204751	amiloride-sensitive cation channel 2, neuronal	50477393	chr12:50451486-50477393	+	50451486	GO:0007165///GO:0006811///GO:0006814///GO:0006816///GO:0009268///GO:0005886///GO:0005887///GO:0005515///GO:0005509///GO:0005216///GO:0015280///GO:0031402	ACCN2	NM_001095///NM_020039///NP_001086///NP_064423	A_23_P204751	41	Hs.274361	NM_020039	12	1.738	0.213546	2.4715	0.204354	112.846	1	0.00564134	0.00564134	0.857196	1.671	2.335	1.587	1.889	2.327	2.616	-0.7335
ENSG00000198648	A_24_P19544	serine threonine kinase 39 (STE20/SPS1 homolog, yeast)	169104105	chr2:168810530-169104105	-	168810530	GO:0006468///GO:0006950///GO:0005624///GO:0005634///GO:0005737///GO:0005856///GO:0016323///GO:0016324///GO:0000166///GO:0005515///GO:0004702///GO:0005524///GO:0016740	STK39	NM_013233///NP_037365	A_24_P19544	27347	Hs.276271	NM_013233	2	2.904	0.475176	3.6435	0.461741	77.8429	1	0.00817782	0.00817782	0.884166	3.765	3.664	3.24	2.568	3.97	3.317	-0.7395
-	A_21_P0000411	NA	-1	chrna:-1--1	NA	-1	NA	NA	NA	A_21_P0000411	NA	NA	NA	NA	2.2615	0.0162635	3.001	0.0226275	164.332	1	0.00387393	0.00387393	0.890987	0.957484	1.214	2.273	2.25	3.017	2.985	-0.7395
-	A_23_P60286	eukaryotic translation initiation factor 4B	53435992	chr12:53400061-53435992	+	53400061	GO:0006412///GO:0006446///GO:0005829///GO:0016281///GO:0000166///GO:0003723///GO:0003743	EIF4B	NM_001417///NP_001408	A_23_P60286	1975	Hs.648394	NM_001417	12	2.8655	0.000707056	3.6215	0.0091924	125.999	1	0.00505247	0.00505247	0.866609	3.076	3.728	2.866	2.865	3.628	3.615	-0.756
ENSG00000107874	A_23_P127088	CUE domain containing 2	104192423	chr10:104183001-104192423	-	104183001	GO:0019941///GO:0005634///GO:0005737///GO:0005515	CUEDC2	NM_024040///NP_076945	A_23_P127088	79004	Hs.500874	NM_024040	10	8.652	0.499218	9.4295	0.490025	119.611	1	0.0053223	0.0053223	0.860393	10.679	10.767	8.299	9.005	9.083	9.776	-0.777501
ENSG00000141380	A_23_P141738	synovial sarcoma translocation, chromosome 18	23670611	chr18:23596218-23670611	-	23596218	GO:0000226///GO:0000902///GO:0007243///GO:0042493///GO:0045449///GO:0048013///GO:0005634///GO:0005881	SS18	NM_001007559///NM_005637///NP_001007560///NP_005628	A_23_P141738	6760	Hs.404263	NM_001007559	18	1.877	0.114551	2.6745	0.118087	319.008	1	0.00199562	0.00199562	0.917966	2.387	2.346	1.796	1.958	2.591	2.758	-0.7975
ENSG00000182670	A_23_P120710	tetratricopeptide repeat domain 3	38575406	chr21:38445570-38575406	+	38445570	GO:0006511///GO:0010771///GO:0045665///GO:0051789///GO:0070936///GO:0005773///GO:0005634///GO:0005515///GO:0004842///GO:0046872///GO:0008270	TTC3	NM_001001894///NM_003316///NP_001001894///NP_003307	A_23_P120710	7267	Hs.368214	NM_003316	21	5.3815	0.477297	6.207	0.469519	150.095	1	0.00424138	0.00424138	0.890495	8.438	9.332	5.044	5.719	5.875	6.539	-0.8255
ENSG00000164949	A_23_P257043	GTP binding protein overexpressed in skeletal muscle	95274547	chr8:95261486-95274547	-	95261486	GO:0006955///GO:0007166///GO:0007264///GO:0005886///GO:0009898///GO:0000166///GO:0003924///GO:0000287///GO:0005516///GO:0005525///GO:0019003	GEM	NM_005261///NM_181702///NP_005252///NP_859053	A_23_P257043	2669	Hs.654463	NM_005261	8	0.95582	0.220873	1.789	0.212132	134.807	1	0.00472235	0.00472235	0.881721	3.604	2.225	1.112	0.799639	1.939	1.639	-0.83318
ENSG00000101109	A_33_P3222648	NA	-1	chrna:-1--1	NA	-1	NA	NA	NA	A_33_P3222648	NA	NA	NA	NA	7.457	0.76509	8.2905	0.76014	238.144	1	0.00267324	0.00267324	0.895784	4.962	5.014	7.998	6.916	8.828	7.753	-0.8335
ENSG00000137815	A_24_P390403	Rtf1, Paf1/RNA polymerase II complex component, homolog (S. cerevisiae)	41775760	chr15:41709301-41775760	+	41709301	GO:0006352///GO:0016570///GO:0045449///GO:0005634///GO:0005737///GO:0005654///GO:0005730///GO:0005515///GO:0003677	RTF1	NM_015138///NP_055953	A_24_P390403	23168	Hs.511096	NM_015138	15	1.636	0.0240417	2.473	0.00707106	69.7499	1	0.00912656	0.00912656	0.90548	2.892	2.656	1.619	1.653	2.468	2.478	-0.837
ENSG00000144028	A_23_P131626	small nuclear ribonucleoprotein 200kDa (U5)	96971297	chr2:96940074-96971297	-	96940074	GO:0000354///GO:0006397///GO:0008380///GO:0008380///GO:0005634///GO:0005681///GO:0005682///GO:0000166///GO:0005515///GO:0003676///GO:0004386///GO:0005524///GO:0008026///GO:0016787	SNRNP200	NM_014014///NP_054733	A_23_P131626	23020	Hs.246112	NM_014014	2	24.7585	0.55225	25.6015	0.543766	140.51	1	0.0045307	0.0045307	0.888561	20.815	19.488	25.149	24.368	25.986	25.217	-0.843
ENSG00000113575	A_23_P122041	protein phosphatase 2 (formerly 2A), catalytic subunit, alpha isoform	133561950	chr5:133532148-133561950	-	133532148	GO:0000188///GO:0006275///GO:0006470///GO:0006672///GO:0006917///GO:0007498///GO:0008380///GO:0010033///GO:0019932///GO:0030111///GO:0030155///GO:0030308///GO:0040008///GO:0042518///GO:0045449///GO:0045595///GO:0005886///GO:0000159///GO:0000775///GO:0000922///GO:0005739///GO:0005829///GO:0005625///GO:0005634///GO:0005737///GO:0015630///GO:0004721///GO:0046872///GO:0005506///GO:0008022///GO:001678…	PPP2CA	NM_002715///NP_002706	A_23_P122041	5515	Hs.105818	NM_002715	5	6.214	1.03238	7.1025	1.02318	136.697	1	0.00465707	0.00465707	0.882558	6.221	5.07	6.944	5.484	7.826	6.379	-0.8885
ENSG00000121957	A_23_P63402	G-protein signaling modulator 2 (AGS3-like, C. elegans)	109473043	chr1:109419602-109473043	+	109419602	GO:0007165///GO:0007186///GO:0005634///GO:0005737///GO:0005730///GO:0005794///GO:0005938///GO:0005096///GO:0042802	GPSM2	NM_013296///NP_037428	A_23_P63402	29899	Hs.584901	NM_013296	1	1.9825	0.0233345	2.8825	0.0162635	180	1	0.00353674	0.00353674	0.903815	2.16	2.876	1.966	1.999	2.871	2.894	-0.9
ENSG00000196754	A_33_P3376249	NA	-1	chrna:-1--1	NA	-1	NA	NA	NA	A_33_P3376249	NA	NA	NA	NA	0.962145	0.0345273	1.895	0.0424264	167.014	1	0.00381173	0.00381173	0.897069	3.731	1.604	0.98656	0.937731	1.925	1.865	-0.932855
ENSG00000049130	A_24_P133253	KIT ligand	88974238	chr12:88886568-88974238	-	88886568	GO:0007155///GO:0007165///GO:0008283///GO:0030097///GO:0045740///GO:0005886///GO:0016021///GO:0005576///GO:0005737///GO:0005856///GO:0005173///GO:0008083///GO:0042802	KITLG	NM_000899///NM_003994///NP_000890///NP_003985	A_24_P133253	4254	Hs.1048	NM_000899	12	2.586	0.436992	3.544	0.442649	239.496	1	0.00265815	0.00265815	0.908782	5.813	6.066	2.895	2.277	3.857	3.231	-0.958
ENSG00000072958	A_23_P55802	adaptor-related protein complex 1, mu 1 subunit	16346156	chr19:16308664-16346156	+	16308664	GO:0016192///GO:0006886///GO:0006892///GO:0016044///GO:0016020///GO:0005829///GO:0005794///GO:0030131///GO:0030665///GO:0031410///GO:0005515	AP1M1	NM_001130524///NM_032493///NP_001123996///NP_115882	A_23_P55802	8907	Hs.71040	NM_032493	19	6.099	0.182434	7.0755	0.164756	78.1182	1	0.008149	0.008149	0.886733	12.35	11.911	6.228	5.97	7.192	6.959	-0.9765
ENSG00000160917	A_23_P42997	cleavage and polyadenylation specific factor 4, 30kDa	99054994	chr7:99036562-99054994	+	99036562	GO:0006397///GO:0044419///GO:0005634///GO:0003723///GO:0046872///GO:0008270	CPSF4	NM_001081559///NM_006693///NP_001075028///NP_006684	A_23_P42997	10898	Hs.489287	NM_006693	7	7.8225	0.297692	8.816	0.292742	283.839	1	0.00224288	0.00224288	0.9079	7.318	6.392	8.033	7.612	9.023	8.609	-0.9935
ENSG00000149357	A_23_P2114	chromosome 11 open reading frame 59	71814322	chr11:71808338-71814322	-	71808338	GO:0005886	C11orf59	NM_017907///NP_060377	A_23_P2114	55004	Hs.530753	NM_017907	11	4.292	0.165463	5.3075	0.168998	406.191	1	0.00156729	0.00156729	0.93298	9.072	6.125	4.409	4.175	5.427	5.188	-1.0155
ENSG00000264757; ENSG00000265371; ENSG00000094916; ENSG00000265990	A_24_P664995	chromobox homolog 5 (HP1 alpha homolog, Drosophila)	54673915	chr12:54624731-54673915	-	54624731	GO:0006333///GO:0045892///GO:0000118///GO:0000776///GO:0000785///GO:0005634///GO:0005635///GO:0005737///GO:0005730///GO:0010369///GO:0016605///GO:0017053///GO:0031618///GO:0035097///GO:0003682///GO:0030674///GO:0016565///GO:0019899///GO:0070491	CBX5	NM_001127321///NM_001127322///NM_012117///NP_001120793///NP_001120794///NP_036249	A_24_P664995	23468	Hs.349283	AK055641	12	4.0375	0.0530329	5.0595	0.0629327	145.996	1	0.00436047	0.00436047	0.879026	9.53	7.354	4.075	4	5.104	5.015	-1.022
ENSG00000145736; ENSG00000226259; ENSG00000183474	A_24_P274640	general transcription factor IIH, polypeptide 2D	68888351	chr5:68856073-68888351	+	68856073	GO:0006281///GO:0006974///GO:0045449///GO:0005622///GO:0005634///GO:0046872///GO:0008270	GTF2H2D	NM_001042490///NP_001035955	A_24_P274640	730394	Hs.422901	NM_001042490	5	16.3605	3.19259	17.4775	3.19117	1116.55	1	0.000570168	0.000570168	1.10961	10.439	8.221	18.618	14.103	19.734	15.221	-1.117
ENSG00000142208	A_33_P3275235	NA	-1	chrna:-1--1	NA	-1	NA	NA	NA	A_33_P3275235	NA	NA	NA	NA	7.201	0.53033	8.3275	0.543765	118.579	1	0.00536863	0.00536863	0.854237	10.941	9.526	6.826	7.576	7.943	8.712	-1.1265
ENSG00000068383	A_24_P26897	inositol polyphosphate-5-phosphatase, 40kDa	134596983	chr10:134351352-134596983	+	134351352	GO:0007154///GO:0016020///GO:0004437///GO:0004445///GO:0016787///GO:0042731	INPP5A	NM_005539///NP_005530	A_24_P26897	3632	Hs.523360	NM_005539	10	3.286	0.356382	4.46	0.370524	117.4	1	0.00542252	0.00542252	0.852093	3.095	3.564	3.034	3.538	4.198	4.722	-1.174
ENSG00000115107	A_24_P200000	STEAP family member 3	120023225	chr2:119981383-120023225	+	119981383	GO:0006915///GO:0055114///GO:0006811///GO:0006826///GO:0007049///GO:0009306///GO:0005886///GO:0016021///GO:0005768///GO:0005771///GO:0010008///GO:0009055///GO:0000293///GO:0005488///GO:0046872///GO:0005506///GO:0005507///GO:0016491///GO:0050660	STEAP3	NM_001008410///NM_018234///NM_182915///NP_001008410///NP_060704///NP_878919	A_24_P200000	55240	Hs.647822	NM_182915	2	0.671826	0.165306	1.8735	0.183141	95.2875	1	0.00668079	0.00668079	0.880317	1.497	0.659309	0.788715	0.554937	2.003	1.744	-1.20167
ENSG00000168288	A_23_P94932	methylmalonic aciduria (cobalamin deficiency) cblD type, with homocystinuria	150444330	chr2:150426149-150444330	-	150426149	GO:0005739	MMADHC	NM_015702///NP_056517	A_23_P94932	27249	Hs.5324	NM_015702	2	39.436	5.75161	40.662	5.73747	122.621	1	0.00519166	0.00519166	0.866973	39.51	38.083	43.503	35.369	44.719	36.605	-1.22601
ENSG00000143376	A_24_P233960	sorting nexin family member 27	151671559	chr1:151584661-151671559	+	151584661	GO:0007165///GO:0042493///GO:0015031///GO:0005829///GO:0005737///GO:0005769///GO:0005515///GO:0035091	SNX27	NM_030918///NP_112180	A_24_P233960	81609	Hs.192326	NM_030918	1	3.217	0.220617	4.456	0.219203	1239.09	1	0.00051378	0.00051378	1.0832	3.816	3.374	3.373	3.061	4.611	4.301	-1.239
ENSG00000250254	A_23_P18579	pituitary tumor-transforming 2	37962630	chr4:37962055-37962630	+	37962055	GO:0051276///GO:0006259///GO:0005575///GO:0005634///GO:0005737///GO:0003674///GO:0017124	PTTG2	NM_006607///NP_006598	A_23_P18579	10744	Hs.668806	NM_006607	4	8.81	0.00989945	10.0975	0.00494973	122.62	1	0.00519172	0.00519172	0.86413	16.991	11.422	8.803	8.817	10.101	10.094	-1.2875
ENSG00000177731	A_23_P4425	flightless I homolog (Drosophila)	18162055	chr17:18148152-18162055	-	18148152	GO:0006936///GO:0007275///GO:0045449///GO:0005634///GO:0005737///GO:0005730///GO:0005813///GO:0005856///GO:0005515///GO:0003779	FLII	NM_002018///NP_002009	A_23_P4425	2314	Hs.513984	NM_002018	17	5.7135	0.0657612	7.015	0.0424264	78.8777	1	0.00807054	0.00807054	0.883899	15.806	11.105	5.76	5.667	7.045	6.985	-1.3015
ENSG00000131788	A_23_P149678	protein inhibitor of activated STAT, 3	145586546	chr1:145575987-145586546	+	145575987	GO:0019941///GO:0009725///GO:0033235///GO:0045449///GO:0005634///GO:0016607///GO:0030425///GO:0045202///GO:0003676///GO:0046872///GO:0008022///GO:0008270///GO:0015459///GO:0019899///GO:0019789///GO:0047485	PIAS3	NM_006099///NP_006090	A_23_P149678	10401	Hs.435761	NM_006099	1	5.262	0.957423	6.5875	0.941159	115.26	1	0.00552321	0.00552321	0.854646	15.027	16.384	4.585	5.939	5.922	7.253	-1.3255
ENSG00000197620; ENSG00000197021	A_23_P316239	chromosome X open reading frame 40B	149106716	chrX:149100415-149106716	-	149100415	NA	CXorf40B	NM_001013845///NP_001013867	A_23_P316239	541578	Hs.545950	NM_001013845	X	19.326	1.56695	20.6715	1.55493	158.292	1	0.00402175	0.00402175	0.880937	10.94	12.296	20.434	18.218	21.771	19.572	-1.3455
ENSG00000092148	A_23_P54006	HECT domain containing 1	31676689	chr14:31569323-31676689	-	31569323	GO:0019941///GO:0001843///GO:0016567///GO:0006464///GO:0005622///GO:0004842///GO:0005488///GO:0046872///GO:0016874///GO:0016881	HECTD1	NM_015382///NP_056197	A_23_P54006	25831	Hs.708017	NM_015382	14	36.8985	5.85697	38.349	5.85909	967.532	1	0.000657983	0.000657983	1.14804	28.133	22.582	41.04	32.757	42.492	34.206	-1.4505
ENSG00000176105	A_24_P48403	v-yes-1 Yamaguchi sarcoma viral oncogene homolog 1	812327	chr18:721593-812327	-	721593	GO:0006464///GO:0015758///GO:0046777///GO:0005829///GO:0005624///GO:0005737///GO:0000166///GO:0005515///GO:0004715///GO:0005524///GO:0016740	YES1	NM_005433///NP_005424	A_24_P48403	7525	Hs.194148	NM_005433	18	2.985	0.25173	4.4385	0.228395	88.0903	1	0.00722659	0.00722659	0.868547	2.038	1.923	3.163	2.807	4.6	4.277	-1.4535
ENSG00000131711	A_24_P879740	microtubule-associated protein 1B	71505396	chr5:71403117-71505396	+	71403117	GO:0001578///GO:0017085///GO:0009612///GO:0007026///GO:0009790///GO:0007416///GO:0007417///GO:0042493///GO:0009743///GO:0010035///GO:0014012///GO:0016358///GO:0021700///GO:0031116///GO:0031667///GO:0032355///GO:0033189///GO:0043434///GO:0045666///GO:0045773///GO:0048678///GO:0051789///GO:0051915///GO:0005886///GO:0005829///GO:0005625///GO:0005856///GO:0005874///GO:0005875///GO:0014069///GO:003042…	MAP1B	NM_005909///NP_005900	A_24_P879740	4131	Hs.335079	CR595522	5	4.976	0.0523258	6.5095	0.05869	340.766	1	0.00186819	0.00186819	0.908931	6.377	6.62	5.013	4.939	6.551	6.468	-1.5335
ENSG00000256861; ENSG00000184047	A_23_P47800	diablo homolog (Drosophila)	122712068	chr12:122692209-122712068	-	122692209	GO:0006917///GO:0008625///GO:0008631///GO:0008635///GO:0005739///GO:0005829///GO:0005737///GO:0005515	DIABLO	NM_019887///NM_138929///NP_063940///NP_620307///NR_024600///NR_024601	A_23_P47800	56616	Hs.169611	NM_019887	12	12.9645	0.860549	14.4995	0.89449	63.9579	1	0.00995292	0.00995292	0.90904	13.532	14.949	13.573	12.356	15.132	13.867	-1.535
ENSG00000181830	A_23_P202720	solute carrier family 35, member C1	45834566	chr11:45825622-45834566	+	45825622	GO:0008643///GO:0030259///GO:0000139///GO:0016020///GO:0016021///GO:0005794	SLC35C1	NM_001145265///NM_001145266///NM_018389///NP_001138737///NP_001138738///NP_060859	A_23_P202720	55343	Hs.12211	NM_018389	11	7.853	0.653366	9.4625	0.65973	357.674	1	0.00177988	0.00177988	0.928458	7.268	8.793	8.315	7.391	9.929	8.996	-1.6095
ENSG00000080986	A_23_P50108	NDC80 homolog, kinetochore complex component (S. cerevisiae)	2616633	chr18:2571509-2616633	+	2571509	GO:0007059///GO:0000070///GO:0000132///GO:0007049///GO:0007052///GO:0008608///GO:0048015///GO:0051301///GO:0000777///GO:0000942///GO:0005634///GO:0031262///GO:0005515	NDC80	NM_006101///NP_006092	A_23_P50108	10403	Hs.414407	NM_006101	18	5.0595	0.753069	6.744	0.765089	198.18	1	0.00321231	0.00321231	0.928798	12.781	11.589	4.527	5.592	6.203	7.285	-1.6845
ENSG00000254788; ENSG00000217555	A_23_P206396	chemokine-like factor	66600154	chr16:66586465-66600154	+	66586465	GO:0006935///GO:0008283///GO:0030593///GO:0032940///GO:0048246///GO:0048247///GO:0016020///GO:0016021///GO:0005576///GO:0005615///GO:0008009	CKLF	NM_001040138///NM_016326///NM_016951///NM_181640///NM_181641///NP_001035228///NP_057410///NP_058647///NP_857591///NP_857592	A_23_P206396	51192	Hs.15159	NM_001040138	16	6.3645	0.25668	8.4575	0.27365	174.415	1	0.00364998	0.00364998	0.896531	13.703	12.284	6.183	6.546	8.264	8.651	-2.093
ENSG00000135723	A_23_P37778	formin homology 2 domain containing 1	67281425	chr16:67263293-67281425	-	67263293	GO:0030036///GO:0016043///GO:0005634///GO:0005737///GO:0005856///GO:0005515///GO:0003779	FHOD1	NM_013241///NP_037373	A_23_P37778	29109	Hs.95231	NM_013241	16	4.3095	0.566393	6.481	0.552958	228.578	1	0.00278511	0.00278511	0.891923	7.111	5.453	3.909	4.71	6.09	6.872	-2.1715
ENSG00000166130	A_23_P53467	IKBKB interacting protein	99038589	chr12:99018033-99038589	-	99018033	GO:0006917///GO:0010165///GO:0016020///GO:0016021///GO:0005783///GO:0005789///GO:0005515	IKBIP	NM_153687///NM_201612///NM_201613///NP_710154///NP_963906///NP_963907	A_23_P53467	121457	Hs.252543	NM_201612	12	4.919	0.212132	7.113	0.175363	84.3853	1	0.00754385	0.00754385	0.867525	10.936	13.032	5.069	4.769	7.237	6.989	-2.194
ENSG00000025796	A_23_P214977	SEC63 homolog (S. cerevisiae)	108279482	chr6:108188961-108279482	-	108188961	GO:0006457///GO:0006612///GO:0015031///GO:0016020///GO:0016021///GO:0005783///GO:0005789///GO:0051082///GO:0004872///GO:0031072	SEC63	NM_007214///NP_009145	A_23_P214977	11231	Hs.26904	NM_007214	6	6.5115	0.887419	8.779	0.871156	197.176	1	0.00322866	0.00322866	0.922977	5.945	9.55	7.139	5.884	9.395	8.163	-2.2675
ENSG00000244371; ENSG00000270392; ENSG00000234367; ENSG00000227212; ENSG00000227205; ENSG00000225080	A_33_P3367106	NA	-1	chrna:-1--1	NA	-1	NA	NA	NA	A_33_P3367106	NA	NA	NA	NA	13.674	1.63342	16.026	1.65604	146.998	1	0.00433075	0.00433075	0.880047	23.842	20.52	14.829	12.519	17.197	14.855	-2.352
ENSG00000115685	A_23_P154199	protein phosphatase 1, regulatory (inhibitor) subunit 7	242122439	chr2:242089901-242122439	+	242089901	GO:0008150///GO:0005634///GO:0005737///GO:0005515///GO:0008599///GO:0030234	PPP1R7	NM_002712///NP_002703	A_23_P154199	5510	Hs.36587	NM_002712	2	13.9435	1.24097	16.3	1.25016	362.551	1	0.00175594	0.00175594	0.945199	20.397	14.855	14.821	13.066	17.184	15.416	-2.3565
ENSG00000010292	A_33_P3303385	NA	-1	chrna:-1--1	NA	-1	NA	NA	NA	A_33_P3303385	NA	NA	NA	NA	10.598	2.55831	13.0105	2.58872	112.211	1	0.00567326	0.00567326	0.854348	24.968	18.836	8.789	12.407	11.18	14.841	-2.4125
ENSG00000204856	A_33_P3238052	NA	-1	chrna:-1--1	NA	-1	NA	NA	NA	A_33_P3238052	NA	NA	NA	NA	16.91	4.58205	19.3555	4.61246	113.741	1	0.00559695	0.00559695	0.858182	10.62	10.355	20.15	13.67	22.617	16.094	-2.4455
ENSG00000131188	A_23_P30464	proline rich 7 (synaptic)	176883283	chr5:176873795-176883283	+	176873795	GO:0005886///GO:0016021///GO:0030054///GO:0045202///GO:0045211	PRR7	NM_030567///NP_085044	A_23_P30464	80758	Hs.534492	NM_030567	5	14.7275	2.50528	17.176	2.54134	96.0203	1	0.00662982	0.00662982	0.878173	7.082	9.977	16.499	12.956	18.973	15.379	-2.4485
ENSG00000117523	A_23_P412409	HLA-B associated transcript 2-like 2	171562649	chr1:171454665-171562649	+	171454665	GO:0008022	BAT2L2	NM_015172///NP_055987	A_23_P412409	23215	Hs.494614	NM_015172	1	6.737	0.971564	9.198	0.971565	5161091	1	1.2335e-07	1.2335e-07	0.00104023	5.228	4.188	7.424	6.05	9.885	8.511	-2.461
ENSG00000236287	A_23_P98483	zinc finger, BED-type containing 5	10879620	chr11:10874253-10879620	-	10874253	GO:0003677///GO:0046872///GO:0008270	ZBED5	NM_001143667///NM_021211///NP_001137139///NP_067034	A_23_P98483	58486	Hs.655066	NM_021211	11	12.721	0.244659	15.2865	0.195869	74.3631	1	0.00856045	0.00856045	0.891256	13.002	15.08	12.894	12.548	15.425	15.148	-2.5655
ENSG00000141522	A_23_P207766	Rho GDP dissociation inhibitor (GDI) alpha	79829238	chr17:79825597-79829238	-	79825597	GO:0006916///GO:0006928///GO:0007162///GO:0007266///GO:0032880///GO:0050771///GO:0050772///GO:0001772///GO:0005829///GO:0005737///GO:0005856///GO:0005094///GO:0005096///GO:0042802	ARHGDIA	NM_004309///NP_004300	A_23_P207766	396	Hs.159161	NM_004309	17	6.9895	0.533866	9.707	0.582656	78.7678	1	0.00808179	0.00808179	0.88322	18.574	10.799	6.612	7.367	9.295	10.119	-2.7175
ENSG00000172292	A_32_P5480	LAG1 homolog, ceramide synthase 6	169631152	chr2:169312834-169631152	+	169312834	GO:0006355///GO:0008610///GO:0016020///GO:0016021///GO:0005783///GO:0005634///GO:0005789///GO:0031965///GO:0003700///GO:0043565	LASS6	NM_203463///NP_982288	A_32_P5480	253782	Hs.506829	NM_203463	2	15.7655	1.64968	18.6115	1.68645	109.459	1	0.00581587	0.00581587	0.845624	4.211	7.698	16.932	14.599	19.804	17.419	-2.846
ENSG00000109180	A_23_P213093	OCIA domain containing 1	48863833	chr4:48833059-48863833	+	48833059	GO:0005768	OCIAD1	NM_001079839///NM_001079840///NM_001079841///NM_001079842///NM_001168254///NM_017830///NP_001073308///NP_001073309///NP_001073310///NP_001073311///NP_001161726///NP_060300	A_23_P213093	54940	Hs.518750	NM_001079839	4	26.594	3.31067	29.526	3.37148	68.1857	1	0.00933589	0.00933589	0.910186	17.641	18.231	28.935	24.253	31.91	27.142	-2.932
ENSG00000142949	A_24_P385313	protein tyrosine phosphatase, receptor type, F	44089342	chr1:43996546-44089342	+	43996546	GO:0001960///GO:0007155///GO:0006470///GO:0007156///GO:0007185///GO:0007399///GO:0008285///GO:0031345///GO:0042059///GO:0043525///GO:0046627///GO:0050775///GO:0050803///GO:0051387///GO:0005886///GO:0005887///GO:0005624///GO:0005768///GO:0005792///GO:0030426///GO:0043025///GO:0060076///GO:0005515///GO:0004872///GO:0005001///GO:0005158///GO:0030971///GO:0016787///GO:0042301	PTPRF	NM_002840///NM_130440///NP_002831///NP_569707	A_24_P385313	5792	Hs.272062	NM_002840	1	8.6275	1.70059	11.6035	1.72888	148.797	1	0.00427839	0.00427839	0.890874	23.011	22.104	7.425	9.83	10.381	12.826	-2.976
ENSG00000163297	A_23_P170733	anthrax toxin receptor 2	80994477	chr4:80898663-80994477	-	80898663	GO:0005886///GO:0016021///GO:0005576///GO:0005783///GO:0005789///GO:0005515///GO:0004872///GO:0046872	ANTXR2	NM_001145794///NM_058172///NP_001139266///NP_477520	A_23_P170733	118429	Hs.162963	NM_058172	4	37.2155	6.2487	40.205	6.30315	77.6497	1	0.00819816	0.00819816	0.882593	33.42	50.962	41.634	32.797	44.662	35.748	-2.9895
ENSG00000112977	A_23_P92687	death-associated protein	10761387	chr5:10679342-10761387	-	10679342	GO:0006915///GO:0008624	DAP	NM_004394///NP_004385	A_23_P92687	1611	Hs.75189	NM_004394	5	9.365	0.849942	12.572	0.800445	91.629	1	0.00694753	0.00694753	0.878845	20.683	21.296	9.966	8.764	13.138	12.006	-3.207
ENSG00000108349	A_23_P374288	cancer susceptibility candidate 3	38328432	chr17:38296506-38328432	+	38296506	GO:0000184///GO:0006397///GO:0006417///GO:0006810///GO:0006950///GO:0008150///GO:0008380///GO:0008298///GO:0051028///GO:0030529///GO:0005575///GO:0005634///GO:0005737///GO:0016607///GO:0048471///GO:0003674///GO:0003723///GO:0042802	CASC3	NM_007359///NP_031385	A_23_P374288	22794	Hs.592129	NM_007359	17	6.9115	0.591848	10.3255	0.641346	97.542	1	0.0065264	0.0065264	0.882966	13.654	12.439	6.493	7.33	9.872	10.779	-3.414
ENSG00000172757; ENSG00000213478	A_32_P148710	cofilin 1 (non-muscle)	65625804	chr11:65622286-65625804	-	65622286	GO:0000910///GO:0001755///GO:0001842///GO:0009615///GO:0006468///GO:0006916///GO:0006928///GO:0007015///GO:0030010///GO:0007266///GO:0030836///GO:0043200///GO:0005622///GO:0005634///GO:0005737///GO:0005856///GO:0016363///GO:0030864///GO:0005515///GO:0003779	CFL1	NM_005507///NP_005498	A_32_P148710	1072	Hs.170622	NM_005507	11	23.129	1.01965	26.9175	1.0048	360.811	1	0.00176441	0.00176441	0.939761	48.093	36.1	23.85	22.408	27.628	26.207	-3.7885
ENSG00000151729	A_24_P206047	solute carrier family 25 (mitochondrial carrier; adenine nucleotide translocator), member 4	186071537	chr4:186064416-186071537	+	186064416	GO:0000002///GO:0006091///GO:0015866///GO:0015867///GO:0044419///GO:0051935///GO:0055085///GO:0060547///GO:0016020///GO:0005739///GO:0005887///GO:0005741///GO:0005743///GO:0005515///GO:0005215///GO:0005471///GO:0015207	SLC25A4	NM_001151///NP_001142	A_24_P206047	291	Hs.246506	NM_001151	4	9.817	0.428507	13.629	0.448306	272.287	1	0.00233804	0.00233804	0.882853	8.035	6.369	9.514	10.12	13.312	13.946	-3.812
ENSG00000172757	A_23_P35820	cofilin 1 (non-muscle)	65625804	chr11:65622286-65625804	-	65622286	GO:0000910///GO:0001755///GO:0001842///GO:0009615///GO:0006468///GO:0006916///GO:0006928///GO:0007015///GO:0030010///GO:0007266///GO:0030836///GO:0043200///GO:0005622///GO:0005634///GO:0005737///GO:0005856///GO:0016363///GO:0030864///GO:0005515///GO:0003779	CFL1	NM_005507///NP_005498	A_23_P35820	1072	Hs.170622	NM_005507	11	29.5515	1.54503	33.4545	1.60301	95.1921	1	0.00668749	0.00668749	0.87891	59.77	48.287	30.644	28.459	34.588	32.321	-3.903
ENSG00000173621	A_23_P63980	leucine rich repeat and fibronectin type III domain containing 4	66627945	chr11:66624875-66627945	+	66624875	GO:0016020///GO:0016021///GO:0005515	LRFN4	NM_024036///NP_076941	A_23_P63980	78999	Hs.209979	NM_024036	11	14.0135	0.762969	17.923	0.688721	74.4656	1	0.00854866	0.00854866	0.891863	12.263	8.273	13.474	14.553	17.436	18.41	-3.9095
ENSG00000111371	A_24_P261734	solute carrier family 38, member 1	46663208	chr12:46576842-46663208	-	46576842	GO:0006811///GO:0006814///GO:0015804///GO:0005886///GO:0016021///GO:0005283///GO:0015175///GO:0015179///GO:0015293///GO:0031402	SLC38A1	NM_001077484///NM_030674///NP_001070952///NP_109599	A_24_P261734	81539	Hs.533770	NM_030674	12	16.5175	2.77539	20.955	2.82843	118.332	1	0.00537981	0.00537981	0.853333	14.594	16.249	18.48	14.555	22.955	18.955	-4.4375
ENSG00000110801	A_23_P203994	proteasome (prosome, macropain) 26S subunit, non-ATPase, 9	122355770	chr12:122326645-122355770	+	122326645	GO:0006511///GO:0031145///GO:0032024///GO:0045941///GO:0046676///GO:0051436///GO:0051437///GO:0000502///GO:0005634///GO:0005838///GO:0005515///GO:0003713///GO:0043425	PSMD9	NM_002813///NP_002804	A_23_P203994	5715	Hs.131151	NM_002813	12	24.8215	0.323147	29.336	0.230517	68.9244	1	0.00923584	0.00923584	0.909192	40.983	38.076	25.05	24.593	29.499	29.173	-4.5145
ENSG00000270706	A_24_P366535	NA	-1	chrna:-1--1	NA	-1	NA	NA	NA	A_24_P366535	NA	NA	NA	NA	17.783	1.61786	22.4415	1.71049	71.1229	1	0.00895039	0.00895039	0.898573	15.548	11.575	18.927	16.639	23.651	21.232	-4.6585
ENSG00000121022	A_23_P71419	COP9 constitutive photomorphogenic homolog subunit 5 (Arabidopsis)	67974562	chr8:67955317-67974562	-	67955317	GO:0000338///GO:0051726///GO:0006366///GO:0006412///GO:0005634///GO:0005737///GO:0005730///GO:0005852///GO:0008180///GO:0005515///GO:0003713///GO:0003743///GO:0008237///GO:0008233///GO:0046872	COPS5	NM_006837///NP_006828	A_23_P71419	10987	Hs.491912	NM_006837	8	28.889	1.51038	33.8245	1.5818	97.7347	1	0.00651353	0.00651353	0.883587	27.284	24.076	29.957	27.821	34.943	32.706	-4.9355
ENSG00000100994	A_23_P331670	phosphorylase, glycogen; brain	25278647	chr20:25228705-25278647	+	25228705	GO:0005975///GO:0005980///GO:0005737///GO:0008184///GO:0016757///GO:0030170	PYGB	NM_002862///NP_002853	A_23_P331670	5834	Hs.368157	NM_002862	20	14.716	3.43088	20.063	3.53271	74.2639	1	0.00857188	0.00857188	0.888788	19.67	24.223	17.142	12.29	22.561	17.565	-5.347
ENSG00000196923	A_33_P3384562	NA	-1	chrna:-1--1	NA	-1	NA	NA	NA	A_33_P3384562	NA	NA	NA	NA	6.8815	0.351432	12.35	0.268701	93.4785	1	0.00681007	0.00681007	0.876801	36.798	42.222	6.633	7.13	12.16	12.54	-5.4685
ENSG00000165175	A_33_P3217465	NA	-1	chrna:-1--1	NA	-1	NA	NA	NA	A_33_P3217465	NA	NA	NA	NA	30.9375	1.24946	36.7955	1.35128	81.3605	1	0.00782428	0.00782428	0.877829	22.873	19.997	31.821	30.054	37.751	35.84	-5.858
ENSG00000259557; ENSG00000205581; ENSG00000235734; ENSG00000254114; ENSG00000229237; ENSG00000172186	A_24_P409857	high-mobility group nucleosome binding domain 1	40721047	chr21:40714246-40721047	-	40714246	GO:0000785///GO:0005634///GO:0005737///GO:0003677///GO:0003702///GO:0008159	HMGN1	NM_004965///NP_004956	A_24_P409857	3150	Hs.356285	NM_004965	21	48.6905	1.38239	55.127	1.27562	85.2532	1	0.00746705	0.00746705	0.868564	64.801	64.6	49.668	47.713	56.029	54.225	-6.4365
ENSG00000220472	A_32_P182941	ribosomal protein S3	75116730	chr11:75110561-75116730	+	75110561	GO:0006413///GO:0006414///GO:0006917///GO:0006919///GO:0006974///GO:0032088///GO:0045738///GO:0022627///GO:0005622///GO:0005829///GO:0005829///GO:0005840///GO:0005634///GO:0005737///GO:0032587///GO:0005515///GO:0003684///GO:0003729///GO:0003735///GO:0003735///GO:0003906///GO:0004519///GO:0019901///GO:0051059///GO:0051536	RPS3	NM_001005///NP_000996	A_32_P182941	6188	Hs.546286	NM_001005	11	50.5895	1.62847	57.3835	1.71898	106.158	1	0.00599675	0.00599675	0.859574	55.087	72.726	51.741	49.438	58.599	56.168	-6.794
ENSG00000166033	A_23_P97990	HtrA serine peptidase 1	124274424	chr10:124221040-124274424	+	124221040	GO:0001558///GO:0006508///GO:0030512///GO:0030514///GO:0005576///GO:0005615///GO:0004252///GO:0008233///GO:0005520	HTRA1	NM_002775///NP_002766	A_23_P97990	5654	Hs.501280	NM_002775	10	16.1665	2.97197	24.566	2.92883	275.385	1	0.00231173	0.00231173	0.899779	66.537	117.513	14.065	18.268	22.495	26.637	-8.3995
ENSG00000134308	A_23_P131723	tyrosine 3-monooxygenase/tryptophan 5-monooxygenase activation protein, theta polypeptide	9771106	chr2:9724106-9771106	-	9724106	GO:0006605///GO:0007264///GO:0045892///GO:0005625///GO:0005737///GO:0043234///GO:0019904///GO:0047485	YWHAQ	NM_006826///NP_006817	A_23_P131723	10971	Hs.74405	NM_006826	2	94.7595	7.12693	104.903	7.1736	307.39	1	0.00207104	0.00207104	0.895663	98.707	73.703	99.799	89.72	109.975	99.83	-10.143
ENSG00000006327	A_23_P49338	tumor necrosis factor receptor superfamily, member 12A	3072381	chr16:3070312-3072381	+	3070312	GO:0001525///GO:0006915///GO:0007155///GO:0006928///GO:0006931///GO:0007275///GO:0008219///GO:0030154///GO:0045773///GO:0005886///GO:0001726///GO:0016021///GO:0009986///GO:0005515///GO:0004872	TNFRSF12A	NM_016639///NP_057723	A_23_P49338	51330	Hs.355899	NM_016639	16	32.0095	8.47751	48.789	8.29436	129.57	1	0.00491323	0.00491323	0.86321	133.627	105.729	38.004	26.015	54.654	42.924	-16.7795
Cntrl ≈ siRNY1
ProbeName	GENE_TITLE	TX_END	CHR_LOCATION	STRAND	TX_START	GO_TERMS	GENE_SYMBOL	REFSEQ_ACC	PROBE_ID	ENTREZ_ID	UNIGENE_ID	GENBANK_ACC	CHR	GroupA mean	GroupA std.dev.	GroupB mean	GroupB std.dev.	Absolute t value	Degrees of freedom	Raw p value	Adj p value	False Discovery Rate	1-0607TIG1	2-0609TIG1	3-siN3rd	4-siN4th	5-siY3rd	6-siY4th
A_23_P63402	G-protein signaling modulator 2 (AGS3-like, C. elegans)	109473043	chr1:109419602-109473043	+	109419602	GO:0007165///GO:0007186///GO:0005634///GO:0005737///GO:0005730///GO:0005794///GO:0005938///GO:0005096///GO:0042802	GPSM2	NM_013296///NP_037428	A_23_P63402	29899	Hs.584901	NM_013296	1	1.9825	0.0233345	2.8825	0.0162635	180	1	0.00353674	0.00353674	0.918741	2.16	2.876	1.966	1.999	2.871	2.894
A_33_P3372397			chrNA:-1--1						A_33_P3372397					0.0737805	0.00650468	0.124281	0.00551543	72.195	1	0.0088175	0.0088175	0.914307	0.063999	0.095979	0.069181	0.07838	0.120381	0.128181
A_23_P28953	DNA (cytosine-5-)-methyltransferase 3 beta	31397161	chr20:31350190-31397161	+	31350190	GO:0006306///GO:0006306///GO:0006346///GO:0006349///GO:0042493///GO:0010212///GO:0010424///GO:0010628///GO:0016481///GO:0031503///GO:0045666///GO:0046498///GO:0046499///GO:0051571///GO:0051573///GO:0005634///GO:0005737///GO:0005720///GO:0005730///GO:0005515///GO:0003677///GO:0003714///GO:0046872///GO:0008270///GO:0016740///GO:0045322///GO:0051718	DNMT3B	NM_006892///NM_175848///NM_175849///NM_175850///NP_008823///NP_787044///NP_787045///NP_787046	A_23_P28953	1789	Hs.713611	NM_175850	20	1.665	0.639225	1.4785	0.641346	124.333	1	0.00512019	0.00512019	0.886717	1.233	1.206	1.213	2.117	1.025	1.932
A_23_P203920	sarcospan (Kras oncogene-associated gene)	26387706	chr12:26348268-26387706	+	26348268	GO:0006936///GO:0007155///GO:0005887///GO:0030133///GO:0016010///GO:0030054///GO:0042383///GO:0045202///GO:0045211	SSPN	NM_001135823///NM_005086///NP_001129295///NP_005077	A_23_P203920	8082	Hs.183428	NM_005086	12	0.973841	0.00262904	1.4025	0.0077782	117.731	1	0.00540729	0.00540729	0.867183	3.022	3.868	0.9757	0.971982	1.408	1.397
A_33_P3325250			chrNA:-1--1						A_33_P3325250					0.013796	0.00102248	0.012278	0.00102531	758.994	1	0.000838767	0.000838767	0.972892	0.008998	0.010607	0.014519	0.013073	0.013003	0.011553
A_23_P64214	proprotein convertase subtilisin/kexin type 7	117102811	chr11:117075788-117102811	-	117075788	GO:0006508///GO:0016486///GO:0016020///GO:0016021///GO:0005794///GO:0030173///GO:0004252///GO:0008233	PCSK7	NM_004716///NP_004707	A_23_P64214	9159	Hs.410977	NM_004716	11	0.546123	0.00486488	0.552438	0.00485431	844.139	1	0.000754164	0.000754164	0.964479	0.659291	0.78635	0.549563	0.542683	0.55587	0.549005
A_33_P3368540			chrNA:-1--1						A_33_P3368540					0.96175	0.252083	0.821997	0.249774	85.608	1	0.00743611	0.00743611	0.893696	0.399555	0.501022	1.14	0.783501	0.998614	0.64538
A_21_P0004479			chrNA:-1--1						A_21_P0004479					1.194	0.236174	1.2935	0.235467	199.015	1	0.00319883	0.00319883	0.944053	3.446	3.624	1.027	1.361	1.127	1.46
A_33_P3265404			chrNA:-1--1						A_33_P3265404					0.025116	0.00101116	0.0147995	0.00106561	267.965	1	0.00237575	0.00237575	0.890924	0.011412	0.015208	0.025831	0.024401	0.015553	0.014046
A_24_P274270	signal transducer and activator of transcription 1, 91kDa	191878976	chr2:191840262-191878976	-	191840262	GO:0009615///GO:0007165///GO:0006355///GO:0006366///GO:0006917///GO:0006919///GO:0009612///GO:0007249///GO:0007260///GO:0007584///GO:0008015///GO:0042493///GO:0014070///GO:0019221///GO:0031663///GO:0032496///GO:0032869///GO:0034097///GO:0042542///GO:0043330///GO:0043434///GO:0044419///GO:0048661///GO:0051591///GO:0005634///GO:0005737///GO:0005730///GO:0030424///GO:0030425///GO:0005515///GO:000550…	STAT1	NM_007315///NM_139266///NP_009330///NP_644671	A_24_P274270	6772	Hs.642990	NM_139266	2	3.266	1.14268	2.294	1.154	121.501	1	0.00523952	0.00523952	0.874001	2.641	2.714	2.458	4.074	1.478	3.11
A_21_P0003793			chrNA:-1--1						A_21_P0003793					0.154406	0.0037413	0.2039	0.00359847	490.049	1	0.00129909	0.00129909	0.912585	0.170903	0.154746	0.157051	0.15176	0.206445	0.201356
A_24_P225878	kinesin family member 9	47324337	chr3:47269516-47324337	-	47269516	GO:0007018///GO:0005874///GO:0000166///GO:0003777///GO:0005524	KIF9	NM_001134878///NM_022342///NM_182902///NP_001128350///NP_071737///NP_878905	A_24_P225878	64147	Hs.373947	NM_022342	3	0.109885	0.0635152	0.0600615	0.0641494	111.09	1	0.00573049	0.00573049	0.855731	0.037676	0.022708	0.154797	0.064973	0.105422	0.014701
A_21_P0010732			chrNA:-1--1						A_21_P0010732					0.0109265	0.00127067	0.034032	0.00164332	87.6866	1	0.00725986	0.00725986	0.889663	0.014155	0.017862	0.010028	0.011825	0.03287	0.035194
A_33_P3280811			chrNA:-1--1						A_33_P3280811					0.144732	0.0064269	0.186323	0.00706471	92.2176	1	0.00690318	0.00690318	0.898964	0.158381	0.17126	0.140188	0.149277	0.181327	0.191318
A_23_P62907	activating transcription factor 6	161928851	chr1:161736083-161928851	+	161736083	GO:0006457///GO:0006986///GO:0007165///GO:0006357///GO:0006990///GO:0016020///GO:0016021///GO:0005783///GO:0005634///GO:0005635///GO:0005654///GO:0005789///GO:0003700///GO:0003702///GO:0003713///GO:0043565///GO:0046983	ATF6	NM_007348///NP_031374	A_23_P62907	22926	Hs.492740	NM_007348	1	8.7225	0.460327	8.243	0.463862	191.796	1	0.00331923	0.00331923	0.919722	6.173	5.694	9.048	8.397	8.571	7.915
A_32_P216548	low density lipoprotein receptor adaptor protein 1	25895375	chr1:25870075-25895375	+	25870075	GO:0006629///GO:0006810///GO:0006897///GO:0008202///GO:0008203///GO:0042632///GO:0043393///GO:0048260///GO:0005829///GO:0005737///GO:0005769///GO:0030121///GO:0030122///GO:0030122///GO:0009925///GO:0001784///GO:0030674///GO:0008022///GO:0030159///GO:0030276	LDLRAP1	NM_015627///NP_056442	A_32_P216548	26119	Hs.590911	NM_015627	1	0.130504	0.000765798	0.221292	0.000337291	299.627	1	0.0021247	0.0021247	0.913548	0.482737	0.359168	0.131046	0.129963	0.22153	0.221053
A_21_P0010859			chrNA:-1--1						A_21_P0010859					0.330437	0.011045	0.297658	0.0115386	93.9226	1	0.00677788	0.00677788	0.891961	0.160602	0.143698	0.322627	0.338247	0.289499	0.305817
A_21_P0001486			chrNA:-1--1						A_21_P0001486					0.609272	0.0349728	0.454752	0.0369449	110.806	1	0.00574518	0.00574518	0.855364	0.26076	0.28551	0.584543	0.634002	0.428628	0.480876
A_23_P75921	TNF receptor-associated factor 6	36531822	chr11:36510722-36531822	-	36510722	GO:0000122///GO:0000209///GO:0019941///GO:0001503///GO:0001843///GO:0002726///GO:0007165///GO:0006916///GO:0006955///GO:0007250///GO:0009887///GO:0008624///GO:0042981///GO:0019886///GO:0031293///GO:0032743///GO:0042088///GO:0042475///GO:0043011///GO:0043123///GO:0043123///GO:0043507///GO:0045084///GO:0045410///GO:0045672///GO:0048468///GO:0050852///GO:0050870///GO:0051023///GO:0051092///GO:005186…	TRAF6	NM_004620///NM_145803///NP_004611///NP_665802	A_23_P75921	7189	Hs.591983	NM_145803	11	1.3735	0.105359	1.2335	0.10253	70.0009	1	0.00909383	0.00909383	0.927534	1.193	1.081	1.448	1.299	1.306	1.161
A_21_P0013814			chrNA:-1--1						A_21_P0013814					0.817461	0.0415319	0.972548	0.038823	80.9634	1	0.00786266	0.00786266	0.895338	1.38	1.097	0.846829	0.788094	1	0.945096
A_24_P330518	carbonic anhydrase XII	63674075	chr15:63615730-63674075	-	63615730	GO:0006730///GO:0005886///GO:0016021///GO:0005737///GO:0004089///GO:0046872///GO:0008270///GO:0016829	CA12	NM_001218///NM_206925///NP_001209///NP_996808	A_24_P330518	771	Hs.210995	NM_001218	15	0.508004	0.123986	0.735199	0.120608	95.1205	1	0.00669253	0.00669253	0.894897	0.657827	0.564915	0.595676	0.420333	0.820482	0.649916
A_21_P0013615			chrNA:-1--1						A_21_P0013615					0.129062	0.0296921	0.0980175	0.0300641	118.043	1	0.005393	0.005393	0.867682	0.117211	0.123876	0.108067	0.150058	0.076759	0.119276
A_33_P3222648			chrNA:-1--1						A_33_P3222648					7.457	0.76509	8.2905	0.76014	238.144	1	0.00267324	0.00267324	0.907011	4.962	5.014	7.998	6.916	8.828	7.753
A_33_P3239884			chrNA:-1--1						A_33_P3239884					0.444611	0.0186132	0.480556	0.0188762	193.236	1	0.0032945	0.0032945	0.928341	0.405925	0.541379	0.457773	0.43145	0.493903	0.467208
A_21_P0014888			chrNA:-1--1						A_21_P0014888					0.123078	0.019321	0.118199	0.0193754	126.711	1	0.00502406	0.00502406	0.882325	0.103412	0.059297	0.13674	0.109416	0.1319	0.104499
A_33_P3240767			chrNA:-1--1						A_33_P3240767					4.083	0.698622	3.1825	0.685187	94.7892	1	0.00671591	0.00671591	0.895623	2.752	3.622	4.577	3.589	3.667	2.698
A_23_P136196	TBC1 domain family, member 19	26756915	chr4:26585545-26756915	+	26585545	GO:0032313///GO:0005622///GO:0005096///GO:0005097	TBC1D19	NM_018317///NP_060787	A_23_P136196	55296	Hs.479403	NM_018317	4	2.096	0.217789	2.472	0.220617	187.997	1	0.0033863	0.0033863	0.908038	2.426	3.618	1.942	2.25	2.316	2.628
A_32_P182941	ribosomal protein S3	75116730	chr11:75110561-75116730	+	75110561	GO:0006413///GO:0006414///GO:0006917///GO:0006919///GO:0006974///GO:0032088///GO:0045738///GO:0022627///GO:0005622///GO:0005829///GO:0005829///GO:0005840///GO:0005634///GO:0005737///GO:0032587///GO:0005515///GO:0003684///GO:0003729///GO:0003735///GO:0003735///GO:0003906///GO:0004519///GO:0019901///GO:0051059///GO:0051536	RPS3	NM_001005///NP_000996	A_32_P182941	6188	Hs.546286	NM_001005	11	50.5895	1.62847	57.3835	1.71898	106.158	1	0.00599675	0.00599675	0.877109	55.087	72.726	51.741	49.438	58.599	56.168
A_23_P62679		-1	chrNA:-1--1		-1				A_23_P62679			AF217973		0.0137935	0.00133431	0.015151	0.00132229	159.694	1	0.00398645	0.00398645	0.907892	0.010734	0.012195	0.01285	0.014737	0.014216	0.016086
A_24_P7629	ribosomal protein L32 pseudogene 3	129118282	chr3:129101677-129118282	-	129101677		RPL32P3	NR_003111	A_24_P7629	132241	Hs.477537	NR_003111	3	0.031229	0.00120774	0.05429	0.000994191	152.721	1	0.00416846	0.00416846	0.911868	0.02565	0.030126	0.032083	0.030375	0.054993	0.053587
A_33_P3217465			chrNA:-1--1						A_33_P3217465					30.9375	1.24946	36.7955	1.35128	81.3605	1	0.00782428	0.00782428	0.897112	22.873	19.997	31.821	30.054	37.751	35.84
A_32_P126375	Nance-Horan syndrome (congenital cataracts and dental anomalies)	17754111	chrX:17393542-17754111	+	17393542	GO:0002088///GO:0030154///GO:0005634	NHS	NM_001136024///NM_198270///NP_001129496///NP_938011	A_32_P126375	4810	Hs.201623	NM_198270	X	0.0473515	0.0247777	0.108974	0.0257903	86.0637	1	0.00739674	0.00739674	0.897615	0.048955	0.289925	0.029831	0.064872	0.090737	0.12721
A_23_P327022	MyoD family inhibitor domain containing	114563719	chr7:114562208-114563719	+	114562208	GO:0007257///GO:0030111///GO:0044419///GO:0045449///GO:0050434///GO:0005634///GO:0005737///GO:0005730///GO:0030332///GO:0030957	MDFIC	NM_001166345///NM_001166346///NM_199072///NP_001159817///NP_001159818///NP_951038	A_23_P327022	29969	Hs.427236	NM_199072	7	1.3825	0.122329	1.704	0.124451	214.332	1	0.00297023	0.00297023	0.925895	2.473	1.598	1.469	1.296	1.792	1.616
A_33_P3371115			chrNA:-1--1						A_33_P3371115					0.42483	0.136374	0.656938	0.13771	245.616	1	0.00259191	0.00259191	0.923387	0.16651	0.200304	0.521261	0.328399	0.754314	0.559562
A_33_P3280147			chrNA:-1--1						A_33_P3280147					0.021074	0.00399798	0.016599	0.0039697	223.754	1	0.00284516	0.00284516	0.898135	0.019574	0.014636	0.023901	0.018247	0.019406	0.013792
A_33_P3364641			chrNA:-1--1						A_33_P3364641					0.0787325	0.00578343	0.042131	0.00654922	67.5929	1	0.00941775	0.00941775	0.9283	0.043566	0.055526	0.082822	0.074643	0.046762	0.0375
A_24_P627984	EPM2A (laforin) interacting protein 1	37034795	chr3:37027357-37034795	-	37027357	GO:0005783	EPM2AIP1	NM_014805///NP_055620	A_24_P627984	9852	Hs.28020	BI771054	3	0.55814	0.04201	0.515667	0.0421683	379.274	1	0.00167852	0.00167852	0.973461	0.369617	0.364559	0.587845	0.528434	0.545485	0.48585
A_33_P3355408			chrNA:-1--1						A_33_P3355408					0.097087	0.0187808	0.077615	0.0186846	286.363	1	0.00222312	0.00222312	0.924001	0.084742	0.12944	0.083807	0.110367	0.064403	0.090827
A_23_P127088	CUE domain containing 2	104192423	chr10:104183001-104192423	-	104183001	GO:0019941///GO:0005634///GO:0005737///GO:0005515	CUEDC2	NM_024040///NP_076945	A_23_P127088	79004	Hs.500874	NM_024040	10	8.652	0.499218	9.4295	0.490025	119.611	1	0.0053223	0.0053223	0.876089	10.679	10.767	8.299	9.005	9.083	9.776
A_21_P0007839			chrNA:-1--1						A_21_P0007839					0.0184665	0.0103938	0.026366	0.0105585	67.8068	1	0.00938805	0.00938805	0.929044	0.024542	0.042651	0.011117	0.025816	0.0189	0.033832
A_23_P423389	cAMP responsive element binding protein 3	35737004	chr9:35732316-35737004	+	35732316	GO:0006355///GO:0006935///GO:0044419///GO:0016020///GO:0016021///GO:0005783///GO:0005634///GO:0005789///GO:0003700///GO:0043565///GO:0046983	CREB3	NM_006368///NP_006359	A_23_P423389	10488	Hs.522110	NM_006368	9	3.425	0.247487	2.669	0.253144	188.997	1	0.00336838	0.00336838	0.908116	4.962	5.142	3.6	3.25	2.848	2.49
A_23_P103837	ubiquitin associated protein 2-like	154235978	chr1:154192654-154235978	+	154192654	GO:0005515	UBAP2L	NM_001127320///NM_014847///NP_001120792///NP_055662	A_23_P103837	9898	Hs.490551	D63478	1	1.8435	0.08556	2.162	0.0848527	636.894	1	0.000999568	0.000999568	0.95874	1.864	1.253	1.904	1.783	2.222	2.102
A_23_P17021	secernin 3	175293727	chr2:175260466-175293727	+	175260466	GO:0006508///GO:0016805	SCRN3	NM_024583///NP_078859	A_23_P17021	79634	Hs.470679	NM_024583	2	1.7975	0.0516188	1.671	0.0523259	252.988	1	0.00251639	0.00251639	0.922848	1.982	1.731	1.834	1.761	1.708	1.634
A_23_P218793	X-prolyl aminopeptidase (aminopeptidase P) 3, putative	41323878	chr22:41253093-41323878	+	41253093	GO:0009987///GO:0005739///GO:0004177///GO:0008237///GO:0008233///GO:0046872///GO:0030145	XPNPEP3	NM_022098///NP_071381	A_23_P218793	63929	Hs.529163	NM_022098	22	0.546118	0.116398	0.722016	0.114862	161.97	1	0.00393043	0.00393043	0.903382	0.319136	0.256251	0.628423	0.463812	0.803236	0.640797
A_21_P0014465			chrNA:-1--1						A_21_P0014465					0.680289	0.237171	0.602653	0.238675	73.0022	1	0.00872001	0.00872001	0.91178	0.99078	2.787	0.512584	0.847994	0.433884	0.771421
A_23_P94932	methylmalonic aciduria (cobalamin deficiency) cblD type, with homocystinuria	150444330	chr2:150426149-150444330	-	150426149	GO:0005739	MMADHC	NM_015702///NP_056517	A_23_P94932	27249	Hs.5324	NM_015702	2	39.436	5.75161	40.662	5.73747	122.621	1	0.00519166	0.00519166	0.883752	39.51	38.083	43.503	35.369	44.719	36.605
A_23_P42997	cleavage and polyadenylation specific factor 4, 30kDa	99054994	chr7:99036562-99054994	+	99036562	GO:0006397///GO:0044419///GO:0005634///GO:0003723///GO:0046872///GO:0008270	CPSF4	NM_001081559///NM_006693///NP_001075028///NP_006684	A_23_P42997	10898	Hs.489287	NM_006693	7	7.8225	0.297692	8.816	0.292742	283.839	1	0.00224288	0.00224288	0.916934	7.318	6.392	8.033	7.612	9.023	8.609
A_32_P169574	OTU domain containing 5	48815648	chrX:48779304-48815648	-	48779304	GO:0019941///GO:0008234///GO:0004221///GO:0008233	OTUD5	NM_001136157///NM_001136158///NM_001136159///NM_017602///NP_001129629///NP_001129630///NP_001129631///NP_060072	A_32_P169574	55593	Hs.496098	NM_017602	X	0.583541	0.0440252	0.539972	0.0444289	152.601	1	0.00417174	0.00417174	0.908601	1.02	1.371	0.55241	0.614671	0.508556	0.571388
A_23_P203558	hemoglobin, beta	5248301	chr11:5246695-5248301	-	5246695	GO:0008217///GO:0015671///GO:0015671///GO:0030185///GO:0045429///GO:0050880///GO:0005833///GO:0005833///GO:0005344///GO:0046872///GO:0019825///GO:0020037///GO:0030492	HBB	NM_000518///NP_000509	A_23_P203558	3043	Hs.523443	NM_000518	11	1.148	0.130108	0.542465	0.118535	73.9991	1	0.00860255	0.00860255	0.909027	0.014789	0.023531	1.056	1.24	0.458648	0.626282
A_21_P0012273			chrNA:-1--1						A_21_P0012273					0.028907	0.00309996	0.0428505	0.00280368	66.5564	1	0.0095644	0.0095644	0.929891	0.033705	0.037921	0.026715	0.031099	0.040868	0.044833
A_23_P150286	proteasome (prosome, macropain) subunit, alpha type, 1	14541991	chr11:14535511-14541991	-	14535511	GO:0051603///GO:0006511///GO:0006955///GO:0031145///GO:0051436///GO:0051437///GO:0005634///GO:0005737///GO:0005844///GO:0019773///GO:0005515///GO:0003723///GO:0004298///GO:0008233	PSMA1	NM_001143937///NM_002786///NM_148976///NP_001137409///NP_002777///NP_683877	A_23_P150286	5682	Hs.102798	NM_148976	11	65.3985	5.54867	60.3425	5.6519	69.2621	1	0.00919082	0.00919082	0.92982	52.998	54.994	69.322	61.475	64.339	56.346
A_24_P753161	bone morphogenetic protein receptor, type II (serine/threonine kinase)	203432473	chr2:203241049-203432473	+	203241049	GO:0001707///GO:0003085///GO:0006366///GO:0006468///GO:0009267///GO:0009952///GO:0014916///GO:0014916///GO:0030501///GO:0030509///GO:0030509///GO:0030509///GO:0030509///GO:0042127///GO:0045669///GO:0045906///GO:0048010///GO:0048286///GO:0005886///GO:0005886///GO:0005887///GO:0005901///GO:0009986///GO:0000166///GO:0000287///GO:0004674///GO:0004872///GO:0019838///GO:0005024///GO:0005524///GO:001674…	BMPR2	NM_001204///NP_001195	A_24_P753161	659	Hs.471119	NM_001204	2	0.562512	0.0920788	0.496178	0.0931076	91.1827	1	0.00698152	0.00698152	0.899768	0.9763	0.84357	0.497403	0.627622	0.430341	0.562015
A_24_P206047	solute carrier family 25 (mitochondrial carrier; adenine nucleotide translocator), member 4	186071537	chr4:186064416-186071537	+	186064416	GO:0000002///GO:0006091///GO:0015866///GO:0015867///GO:0044419///GO:0051935///GO:0055085///GO:0060547///GO:0016020///GO:0005739///GO:0005887///GO:0005741///GO:0005743///GO:0005515///GO:0005215///GO:0005471///GO:0015207	SLC25A4	NM_001151///NP_001142	A_24_P206047	291	Hs.246506	NM_001151	4	9.817	0.428507	13.629	0.448306	272.287	1	0.00233804	0.00233804	0.890168	8.035	6.369	9.514	10.12	13.312	13.946
A_33_P3332414			chrNA:-1--1						A_33_P3332414					0.878947	0.114624	0.454013	0.121854	83.1168	1	0.00765897	0.00765897	0.892521	0.073948	0.131114	0.959999	0.797896	0.540177	0.367849
A_23_P331670	phosphorylase, glycogen; brain	25278647	chr20:25228705-25278647	+	25228705	GO:0005975///GO:0005980///GO:0005737///GO:0008184///GO:0016757///GO:0030170	PYGB	NM_002862///NP_002853	A_23_P331670	5834	Hs.368157	NM_002862	20	14.716	3.43088	20.063	3.53271	74.2639	1	0.00857188	0.00857188	0.909641	19.67	24.223	17.142	12.29	22.561	17.565
A_23_P35820	cofilin 1 (non-muscle)	65625804	chr11:65622286-65625804	-	65622286	GO:0000910///GO:0001755///GO:0001842///GO:0009615///GO:0006468///GO:0006916///GO:0006928///GO:0007015///GO:0030010///GO:0007266///GO:0030836///GO:0043200///GO:0005622///GO:0005634///GO:0005737///GO:0005856///GO:0016363///GO:0030864///GO:0005515///GO:0003779	CFL1	NM_005507///NP_005498	A_23_P35820	1072	Hs.170622	NM_005507	11	29.5515	1.54503	33.4545	1.60301	95.1921	1	0.00668749	0.00668749	0.896627	59.77	48.287	30.644	28.459	34.588	32.321
A_33_P3322415			chrNA:-1--1						A_33_P3322415					0.179957	0.00904673	0.220169	0.00880559	235.841	1	0.00269934	0.00269934	0.903572	0.263081	0.221826	0.17356	0.186354	0.213943	0.226396
A_23_P148798	ubiquitin carboxyl-terminal hydrolase L5	193028521	chr1:192984899-193028521	-	192984899	GO:0006511///GO:0005622///GO:0000502///GO:0005515///GO:0008234///GO:0004221///GO:0008233	UCHL5	NM_015984///NP_057068	A_23_P148798	51377	Hs.591458	NM_015984	1	8.178	1.74655	7.509	1.73524	83.6236	1	0.00761256	0.00761256	0.891277	4.006	3.988	9.413	6.943	8.736	6.282
A_32_P148710	cofilin 1 (non-muscle)	65625804	chr11:65622286-65625804	-	65622286	GO:0000910///GO:0001755///GO:0001842///GO:0009615///GO:0006468///GO:0006916///GO:0006928///GO:0007015///GO:0030010///GO:0007266///GO:0030836///GO:0043200///GO:0005622///GO:0005634///GO:0005737///GO:0005856///GO:0016363///GO:0030864///GO:0005515///GO:0003779	CFL1	NM_005507///NP_005498	A_32_P148710	1072	Hs.170622	NM_005507	11	23.129	1.01965	26.9175	1.0048	360.811	1	0.00176441	0.00176441	0.95654	48.093	36.1	23.85	22.408	27.628	26.207
A_23_P36345	StAR-related lipid transfer (START) domain containing 10	72504750	chr11:72465774-72504750	-	72465774		STARD10	NM_006645///NP_006636	A_23_P36345	10809	Hs.188606	NM_006645	11	0.329751	0.0762933	0.446842	0.0764121	1393.98	1	0.000456693	0.000456693	1.03537	0.94282	0.649868	0.275804	0.383699	0.392811	0.500874
A_23_P71419	COP9 constitutive photomorphogenic homolog subunit 5 (Arabidopsis)	67974562	chr8:67955317-67974562	-	67955317	GO:0000338///GO:0051726///GO:0006366///GO:0006412///GO:0005634///GO:0005737///GO:0005730///GO:0005852///GO:0008180///GO:0005515///GO:0003713///GO:0003743///GO:0008237///GO:0008233///GO:0046872	COPS5	NM_006837///NP_006828	A_23_P71419	10987	Hs.491912	NM_006837	8	28.889	1.51038	33.8245	1.5818	97.7347	1	0.00651353	0.00651353	0.902413	27.284	24.076	29.957	27.821	34.943	32.706
A_19_P00320570			chrNA:-1--1						A_19_P00320570					0.13448	0.0146831	0.151192	0.0148217	170.539	1	0.00373295	0.00373295	0.921706	0.242338	0.217176	0.124097	0.144862	0.140712	0.161673
A_23_P63980	leucine rich repeat and fibronectin type III domain containing 4	66627945	chr11:66624875-66627945	+	66624875	GO:0016020///GO:0016021///GO:0005515	LRFN4	NM_024036///NP_076941	A_23_P63980	78999	Hs.209979	NM_024036	11	14.0135	0.762969	17.923	0.688721	74.4656	1	0.00854866	0.00854866	0.913004	12.263	8.273	13.474	14.553	17.436	18.41
A_33_P3317168			chrNA:-1--1						A_33_P3317168					0.575164	0.0328783	0.475866	0.0327108	837.996	1	0.000759693	0.000759693	0.947261	0.447537	0.479899	0.598412	0.551915	0.498996	0.452736
A_33_P3238215			chrNA:-1--1						A_33_P3238215					8.6385	2.26203	7.358	2.28961	65.6658	1	0.0096941	0.0096941	0.92625	2.682	1.895	10.238	7.039	8.977	5.739
A_21_P0000403			chrNA:-1--1						A_21_P0000403					0.20329	0.02899	0.284773	0.0276401	85.3659	1	0.0074572	0.0074572	0.891931	0.428313	0.531216	0.182791	0.223789	0.265228	0.304317
A_23_P139500	basic helix-loop-helix family, member e41	26278003	chr12:26272960-26278003	-	26272960	GO:0006355///GO:0009887///GO:0008283///GO:0030154///GO:0005634///GO:0003700	BHLHE41	NM_030762///NP_110389	A_23_P139500	79365	Hs.177841	NM_030762	12	0.397568	0.17795	0.336693	0.178121	503.133	1	0.00126531	0.00126531	0.901552	0.135304	0.205032	0.523397	0.271738	0.462644	0.210743
A_23_P16523	growth differentiation factor 15	18499986	chr19:18496967-18499986	+	18496967	GO:0007165///GO:0007179///GO:0007267///GO:0005576///GO:0005615///GO:0005125///GO:0008083	GDF15	NM_004864///NP_004855	A_23_P16523	9518	Hs.616962	NM_004864	19	336.55	34.2544	295.856	34.8045	104.61	1	0.00608548	0.00608548	0.879766	53.628	51.726	360.771	312.328	320.466	271.245
A_23_P140698	DnaJ (Hsp40) homolog, subfamily C, member 17	41099655	chr15:41060070-41099655	-	41060070	GO:0006457///GO:0051082///GO:0003723///GO:0031072	DNAJC17	NM_018163///NP_060633	A_23_P140698	55192	Hs.511069	NM_018163	15	0.592602	0.058033	0.787516	0.0587641	377.002	1	0.00168863	0.00168863	0.968073	0.587305	0.546447	0.551566	0.633637	0.745963	0.829068
A_32_P213831	family with sequence similarity 40, member B	129123470	chr7:129074273-129123470	+	129074273	GO:0008150///GO:0005575///GO:0003674	FAM40B	NM_001134336///NM_020704///NP_001127808///NP_065755	A_32_P213831	57464	Hs.489988	NM_020704	7	0.363153	0.118976	0.48384	0.117073	89.663	1	0.00709985	0.00709985	0.89197	0.533736	0.166004	0.447282	0.279024	0.566623	0.401057
A_24_P218970	eukaryotic translation initiation factor 4B	53435992	chr12:53400061-53435992	+	53400061	GO:0006412///GO:0006446///GO:0005829///GO:0016281///GO:0000166///GO:0003723///GO:0003743	EIF4B	NM_001417///NP_001408	A_24_P218970	1975	Hs.648394	NM_001417	12	1.2815	0.0643468	1.699	0.0622254	278.331	1	0.00228726	0.00228726	0.912636	1.737	1.971	1.236	1.327	1.655	1.743
A_23_P137434	ring finger protein 11	51739117	chr1:51701944-51739117	+	51701944	GO:0042787///GO:0000151///GO:0005634///GO:0005737///GO:0005515///GO:0005515///GO:0003677///GO:0046872///GO:0008270	RNF11	NM_014372///NP_055187	A_23_P137434	26994	Hs.309641	NM_014372	1	22.373	3.53412	20.254	3.48745	64.2121	1	0.00991352	0.00991352	0.92593	22.05	22.32	24.872	19.874	22.72	17.788
A_33_P3376249			chrNA:-1--1						A_33_P3376249					0.962145	0.0345273	1.895	0.0424264	167.014	1	0.00381173	0.00381173	0.918425	3.731	1.604	0.98656	0.937731	1.925	1.865
A_24_P325520	sortilin 1	109940563	chr1:109852191-109940563	-	109852191	GO:0001503///GO:0006810///GO:0006895///GO:0006897///GO:0007218///GO:0007275///GO:0008333///GO:0008624///GO:0010468///GO:0014902///GO:0016050///GO:0030154///GO:0032509///GO:0032868///GO:0043066///GO:0046323///GO:0048011///GO:0048227///GO:0051005///GO:0005886///GO:0005886///GO:0016021///GO:0005783///GO:0005634///GO:0005765///GO:0005769///GO:0005789///GO:0005792///GO:0005794///GO:0005905///GO:000998…	SORT1	NM_002959///NP_002950	A_24_P325520	6272	Hs.485195	NM_002959	1	1.872	0.58407	1.23865	0.593056	99.6789	1	0.00638649	0.00638649	0.894755	4.148	18.035	1.459	2.285	0.819292	1.658
A_33_P3341154			chrNA:-1--1						A_33_P3341154					0.150385	0.0298449	0.127122	0.0302536	80.4912	1	0.00790878	0.00790878	0.896496	0.179467	0.171851	0.129281	0.171488	0.10573	0.148515
A_23_P99397	zinc finger, DHHC-type containing 20	22033423	chr13:21950509-22033423	-	21950509	GO:0016020///GO:0016021///GO:0046872///GO:0008270///GO:0008415///GO:0016740	ZDHHC20	NM_153251///NP_694983	A_23_P99397	253832	Hs.564611	NM_153251	13	0.836532	0.0462335	1.471	0.0537401	119.531	1	0.00532585	0.00532585	0.87379	1.621	1.668	0.80384	0.869224	1.433	1.509
A_23_P68511	angiopoietin 4	896960	chr20:853298-896960	-	853298	GO:0007165///GO:0008150///GO:0005576///GO:0005615///GO:0005102///GO:0030297	ANGPT4	NM_015985///NP_057069	A_23_P68511	51378	Hs.278973	NM_015985	20	0.0499205	0.0191774	0.0684165	0.0193655	139.067	1	0.0045777	0.0045777	0.909631	0.04463	0.064502	0.063481	0.03636	0.08211	0.054723
A_23_P126528	potassium voltage-gated channel, shaker-related subfamily, member 10	111061797	chr1:111059838-111061797	-	111059838	GO:0006811///GO:0006813///GO:0055085///GO:0016020///GO:0016021///GO:0008076///GO:0005515///GO:0005221///GO:0005244///GO:0005249///GO:0030955	KCNA10	NM_005549///NP_005540	A_23_P126528	3744	Hs.248140	NM_005549	1	0.018797	0.00725916	0.0358235	0.00699116	89.8492	1	0.00708513	0.00708513	0.894628	0.032844	0.034304	0.013664	0.02393	0.03088	0.040767
A_23_P98686	ATH1, acid trehalase-like 1 (yeast)	295687	chr11:289137-295687	+	289137	GO:0008152///GO:0005975///GO:0016798	ATHL1	NM_025092///NP_079368	A_23_P98686	80162	Hs.353181	NM_025092	11	0.335325	0.147123	0.318085	0.147365	100.824	1	0.00631395	0.00631395	0.89211	0.78959	0.881821	0.231293	0.439357	0.213882	0.422288
A_21_P0012874			chrNA:-1--1						A_21_P0012874					0.457302	0.0806879	0.377657	0.0793862	86.5241	1	0.00735739	0.00735739	0.895018	0.626113	0.491395	0.400247	0.514357	0.321523	0.433792
A_33_P3273399			chrNA:-1--1						A_33_P3273399					1.316	0.0735391	1.1375	0.0756604	118.999	1	0.00534966	0.00534966	0.871959	1.062	1.465	1.368	1.264	1.191	1.084
A_24_P185709	erythrocyte membrane protein band 4.1-like 1	34820720	chr20:34700347-34820720	+	34700347	GO:0030866///GO:0005886///GO:0005829///GO:0005737///GO:0005856///GO:0019898///GO:0003779///GO:0005198///GO:0005488	EPB41L1	NM_012156///NM_177996///NP_036288///NP_818932	A_24_P185709	2036	Hs.437422	NM_012156	20	0.0747805	0.0112762	0.113492	0.0104397	65.4466	1	0.00972656	0.00972656	0.924042	0.165837	0.132834	0.066807	0.082754	0.10611	0.120874
A_23_P2114	chromosome 11 open reading frame 59	71814322	chr11:71808338-71814322	-	71808338	GO:0005886	C11orf59	NM_017907///NP_060377	A_23_P2114	55004	Hs.530753	NM_017907	11	4.292	0.165463	5.3075	0.168998	406.191	1	0.00156729	0.00156729	0.953294	9.072	6.125	4.409	4.175	5.427	5.188
A_21_P0011320			chrNA:-1--1						A_21_P0011320					0.098034	0.0283621	0.163805	0.0274761	104.984	1	0.00606381	0.00606381	0.879182	0.158958	0.152711	0.077979	0.118089	0.144377	0.183234
A_24_P133253	KIT ligand	88974238	chr12:88886568-88974238	-	88886568	GO:0007155///GO:0007165///GO:0008283///GO:0030097///GO:0045740///GO:0005886///GO:0016021///GO:0005576///GO:0005737///GO:0005856///GO:0005173///GO:0008083///GO:0042802	KITLG	NM_000899///NM_003994///NP_000890///NP_003985	A_24_P133253	4254	Hs.1048	NM_000899	12	2.586	0.436992	3.544	0.442649	239.496	1	0.00265815	0.00265815	0.92068	5.813	6.066	2.895	2.277	3.857	3.231
A_21_P0002747			chrNA:-1--1						A_21_P0002747					0.0151695	0.00105712	0.013588	0.00107904	102.029	1	0.00623939	0.00623939	0.886597	0.01008	0.011816	0.015917	0.014422	0.014351	0.012825
A_33_P3328292			chrNA:-1--1						A_33_P3328292					1.073	0.0254559	1.095	0.0254559	Infinity	1	0	0	0	0.745154	0.761019	1.055	1.091	1.077	1.113
A_33_P3409238			chrNA:-1--1						A_33_P3409238					0.023308	0.00169281	0.033857	0.00186676	85.7637	1	0.00742261	0.00742261	0.896393	0.023578	0.027511	0.024505	0.022111	0.035177	0.032537
A_23_P110184	sterol-C4-methyl oxidase-like	166264224	chr4:166248817-166264224	+	166248817	GO:0055114///GO:0006633///GO:0016126///GO:0005886///GO:0016021///GO:0005783///GO:0005789///GO:0000254///GO:0005506///GO:0016491	SC4MOL	NM_001017369///NM_006745///NP_001017369///NP_006736	A_23_P110184	6307	Hs.105269	NM_006745	4	0.851033	0.0459994	1.223	0.0438406	243.667	1	0.00261265	0.00261265	0.924172	1.167	0.169043	0.88356	0.818507	1.254	1.192
A_33_P3289835			chrNA:-1--1						A_33_P3289835					0.657426	0.0277398	0.501747	0.0307881	72.2239	1	0.00881397	0.00881397	0.915845	0.613834	0.518141	0.637811	0.677041	0.479976	0.523517
A_23_P101084	spermatogenesis associated 22	3375142	chr17:3343307-3375142	-	3343307		SPATA22	NM_001170695///NM_001170696///NM_001170697///NM_001170698///NM_001170699///NM_032598///NP_001164166///NP_001164167///NP_001164168///NP_001164169///NP_001164170///NP_115987	A_23_P101084	84690	Hs.351068	NM_032598	17	0.873067	0.472253	0.933143	0.47356	64.9818	1	0.00979613	0.00979613	0.925363	0.382531	0.426649	1.207	0.539134	1.268	0.598285
A_23_P214977	SEC63 homolog (S. cerevisiae)	108279482	chr6:108188961-108279482	-	108188961	GO:0006457///GO:0006612///GO:0015031///GO:0016020///GO:0016021///GO:0005783///GO:0005789///GO:0051082///GO:0004872///GO:0031072	SEC63	NM_007214///NP_009145	A_23_P214977	11231	Hs.26904	NM_007214	6	6.5115	0.887419	8.779	0.871156	197.176	1	0.00322866	0.00322866	0.936237	5.945	9.55	7.139	5.884	9.395	8.163
A_33_P3219682			chrNA:-1--1						A_33_P3219682					0.810586	0.0191576	0.750276	0.0187524	210.493	1	0.00302439	0.00302439	0.919784	0.929614	0.968134	0.79704	0.824133	0.737016	0.763536
A_33_P3312601			chrNA:-1--1						A_33_P3312601					0.0152175	0.0017911	0.024505	0.00188515	139.661	1	0.00455823	0.00455823	0.909386	0.01124	0.024757	0.013951	0.016484	0.023172	0.025838
A_23_P365149	branched chain ketoacid dehydrogenase kinase	31124110	chr16:31119661-31124110	+	31119661	GO:0007165///GO:0009083///GO:0009083///GO:0016310///GO:0016310///GO:0018106///GO:0005739///GO:0005759///GO:0005947///GO:0005947///GO:0000155///GO:0000166///GO:0005515///GO:0004674///GO:0005524///GO:0047323	BCKDK	NM_001122957///NM_005881///NP_001116429///NP_005872	A_23_P365149	10295	Hs.513520	NM_005881	16	2.084	0.0509115	2.4345	0.0445477	77.8904	1	0.00817282	0.00817282	0.90584	3.339	2.923	2.048	2.12	2.403	2.466
A_23_P44760	SET domain containing 2	47205467	chr3:47057899-47205467	-	47057899	GO:0055114///GO:0010452///GO:0016568///GO:0018023///GO:0045449///GO:0051789///GO:0005634///GO:0005515///GO:0003677///GO:0016491///GO:0008168///GO:0016740///GO:0018024///GO:0046914	SETD2	NM_014159///NP_054878	A_23_P44760	29072	Hs.517941	NM_014159	3	0.908888	0.150065	1.1845	0.153442	115.415	1	0.00551576	0.00551576	0.870583	0.950253	0.866507	1.015	0.802776	1.293	1.076
A_24_P99071	importin 5	98676549	chr13:98605928-98676549	+	98605928	GO:0006607///GO:0006886///GO:0044419///GO:0005634///GO:0005643///GO:0005737///GO:0005730///GO:0005515///GO:0005095///GO:0008536///GO:0008565	IPO5	NM_002271///NP_002262	A_24_P99071	3843	Hs.712598	NM_002271	13	6.632	0.760847	7.236	0.767918	120.803	1	0.00526978	0.00526978	0.873208	3.993	5.853	7.17	6.094	7.779	6.693
A_33_P3423984			chrNA:-1--1						A_33_P3423984					0.017096	0.000914996	0.0112135	0.000963786	170.508	1	0.00373363	0.00373363	0.917332	0.025709	0.096252	0.017743	0.016449	0.011895	0.010532
A_21_P0013518			chrNA:-1--1						A_21_P0013518					1.643	0.292742	1.4995	0.292035	286.987	1	0.00221828	0.00221828	0.92974	3.729	4.714	1.85	1.436	1.706	1.293
A_23_P25019	primase, DNA, polypeptide 1 (49kDa)	57146146	chr12:57125369-57146146	-	57125369	GO:0006260///GO:0006269///GO:0006350///GO:0005654///GO:0005658///GO:0005515///GO:0003896///GO:0046872///GO:0008270///GO:0016740///GO:0016779	PRIM1	NM_000946///NP_000937	A_23_P25019	5557	Hs.534339	NM_000946	12	0.701987	0.111403	0.946921	0.111834	804.329	1	0.000791491	0.000791491	0.962839	1.823	1.419	0.623213	0.780761	0.867843	1.026
A_33_P3297415			chrNA:-1--1						A_33_P3297415					1.776	0.684479	2.3245	0.678115	121.888	1	0.00522287	0.00522287	0.877091	0.410154	1.11	2.26	1.292	2.804	1.845
A_23_P306956	zinc finger protein 566	36980463	chr19:36936021-36980463	-	36936021	GO:0006355///GO:0005622///GO:0005634///GO:0003677///GO:0046872///GO:0008270	ZNF566	NM_001145343///NM_001145344///NM_001145345///NM_032838///NP_001138815///NP_001138816///NP_001138817///NP_116227	A_23_P306956	84924	Hs.533939	NM_032838	19	0.244873	0.0583851	0.21333	0.0582069	250.356	1	0.00254285	0.00254285	0.925745	0.121459	0.136889	0.286158	0.203589	0.254488	0.172171
A_33_P3385993			chrNA:-1--1						A_33_P3385993					0.07209	0.0192729	0.162964	0.0184187	150.455	1	0.00423125	0.00423125	0.913583	0.035173	0.037388	0.085718	0.058462	0.175988	0.14994
A_19_P00806765			chrNA:-1--1						A_19_P00806765					0.024684	0.0149002	0.022825	0.0148959	619.518	1	0.0010276	0.0010276	0.915229	0.01016	0.012084	0.03522	0.014148	0.033358	0.012292
A_23_P47800	diablo homolog (Drosophila)	122712068	chr12:122692209-122712068	-	122692209	GO:0006917///GO:0008625///GO:0008631///GO:0008635///GO:0005739///GO:0005829///GO:0005737///GO:0005515	DIABLO	NM_019887///NM_138929///NP_063940///NP_620307///NR_024600///NR_024601	A_23_P47800	56616	Hs.169611	NM_019887	12	12.9645	0.860549	14.4995	0.89449	63.9579	1	0.00995292	0.00995292	0.927873	13.532	14.949	13.573	12.356	15.132	13.867
A_33_P3261648			chrNA:-1--1						A_33_P3261648					1.144	0.059397	1.2425	0.0586899	197.014	1	0.00323131	0.00323131	0.931589	1.293	1.088	1.186	1.102	1.284	1.201
A_24_P361816	immunoglobulin lambda variable 6-57	-1	chrNA:-1--1		-1		IGLV6-57		A_24_P361816	28778	Hs.535668	BC023973		0.485005	0.00580253	0.394554	0.00419174	79.4126	1	0.00801618	0.00801618	0.902517	0.449022	0.481883	0.489108	0.480902	0.397518	0.39159
A_21_P0013980			chrNA:-1--1						A_21_P0013980					0.0264115	0.0115973	0.0215575	0.0116171	346.712	1	0.00183616	0.00183616	0.925054	0.024154	0.017921	0.018211	0.034612	0.013343	0.029772
A_23_P156209	zinc finger protein 622	16465894	chr5:16451628-16465894	-	16451628	GO:0005622///GO:0005634///GO:0005737///GO:0003676///GO:0046872///GO:0008270	ZNF622	NM_033414///NP_219482	A_23_P156209	90441	Hs.60300	NM_033414	5	18.2925	4.19527	16.9395	4.21648	90.2037	1	0.00705729	0.00705729	0.902537	12.733	11.159	21.259	15.326	19.921	13.958
A_33_P3262758			chrNA:-1--1						A_33_P3262758					0.574427	0.131267	0.544393	0.131149	359.732	1	0.0017697	0.0017697	0.949091	0.782431	0.713284	0.481608	0.667247	0.451657	0.637129
A_21_P0003228			chrNA:-1--1						A_21_P0003228					0.0223305	0.00215597	0.0135465	0.0023186	76.3831	1	0.00833408	0.00833408	0.911559	0.010141	0.011656	0.023855	0.020806	0.015186	0.011907
A_21_P0011855			chrNA:-1--1						A_21_P0011855					0.0136575	0.00109389	0.023478	0.00114268	284.653	1	0.00223647	0.00223647	0.921868	0.010618	0.034756	0.012884	0.014431	0.02267	0.024286
A_24_P200000	STEAP family member 3	120023225	chr2:119981383-120023225	+	119981383	GO:0006915///GO:0055114///GO:0006811///GO:0006826///GO:0007049///GO:0009306///GO:0005886///GO:0016021///GO:0005768///GO:0005771///GO:0010008///GO:0009055///GO:0000293///GO:0005488///GO:0046872///GO:0005506///GO:0005507///GO:0016491///GO:0050660	STEAP3	NM_001008410///NM_018234///NM_182915///NP_001008410///NP_060704///NP_878919	A_24_P200000	55240	Hs.647822	NM_182915	2	0.671826	0.165306	1.8735	0.183141	95.2875	1	0.00668079	0.00668079	0.898144	1.497	0.659309	0.788715	0.554937	2.003	1.744
A_23_P131626	small nuclear ribonucleoprotein 200kDa (U5)	96971297	chr2:96940074-96971297	-	96940074	GO:0000354///GO:0006397///GO:0008380///GO:0008380///GO:0005634///GO:0005681///GO:0005682///GO:0000166///GO:0005515///GO:0003676///GO:0004386///GO:0005524///GO:0008026///GO:0016787	SNRNP200	NM_014014///NP_054733	A_23_P131626	23020	Hs.246112	NM_014014	2	24.7585	0.55225	25.6015	0.543766	140.51	1	0.0045307	0.0045307	0.907523	20.815	19.488	25.149	24.368	25.986	25.217
A_23_P33326	adrenergic, alpha-1B-, receptor	159400017	chr5:159343739-159400017	+	159343739	GO:0016049///GO:0001974///GO:0001975///GO:0001987///GO:0001996///GO:0001997///GO:0007165///GO:0007186///GO:0007188///GO:0007243///GO:0007267///GO:0007275///GO:0007512///GO:0007626///GO:0008283///GO:0048148///GO:0008542///GO:0035265///GO:0042593///GO:0043278///GO:0045818///GO:0045819///GO:0005886///GO:0000299///GO:0005887///GO:0004872///GO:0004930///GO:0004935///GO:0004937	ADRA1B	NM_000679///NP_000670	A_23_P33326	147	Hs.368632	NM_000679	5	0.085932	0.00721249	0.0619045	0.00739845	182.723	1	0.00348404	0.00348404	0.91458	1.727	7.071	0.091032	0.080832	0.067136	0.056673
A_33_P3395783			chrNA:-1--1						A_33_P3395783					0.0142415	0.00118016	0.0124025	0.00121976	65.6792	1	0.00969212	0.00969212	0.927839	0.009657	0.011601	0.015076	0.013407	0.013265	0.01154
A_24_P111511	tetratricopeptide repeat domain 21B	166810348	chr2:166730453-166810348	-	166730453	GO:0005737///GO:0005856///GO:0005929///GO:0035085///GO:0005488	TTC21B	NM_024753///NP_079029	A_24_P111511	79809	Hs.310672	NM_024753	2	1.02695	0.0594634	0.775576	0.0613754	185.932	1	0.0034239	0.0034239	0.908354	0.887999	0.847538	0.984906	1.069	0.732177	0.818975
A_33_P3666346			chrNA:-1--1						A_33_P3666346					0.616533	0.0986322	0.504735	0.0972767	116.636	1	0.00545805	0.00545805	0.86696	0.235033	0.24561	0.686276	0.546789	0.57352	0.43595
A_23_P167201	Sep (O-phosphoserine) tRNA:Sec (selenocysteine) tRNA synthase	25162204	chr4:25121627-25162204	-	25121627	GO:0001514///GO:0006412///GO:0005634///GO:0005737///GO:0000049///GO:0005515///GO:0008430///GO:0016740///GO:0016786	SEPSECS	NM_016955///NM_153825///NP_058651///NP_722547	A_23_P167201	51091	Hs.253305	NM_016955	4	0.149774	0.0413353	0.198788	0.0423889	65.7894	1	0.00967589	0.00967589	0.929854	0.157065	0.112749	0.179003	0.120546	0.228761	0.168814
A_33_P3339397			chrNA:-1--1						A_33_P3339397					0.381114	0.0347663	0.40522	0.0346899	446.392	1	0.00142614	0.00142614	0.923769	0.368022	0.575522	0.356531	0.405698	0.380691	0.42975
A_24_P201404	chromosome 11 open reading frame 54	93496246	chr11:93474792-93496246	+	93474792	GO:0005634///GO:0005515///GO:0046872///GO:0008270///GO:0016788	C11orf54	NM_014039///NP_054758	A_24_P201404	28970	Hs.8360	NM_014039	11	2.27	0.0947522	2.35	0.0961665	79.9963	1	0.0079577	0.0079577	0.89796	2.012	2.171	2.203	2.337	2.282	2.418
A_23_P403424	JMJD7-PLA2G4B readthrough	42140345	chr15:42120282-42140345	+	42120282		JMJD7-PLA2G4B	NM_005090///NP_005081///NR_015346	A_23_P403424	8681	Hs.198161	NM_005090	15	3.3615	0.710642	2.7645	0.709228	596.972	1	0.00106641	0.00106641	0.871942	3.644	3.479	2.859	3.864	2.263	3.266
A_21_P0004145			chrNA:-1--1						A_21_P0004145					0.01445	0.00601465	0.0161125	0.00604223	85.2563	1	0.00746679	0.00746679	0.890941	0.008403	0.010008	0.010197	0.018703	0.01184	0.020385
A_21_P0013485			chrNA:-1--1						A_21_P0013485					0.0308965	0.000895905	0.014531	0.000920652	935.195	1	0.000680734	0.000680734	1.09524	0.016771	0.012121	0.030263	0.03153	0.01388	0.015182
A_21_P0005608			chrNA:-1--1						A_21_P0005608					0.236332	0.0107706	0.196621	0.0108612	620.48	1	0.00102601	0.00102601	0.930424	0.205954	0.419577	0.243948	0.228716	0.204301	0.188941
A_33_P3585924			chrNA:-1--1						A_33_P3585924					0.015784	0.00517602	0.0229645	0.00532522	68.0621	1	0.00935285	0.00935285	0.927401	0.008366	0.009883	0.019444	0.012124	0.02673	0.019199
A_33_P3417955			chrNA:-1--1						A_33_P3417955					0.0463245	0.00791606	0.0261355	0.0076813	121.621	1	0.00523436	0.00523436	0.87607	0.008985	0.010434	0.051922	0.040727	0.031567	0.020704
A_23_P358917	cytochrome P450, family 3, subfamily A, polypeptide 7	99332819	chr7:99302661-99332819	-	99302661	GO:0055114///GO:0016020///GO:0005783///GO:0005789///GO:0005792///GO:0009055///GO:0046872///GO:0019825///GO:0020037///GO:0070330	CYP3A7	NM_000765///NP_000756	A_23_P358917	1551	Hs.111944	NM_000765	7	0.521561	0.0805635	0.333919	0.082146	167.687	1	0.00379644	0.00379644	0.923664	0.071569	0.463183	0.464594	0.578528	0.275833	0.392005
A_33_P3380246			chrNA:-1--1						A_33_P3380246					0.013908	0.00111723	0.040769	0.00105642	624.66	1	0.00101915	0.00101915	0.941313	0.016058	0.012455	0.013118	0.014698	0.040022	0.041516
A_21_P0014106			chrNA:-1--1						A_21_P0014106					0.0150465	0.00167655	0.0167225	0.00165675	119.709	1	0.00531792	0.00531792	0.878267	0.011281	0.022547	0.013861	0.016232	0.015551	0.017894
A_21_P0010794			chrNA:-1--1						A_21_P0010794					0.694163	0.0258964	0.670512	0.0258914	6782.73	1	9.3859e-05	9.3859e-05	0.425574	0.53446	0.691518	0.712474	0.675851	0.68882	0.652204
A_23_P37778	formin homology 2 domain containing 1	67281425	chr16:67263293-67281425	-	67263293	GO:0030036///GO:0016043///GO:0005634///GO:0005737///GO:0005856///GO:0005515///GO:0003779	FHOD1	NM_013241///NP_037373	A_23_P37778	29109	Hs.95231	NM_013241	16	4.3095	0.566393	6.481	0.552958	228.578	1	0.00278511	0.00278511	0.902014	7.111	5.453	3.909	4.71	6.09	6.872
A_24_P472455	ADP-ribosylation factor 6	50363771	chr14:50359735-50363771	+	50359735	GO:0001889///GO:0016192///GO:0006915///GO:0007155///GO:0006928///GO:0007264///GO:0015031///GO:0030838///GO:0030866///GO:0031529///GO:0035020///GO:0048261///GO:0005886///GO:0005622///GO:0001726///GO:0005624///GO:0005737///GO:0005769///GO:0005794///GO:0005938///GO:0010008///GO:0055037///GO:0000166///GO:0005515///GO:0003924///GO:0005525	ARF6	NM_001663///NP_001654	A_24_P472455	382	Hs.525330	AL117621	14	1.1865	0.0275771	1.5395	0.0247488	176.508	1	0.00360672	0.00360672	0.913141	2.889	1.934	1.167	1.206	1.522	1.557
A_23_P56709	ring finger protein 103	86850978	chr2:86830516-86850978	-	86830516	GO:0007417///GO:0016020///GO:0016021///GO:0005515///GO:0046872///GO:0008270	RNF103	NM_005667///NP_005658	A_23_P56709	7844	Hs.469199	NM_005667	2	3.1875	0.529623	3.5465	0.529623	Infinity	1	0	0	0	2.304	3.677	3.562	2.813	3.921	3.172
A_24_P845072	family with sequence similarity 91, member A1	124827688	chr8:124780881-124827688	+	124780881		FAM91A1	NM_144963///NP_659400	A_24_P845072	157769	Hs.459174	NM_144963	8	1.452	0.333754	1.22514	0.334971	263.789	1	0.00241336	0.00241336	0.898273	1.065	0.954584	1.688	1.216	1.462	0.98828
A_33_P3303385			chrNA:-1--1						A_33_P3303385					10.598	2.55831	13.0105	2.58872	112.211	1	0.00567326	0.00567326	0.870644	24.968	18.836	8.789	12.407	11.18	14.841
A_33_P3246885			chrNA:-1--1						A_33_P3246885					0.359835	0.0284101	0.324653	0.0281895	225.525	1	0.00282281	0.00282281	0.902504	0.364703	0.248383	0.339746	0.379924	0.30472	0.344586
A_33_P3369452			chrNA:-1--1						A_33_P3369452					1.62	0.275772	1.914	0.277186	294.039	1	0.00216508	0.00216508	0.922953	1.985	1.523	1.815	1.425	2.11	1.718
A_33_P3263317			chrNA:-1--1						A_33_P3263317					0.015251	0.00484651	0.0138465	0.00486419	112.358	1	0.00566584	0.00566584	0.87489	0.037375	0.020098	0.018678	0.011824	0.017286	0.010407
A_24_P101812		-1	chrNA:-1--1		-1				A_24_P101812			XR_016562		0.0178695	0.00109389	0.0132585	0.0010741	329.366	1	0.00193286	0.00193286	0.935955	0.020735	0.013245	0.018643	0.017096	0.014018	0.012499
A_21_P0007246			chrNA:-1--1						A_21_P0007246					0.031616	0.00823921	0.017982	0.00829719	332.532	1	0.00191446	0.00191446	0.936131	0.010903	0.012135	0.037442	0.02579	0.023849	0.012115
A_21_P0002033			chrNA:-1--1						A_21_P0002033					0.0213225	0.000779938	0.011679	0.000947523	81.3794	1	0.00782247	0.00782247	0.898971	0.009	0.010538	0.021874	0.020771	0.012349	0.011009
A_33_P3245484			chrNA:-1--1						A_33_P3245484					0.236975	0.0179923	0.205597	0.0184916	88.8864	1	0.00716187	0.00716187	0.890787	0.106879	0.109982	0.249697	0.224252	0.218673	0.192522
A_33_P3320533			chrNA:-1--1						A_33_P3320533					0.090961	0.00645589	0.13121	0.0063682	649.138	1	0.000980714	0.000980714	0.978282	0.034967	0.061932	0.095526	0.086396	0.135713	0.126707
A_23_P109547	Smith-Magenis syndrome chromosome region, candidate 7-like	39914136	chr22:39898283-39914136	+	39898283	GO:0016020///GO:0005739///GO:0016021	SMCR7L	NM_019008///NP_061881	A_23_P109547	54471	Hs.148677	NM_019008	22	3.9475	0.463155	4.182	0.465276	156.332	1	0.00407217	0.00407217	0.902682	1.656	1.895	4.275	3.62	4.511	3.853
A_33_P3276222			chrNA:-1--1						A_33_P3276222					1.322	0.0636396	1.1585	0.065761	108.999	1	0.00584043	0.00584043	0.861826	1.359	1.052	1.367	1.277	1.205	1.112
A_33_P3316621			chrNA:-1--1						A_33_P3316621					0.0664595	0.0271706	0.0401465	0.0273827	175.418	1	0.00362912	0.00362912	0.914171	0.009577	0.012591	0.047247	0.085672	0.020784	0.059509
A_21_P0000146			chrNA:-1--1						A_21_P0000146					0.180181	0.0357117	0.243028	0.03637	135.007	1	0.00471536	0.00471536	0.901086	0.727974	0.575226	0.154929	0.205433	0.21731	0.268745
A_24_P160696	chromosome 3 open reading frame 15	119485947	chr3:119421868-119485947	+	119421868	GO:0005739///GO:0005737///GO:0005515	C3orf15	NM_033364///NP_203528	A_24_P160696	89876	Hs.341906	NM_033364	3	0.065129	0.00358927	0.013016	0.00250882	68.2106	1	0.00933248	0.00933248	0.932799	0.009344	0.011135	0.067667	0.062591	0.01479	0.011242
A_33_P3375185			chrNA:-1--1						A_33_P3375185					0.104151	0.0249234	0.139522	0.0243068	81.126	1	0.00784689	0.00784689	0.897642	0.176296	0.136579	0.121775	0.086528	0.15671	0.122335
A_24_P206702		-1	chrNA:-1--1		-1				A_24_P206702					0.0495335	0.00725138	0.0215945	0.00756109	127.575	1	0.00499006	0.00499006	0.885709	0.055104	0.029085	0.054661	0.044406	0.026941	0.016248
A_24_P322709	syntrophin, alpha 1 (dystrophin-associated protein A1, 59kDa, acidic component)	32031698	chr20:31995762-32031698	-	31995762	GO:0006936///GO:0007528///GO:0005737///GO:0005856///GO:0030054///GO:0042383///GO:0045211///GO:0005509///GO:0003779///GO:0005516///GO:0030165	SNTA1	NM_003098///NP_003089	A_24_P322709	6640	Hs.31121	NM_003098	20	0.146906	0.0312315	0.277738	0.0306467	316.403	1	0.00201205	0.00201205	0.929194	0.729045	0.633919	0.124822	0.16899	0.256068	0.299409
A_32_P105549	annexin A8-like 2	47763038	chr10:47746919-47763038	+	47746919	GO:0005509///GO:0005544	ANXA8L2	NM_001630///NP_001621	A_32_P105549	244	Hs.705389	NM_001630	10	0.242118	0.0650687	0.180568	0.0644111	132.366	1	0.00480945	0.00480945	0.898412	0.321613	0.268463	0.196107	0.288128	0.135023	0.226114
A_23_P62890	guanylate binding protein 1, interferon-inducible, 67kDa	89531043	chr1:89517986-89531043	-	89517986	GO:0005886///GO:0000166///GO:0003924///GO:0005525	GBP1	NM_002053///NP_002044	A_23_P62890	2633	Hs.62661	NM_002053	1	0.39895	0.0943026	0.301924	0.0939611	401.773	1	0.00158452	0.00158452	0.952164	1.077	1.24	0.332268	0.465632	0.235483	0.368364
A_21_P0013433			chrNA:-1--1						A_21_P0013433					0.290338	0.0547958	0.228217	0.0546636	664.303	1	0.000958326	0.000958326	0.99578	0.295727	0.290616	0.329084	0.251591	0.26687	0.189564
A_33_P3386686			chrNA:-1--1						A_33_P3386686					0.521265	0.0734712	0.560999	0.0741536	82.3489	1	0.00773038	0.00773038	0.894572	0.31214	0.447355	0.573217	0.469313	0.613434	0.508565
A_24_P363477	FtsJ homolog 2 (E. coli)	2281833	chr7:2273927-2281833	-	2273927	GO:0006364///GO:0031167///GO:0032259///GO:0005634///GO:0005730///GO:0003676///GO:0008173///GO:0016740	FTSJ2	NM_013393///NP_037525	A_24_P363477	29960	Hs.279877	NM_013393	7	1.00999	0.196586	1.05148	0.195896	85.1015	1	0.00748037	0.00748037	0.888312	1.077	0.872987	1.149	0.870986	1.19	0.912961
A_33_P3419139			chrNA:-1--1						A_33_P3419139					0.177021	0.00694591	0.1588	0.00694945	7278.71	1	8.74632e-05	8.74632e-05	0.436232	0.097669	0.085823	0.17211	0.181933	0.153886	0.163714
A_24_P323084	chromosome 17 open reading frame 55	79283048	chr17:79276623-79283048	-	79276623		C17orf55	NM_178519///NP_848614	A_24_P323084	284185	Hs.631762	NM_178519	17	1.548	0.247487	1.1805	0.248194	735.053	1	0.000866086	0.000866086	0.981748	0.343455	0.22464	1.723	1.373	1.356	1.005
A_33_P3358582			chrNA:-1--1						A_33_P3358582					0.016533	0.000916411	0.012739	0.000956008	135.501	1	0.00469817	0.00469817	0.901254	0.010233	0.011662	0.017181	0.015885	0.013415	0.012063
A_33_P3392250			chrNA:-1--1						A_33_P3392250					1.613	0.608112	1.32068	0.60856	922.114	1	0.000690391	0.000690391	1.04345	0.822007	1.606	1.183	2.043	0.890366	1.751
A_33_P3233871			chrNA:-1--1						A_33_P3233871					3.685	0.442649	3.066	0.43982	309.504	1	0.0020569	0.0020569	0.924232	1.088	1.352	3.998	3.372	3.377	2.755
A_24_P364838	solute carrier family 9 (sodium/hydrogen exchanger), member 3 regulator 2	2089026	chr16:2076887-2089026	+	2076887	GO:0006461///GO:0048839///GO:0005886///GO:0005634///GO:0005737///GO:0012505///GO:0016324///GO:0008022///GO:0016247	SLC9A3R2	NM_001130012///NM_004785///NP_001123484///NP_004776	A_24_P364838	9351	Hs.440896	NM_004785	16	5.6525	1.05571	5.2055	1.04864	89.398	1	0.00712089	0.00712089	0.892366	7.172	10.139	6.399	4.906	5.947	4.464
A_23_P39356	free fatty acid receptor 1	35843367	chr19:35842444-35843367	+	35842444	GO:0007165///GO:0007186///GO:0030073///GO:0042593///GO:0005886///GO:0005887///GO:0004872///GO:0004930///GO:0005504	FFAR1	NM_005303///NP_005294	A_23_P39356	2864	Hs.248127	NM_005303	19	0.049006	0.00274499	0.0343165	0.00250245	85.6534	1	0.00743217	0.00743217	0.895379	0.043979	0.033144	0.047065	0.050947	0.032547	0.036086
A_33_P3301514			chrNA:-1--1						A_33_P3301514					0.441881	0.00601252	0.328991	0.0055621	354.444	1	0.0017961	0.0017961	0.933151	0.031479	0.035887	0.446132	0.437629	0.332924	0.325058
A_33_P3296289			chrNA:-1--1						A_33_P3296289					0.0294715	0.00130603	0.0136065	0.00105712	90.1423	1	0.0070621	0.0070621	0.898544	0.015032	0.01197	0.030395	0.028548	0.014354	0.012859
A_33_P3209915			chrNA:-1--1						A_33_P3209915					0.694126	0.158815	0.61964	0.15848	314.934	1	0.00202143	0.00202143	0.916553	0.428362	0.411624	0.806425	0.581827	0.731703	0.507578
A_23_P213093	OCIA domain containing 1	48863833	chr4:48833059-48863833	+	48833059	GO:0005768	OCIAD1	NM_001079839///NM_001079840///NM_001079841///NM_001079842///NM_001168254///NM_017830///NP_001073308///NP_001073309///NP_001073310///NP_001073311///NP_001161726///NP_060300	A_23_P213093	54940	Hs.518750	NM_001079839	4	26.594	3.31067	29.526	3.37148	68.1857	1	0.00933589	0.00933589	0.929415	17.641	18.231	28.935	24.253	31.91	27.142
A_33_P3340862			chrNA:-1--1						A_33_P3340862					216.653	8.1791	191.886	8.08011	353.816	1	0.00179929	0.00179929	0.92517	202.542	255.87	222.436	210.869	197.599	186.172
A_21_P0004715			chrNA:-1--1						A_21_P0004715					0.132584	0.0374441	0.262869	0.039178	106.269	1	0.00599047	0.00599047	0.878767	0.205982	0.27147	0.106107	0.159061	0.235166	0.290572
A_33_P3401621			chrNA:-1--1						A_33_P3401621					2.9765	0.0403052	3.4545	0.0431334	239.017	1	0.00266347	0.00266347	0.916161	6.316	3.946	3.005	2.948	3.485	3.424
A_24_P45367	NIPA-like domain containing 3	24799472	chr1:24742244-24799472	+	24742244	GO:0016020///GO:0016021	NIPAL3	NM_020448///NP_065181	A_24_P45367	57185	Hs.523442	NM_020448	1	7.8925	1.21552	6.0985	1.23107	163.092	1	0.00390339	0.00390339	0.914016	17.713	12.257	8.752	7.033	6.969	5.228
A_23_P32135	chromosome 9 open reading frame 9	135765418	chr9:135754289-135765418	+	135754289		C9orf9	NM_018956///NP_061829	A_23_P32135	11092	Hs.62595	NM_018956	9	0.702029	0.0834641	0.372659	0.0835376	6337.05	1	0.00010046	0.00010046	0.417545	0.551008	0.57284	0.643011	0.761047	0.313589	0.431729
A_24_P117954	INO80 complex subunit C	33077955	chr18:33048292-33077955	-	33048292	GO:0008150///GO:0071339///GO:0003674	INO80C	NM_001098817///NM_194281///NP_001092287///NP_919257	A_24_P117954	125476	Hs.464903	NM_194281	18	1.04472	0.184242	1.252	0.185262	287.485	1	0.00221443	0.00221443	0.935993	0.584372	0.443953	1.175	0.914442	1.383	1.121
A_33_P3298128			chrNA:-1--1						A_33_P3298128					0.260665	0.0014135	0.130905	0.00206758	280.562	1	0.00226908	0.00226908	0.912682	0.091905	0.177725	0.261665	0.259666	0.132367	0.129443
A_23_P206396	chemokine-like factor	66600154	chr16:66586465-66600154	+	66586465	GO:0006935///GO:0008283///GO:0030593///GO:0032940///GO:0048246///GO:0048247///GO:0016020///GO:0016021///GO:0005576///GO:0005615///GO:0008009	CKLF	NM_001040138///NM_016326///NM_016951///NM_181640///NM_181641///NP_001035228///NP_057410///NP_058647///NP_857591///NP_857592	A_23_P206396	51192	Hs.15159	NM_001040138	16	6.3645	0.25668	8.4575	0.27365	174.415	1	0.00364998	0.00364998	0.914806	13.703	12.284	6.183	6.546	8.264	8.651
A_23_P206532	phosphorylase kinase, beta	47735433	chr16:47495209-47735433	+	47495209	GO:0005976///GO:0005977///GO:0006091///GO:0005886///GO:0005964///GO:0003824///GO:0004339///GO:0004689///GO:0005516	PHKB	NM_000293///NM_001031835///NP_000284///NP_001027005	A_23_P206532	5257	Hs.78060	NM_001031835	16	10.783	0.568514	8.662	0.60104	92.2202	1	0.00690298	0.00690298	0.901291	14.534	13.279	10.381	11.185	8.237	9.087
A_23_P305507	topoisomerase (DNA) I	39753124	chr20:39657461-39753124	+	39657461	GO:0006260///GO:0006265///GO:0006268///GO:0012501///GO:0042493///GO:0016310///GO:0040016///GO:0044419///GO:0000228///GO:0005634///GO:0005737///GO:0005654///GO:0005730///GO:0043204///GO:0000166///GO:0005515///GO:0003682///GO:0003917///GO:0003918///GO:0005524	TOP1	NM_003286///NP_003277	A_23_P305507	7150	Hs.472737	NM_003286	20	5.1405	1.16885	5.5335	1.17309	130.999	1	0.00485963	0.00485963	0.887835	4.546	3.578	5.967	4.314	6.363	4.704
A_21_P0004575			chrNA:-1--1						A_21_P0004575					0.03857	0.0052835	0.029364	0.00548149	65.7562	1	0.00968077	0.00968077	0.928535	0.040799	0.030062	0.034834	0.042306	0.025488	0.03324
A_21_P0004614			chrNA:-1--1						A_21_P0004614					0.011083	0.00121198	0.0126875	0.00120137	213.935	1	0.00297574	0.00297574	0.921851	0.008338	0.009795	0.010226	0.01194	0.011838	0.013537
A_21_P0011588			chrNA:-1--1						A_21_P0011588					0.030856	0.0118115	0.0269455	0.0118688	96.5545	1	0.00659313	0.00659313	0.896019	0.015151	0.032722	0.022504	0.039208	0.018553	0.035338
A_23_P53390	protein tyrosine phosphatase, receptor type, B	71031219	chr12:70910633-71031219	-	70910633	GO:0001525///GO:0006470///GO:0016020///GO:0005887///GO:0005515///GO:0005001///GO:0016787	PTPRB	NM_001109754///NM_002837///NP_001103224///NP_002828	A_23_P53390	5787	Hs.434375	NM_002837	12	0.0172275	0.0010345	0.015162	0.00103945	590.08	1	0.00107887	0.00107887	0.867899	0.011249	0.013401	0.017959	0.016496	0.015897	0.014427
A_33_P3215317			chrNA:-1--1						A_33_P3215317					0.216394	0.00403899	0.168232	0.00408213	1578.57	1	0.000403288	0.000403288	1.11747	0.074988	0.037365	0.21925	0.213538	0.171118	0.165345
A_21_P0013282			chrNA:-1--1						A_21_P0013282					0.113544	0.0030144	0.067398	0.00373211	90.9271	1	0.00700115	0.00700115	0.899972	0.012983	0.040577	0.115675	0.111412	0.070037	0.064759
A_33_P3225091			chrNA:-1--1						A_33_P3225091					2.715	0.0975807	2.4065	0.0997021	205.665	1	0.00309539	0.00309539	0.930035	3.638	4.36	2.646	2.784	2.336	2.477
A_32_P226186		-1	chrNA:-1--1		-1				A_32_P226186					2.205	0.531744	2.622	0.531744	3498049	1	1.81993e-07	1.81993e-07	0.00129672	1.324	1.449	1.829	2.581	2.246	2.998
A_32_P154473	kinesin family member 5C	149883273	chr2:149632818-149883273	+	149632818	GO:0006996///GO:0007018///GO:0008045///GO:0005737///GO:0005871///GO:0005874///GO:0035253///GO:0043005///GO:0000166///GO:0005515///GO:0003777///GO:0005524	KIF5C	NM_004522///NP_004513	A_32_P154473	3800	Hs.435557	NM_004522	2	0.051348	0.0240911	0.0325155	0.0238783	125.134	1	0.0050874	0.0050874	0.887201	0.011187	0.021058	0.034313	0.068383	0.015631	0.0494
A_33_P3211633			chrNA:-1--1						A_33_P3211633					1.81	0.434164	1.6995	0.432042	73.6661	1	0.00864143	0.00864143	0.909282	0.48935	0.493523	2.117	1.503	2.005	1.394
A_23_P27048	transmembrane protein 199	26689088	chr17:26684686-26689088	+	26684686	GO:0016020///GO:0016021	TMEM199	NM_152464///NP_689677	A_23_P27048	147007	Hs.707906	NM_152464	17	8.063	1.01258	6.5435	0.989243	92.0909	1	0.00691267	0.00691267	0.897856	5.279	3.221	8.779	7.347	7.243	5.844
A_33_P3327956			chrNA:-1--1						A_33_P3327956					4.7195	0.296278	4.1035	0.294863	616.045	1	0.0010334	0.0010334	0.904241	3.737	3.892	4.929	4.51	4.312	3.895
A_33_P3229577			chrNA:-1--1						A_33_P3229577					0.0465925	0.00929068	0.067116	0.00893642	81.9302	1	0.00776988	0.00776988	0.89499	0.042763	0.065162	0.053162	0.040023	0.073435	0.060797
A_33_P3277238			chrNA:-1--1						A_33_P3277238					0.028199	0.00716865	0.033241	0.00721249	162.645	1	0.00391412	0.00391412	0.908002	0.060287	0.039344	0.02313	0.033268	0.028141	0.038341
A_23_P8981	steroidogenic acute regulatory protein	38008600	chr8:38000217-38008600	-	38000217	GO:0006699///GO:0006869///GO:0007420///GO:0007584///GO:0050810///GO:0008211///GO:0042493///GO:0010288///GO:0014070///GO:0032869///GO:0042542///GO:0043434///GO:0044255///GO:0045471///GO:0045768///GO:0048168///GO:0050769///GO:0005739///GO:0005829///GO:0005758///GO:0005515///GO:0008289///GO:0015485///GO:0017127	STAR	NM_000349///NM_001007243///NP_000340///NP_001007244	A_23_P8981	6770	Hs.521535	NM_000349	8	0.0861965	0.0396864	0.116534	0.0390903	71.9751	1	0.00884443	0.00884443	0.915197	0.651112	0.437533	0.058134	0.114259	0.088893	0.144175
A_33_P3359953			chrNA:-1--1						A_33_P3359953					0.0643215	0.0153166	0.031008	0.0158647	85.9701	1	0.0074048	0.0074048	0.896412	0.010022	0.015886	0.075152	0.053491	0.042226	0.01979
A_21_P0007119			chrNA:-1--1						A_21_P0007119					0.450803	0.00528351	0.326687	0.00358503	103.344	1	0.00616004	0.00616004	0.880338	0.470489	0.467003	0.447067	0.454539	0.324152	0.329222
A_21_P0002638			chrNA:-1--1						A_21_P0002638					0.049674	0.00392161	0.016061	0.00323431	69.1626	1	0.00920404	0.00920404	0.927395	0.039943	0.024722	0.046901	0.052447	0.013774	0.018348
A_32_P160883	neural precursor cell expressed, developmentally down-regulated 4	56285835	chr15:56119130-56285835	-	56119130	GO:0019941///GO:0042787///GO:0006464///GO:0006622///GO:0010766///GO:0010768///GO:0014068///GO:0019089///GO:0031175///GO:0031623///GO:0032801///GO:0034644///GO:0042921///GO:0044111///GO:0044419///GO:0045732///GO:0046824///GO:0050847///GO:0051592///GO:0005886///GO:0000151///GO:0005622///GO:0000785///GO:0005829///GO:0005737///GO:0005938///GO:0016327///GO:0048471///GO:0004842///GO:0016874///GO:001688…	NEDD4	NM_006154///NM_198400///NP_006145///NP_940682	A_32_P160883	4734	Hs.1565	NM_198400	15	0.967229	0.167968	1.10169	0.170142	87.4844	1	0.00727664	0.00727664	0.889533	2.052	1.741	1.086	0.848457	1.222	0.981383
A_23_P203743	GRB2-associated binding protein 2	78128868	chr11:77926336-78128868	-	77926336	GO:0008284///GO:0048015///GO:0030316///GO:0043306///GO:0005886///GO:0005737///GO:0005515///GO:0005068///GO:0005070///GO:0005547///GO:0043325	GAB2	NM_012296///NM_080491///NP_036428///NP_536739	A_23_P203743	9846	Hs.429434	NM_012296	11	1.00703	0.206439	1.4445	0.197283	67.5692	1	0.00942106	0.00942106	0.926794	2.164	3.911	0.861051	1.153	1.305	1.584
A_33_P3401428			chrNA:-1--1						A_33_P3401428					0.909513	0.344343	0.826919	0.345183	138.932	1	0.00458217	0.00458217	0.903321	0.28363	0.109885	1.153	0.666026	1.071	0.582837
A_23_P93360	advanced glycosylation end product-specific receptor	32152023	chr6:32148745-32152023	-	32148745	GO:0006954///GO:0007166///GO:0007259///GO:0007399///GO:0007420///GO:0007568///GO:0048661///GO:0050930///GO:0005886///GO:0005576///GO:0005887///GO:0005615///GO:0009925///GO:0005515///GO:0004888///GO:0050785	AGER	NM_001136///NM_172197///NP_001127///NP_751947	A_23_P93360	177	Hs.534342	NM_001136	6	1.05891	0.434295	1.19126	0.435213	203.948	1	0.00312146	0.00312146	0.932251	0.941505	0.835953	0.751814	1.366	0.883516	1.499
A_21_P0014503			chrNA:-1--1						A_21_P0014503					0.748865	0.0609837	0.590461	0.0587726	101.315	1	0.00628338	0.00628338	0.890312	0.671931	0.78412	0.705743	0.791987	0.548902	0.632019
A_24_P79241	U-box domain containing 5	3140540	chr20:3088219-3140540	-	3088219	GO:0000209///GO:0019941///GO:0000151///GO:0005634///GO:0005515///GO:0046872///GO:0008270///GO:0034450	UBOX5	NM_014948///NM_199415///NP_055763///NP_955447	A_24_P79241	22888	Hs.654646	NM_014948	20	0.559585	0.0629473	0.658834	0.0641989	112.146	1	0.00567657	0.00567657	0.868481	0.648185	0.919216	0.515074	0.604095	0.613439	0.70423
A_33_P3404221			chrNA:-1--1						A_33_P3404221					0.0408495	0.00593616	0.0813905	0.00564624	197.758	1	0.00321915	0.00321915	0.938938	0.180546	0.141862	0.036652	0.045047	0.077398	0.085383
A_23_P148273	magnesium transporter 1	77151065	chrX:77081863-77151065	-	77081863	GO:0018279///GO:0016020///GO:0016021///GO:0005783///GO:0008250///GO:0004579	MAGT1	NM_032121///NP_115497	A_23_P148273	84061	Hs.323562	NM_032121	X	6.0795	0.563564	3.709	0.543058	163.483	1	0.00389407	0.00389407	0.916134	3.279	3.506	6.478	5.681	4.093	3.325
A_23_P60286	eukaryotic translation initiation factor 4B	53435992	chr12:53400061-53435992	+	53400061	GO:0006412///GO:0006446///GO:0005829///GO:0016281///GO:0000166///GO:0003723///GO:0003743	EIF4B	NM_001417///NP_001408	A_23_P60286	1975	Hs.648394	NM_001417	12	2.8655	0.000707056	3.6215	0.0091924	125.999	1	0.00505247	0.00505247	0.884199	3.076	3.728	2.866	2.865	3.628	3.615
A_33_P3317790			chrNA:-1--1						A_33_P3317790					0.017083	0.000803273	0.0125675	0.000864791	103.804	1	0.00613271	0.00613271	0.878951	0.010943	0.011047	0.017651	0.016515	0.013179	0.011956
A_33_P3389028			chrNA:-1--1						A_33_P3389028					0.012033	0.00110026	0.017342	0.000999848	74.7738	1	0.00851343	0.00851343	0.917097	0.012309	0.026398	0.011255	0.012811	0.016635	0.018049
A_23_P4425	flightless I homolog (Drosophila)	18162055	chr17:18148152-18162055	-	18148152	GO:0006936///GO:0007275///GO:0045449///GO:0005634///GO:0005737///GO:0005730///GO:0005813///GO:0005856///GO:0005515///GO:0003779	FLII	NM_002018///NP_002009	A_23_P4425	2314	Hs.513984	NM_002018	17	5.7135	0.0657612	7.015	0.0424264	78.8777	1	0.00807054	0.00807054	0.904554	15.806	11.105	5.76	5.667	7.045	6.985
A_23_P122041	protein phosphatase 2 (formerly 2A), catalytic subunit, alpha isoform	133561950	chr5:133532148-133561950	-	133532148	GO:0000188///GO:0006275///GO:0006470///GO:0006672///GO:0006917///GO:0007498///GO:0008380///GO:0010033///GO:0019932///GO:0030111///GO:0030155///GO:0030308///GO:0040008///GO:0042518///GO:0045449///GO:0045595///GO:0005886///GO:0000159///GO:0000775///GO:0000922///GO:0005739///GO:0005829///GO:0005625///GO:0005634///GO:0005737///GO:0015630///GO:0004721///GO:0046872///GO:0005506///GO:0008022///GO:001678…	PPP2CA	NM_002715///NP_002706	A_23_P122041	5515	Hs.105818	NM_002715	5	6.214	1.03238	7.1025	1.02318	136.697	1	0.00465707	0.00465707	0.900294	6.221	5.07	6.944	5.484	7.826	6.379
A_24_P288915	coiled-coil domain containing 144B	18528845	chr17:18486721-18528845	-	18486721		CCDC144B	NM_182568///NP_872374	A_24_P288915	284047	Hs.649499	AK093811	17	0.451559	0.00587677	0.360832	0.00551119	350.97	1	0.00181388	0.00181388	0.923156	0.332136	0.332026	0.455715	0.447404	0.364729	0.356935
A_21_P0014349			chrNA:-1--1						A_21_P0014349					0.051564	0.00881621	0.0290865	0.00930765	64.6833	1	0.00984132	0.00984132	0.926124	0.034924	0.041988	0.057798	0.04533	0.035668	0.022505
A_33_P3246623			chrNA:-1--1						A_33_P3246623					0.0306045	0.00387141	0.0260635	0.00394778	84.0927	1	0.0075701	0.0075701	0.888391	0.055217	0.013828	0.033342	0.027867	0.028855	0.023272
A_33_P3291821			chrNA:-1--1						A_33_P3291821					0.045576	0.0133049	0.0329375	0.0135559	71.2025	1	0.00894039	0.00894039	0.921303	0.043649	0.035521	0.054984	0.036168	0.042523	0.023352
A_21_P0010101			chrNA:-1--1						A_21_P0010101					0.0198235	0.00809142	0.036167	0.00815436	367.274	1	0.00173336	0.00173336	0.960591	0.030894	0.034043	0.014102	0.025545	0.030401	0.041933
A_23_P73721	Ras-related GTP binding B	55785206	chrX:55744109-55785206	+	55744109	GO:0007165///GO:0005634///GO:0005737///GO:0005794///GO:0000166///GO:0005515///GO:0005525	RRAGB	NM_006064///NM_016656///NP_006055///NP_057740	A_23_P73721	10325	Hs.50282	NM_016656	X	0.16528	0.0261926	0.238619	0.0271161	112.31	1	0.00566827	0.00566827	0.872564	0.410962	0.344268	0.146759	0.183801	0.219445	0.257793
A_23_P106002	nuclear factor of kappa light polypeptide gene enhancer in B-cells inhibitor, alpha	35873960	chr14:35870716-35873960	-	35870716	GO:0000060///GO:0006915///GO:0006916///GO:0007253///GO:0010552///GO:0010745///GO:0010875///GO:0010888///GO:0031663///GO:0032088///GO:0032270///GO:0032495///GO:0032496///GO:0034142///GO:0042127///GO:0042345///GO:0043330///GO:0043392///GO:0044419///GO:0045638///GO:0045746///GO:0070427///GO:0070431///GO:0005829///GO:0005634///GO:0005737///GO:0033256///GO:0008139///GO:0042802///GO:0031072///GO:003162…	NFKBIA	NM_020529///NP_065390	A_23_P106002	4792	Hs.81328	NM_020529	14	22.4255	0.120915	17.165	0.0636384	129.887	1	0.00490125	0.00490125	0.882507	16.156	43.777	22.511	22.34	17.21	17.12
A_23_P97932	methionine sulfoxide reductase B2	23410941	chr10:23384426-23410941	+	23384426	GO:0055114///GO:0030091///GO:0005739///GO:0000318///GO:0003700///GO:0046872///GO:0016491///GO:0008113///GO:0008270	MSRB2	NM_012228///NP_036360	A_23_P97932	22921	Hs.461420	NM_012228	10	9.022	1.55139	7.4925	1.5422	235.308	1	0.00270546	0.00270546	0.893627	20.747	25.224	7.925	10.119	6.402	8.583
A_23_P6762	jagunal homolog 1 (Drosophila)	9936029	chr3:9932270-9936029	+	9932270	GO:0016020///GO:0016021///GO:0005783///GO:0005789	JAGN1	NM_032492///NP_115881	A_23_P6762	84522	Hs.24054	NM_032492	3	22.645	1.99121	20.8785	1.9905	3528.21	1	0.000180437	0.000180437	0.692268	17.626	20.538	24.053	21.237	22.286	19.471
A_33_P3378556			chrNA:-1--1						A_33_P3378556					0.0242385	0.0068455	0.0151245	0.00685964	911.393	1	0.000698513	0.000698513	1.02468	0.008685	0.023636	0.029079	0.019398	0.019975	0.010274
A_23_P92687	death-associated protein	10761387	chr5:10679342-10761387	-	10679342	GO:0006915///GO:0008624	DAP	NM_004394///NP_004385	A_23_P92687	1611	Hs.75189	NM_004394	5	9.365	0.849942	12.572	0.800445	91.629	1	0.00694753	0.00694753	0.897707	20.683	21.296	9.966	8.764	13.138	12.006
A_33_P3343715			chrNA:-1--1						A_33_P3343715					0.18033	0.00980474	0.149132	0.00987757	605.815	1	0.00105085	0.00105085	0.88834	0.176512	0.143315	0.173397	0.187263	0.142147	0.156116
A_23_P161171	N-acylsphingosine amidohydrolase (non-lysosomal ceramidase) 2	52008370	chr10:51947001-52008370	-	51947001	GO:0006915///GO:0007165///GO:0006629///GO:0006665///GO:0006672///GO:0005886///GO:0005739///GO:0016021///GO:0016787///GO:0017040	ASAH2	NM_001143974///NM_019893///NP_001137446///NP_063946	A_23_P161171	56624	Hs.512645	NM_019893	10	0.55053	0.0762537	0.495163	0.0773122	73.9714	1	0.00860577	0.00860577	0.907445	0.324668	0.23763	0.604449	0.49661	0.549831	0.440495
A_33_P3284394			chrNA:-1--1						A_33_P3284394					0.0315425	0.00208809	0.062155	0.00199687	474.608	1	0.00134136	0.00134136	0.89202	0.069977	0.041535	0.033019	0.030066	0.063567	0.060743
A_33_P3263629			chrNA:-1--1						A_33_P3263629					0.014294	0.00296985	0.0306485	0.00262124	66.3467	1	0.00959462	0.00959462	0.929207	0.00992	0.026901	0.012194	0.016394	0.028795	0.032502
A_33_P3292028			chrNA:-1--1						A_33_P3292028					5.7785	0.248194	5.423	0.255973	64.6354	1	0.00984861	0.00984861	0.925064	8.104	7.028	5.954	5.603	5.604	5.242
A_33_P3216288			chrNA:-1--1						A_33_P3216288					0.012289	0.00116814	0.028892	0.0015019	70.3517	1	0.00904849	0.00904849	0.9248	0.009445	0.010914	0.011463	0.013115	0.02783	0.029954
A_32_P205241	gap junction protein, alpha 3, 46kDa	20735183	chr13:20712394-20735183	-	20712394	GO:0006810///GO:0007267///GO:0007601///GO:0009268///GO:0042542///GO:0005886///GO:0016021///GO:0005922///GO:0030054///GO:0045121///GO:0005243///GO:0042802	GJA3	NM_021954///NP_068773	A_32_P205241	2700	Hs.130313	NM_021954	13	0.49579	0.00473339	0.726321	0.0055904	380.414	1	0.00167349	0.00167349	0.981964	1.221	1.237	0.499137	0.492443	0.730274	0.722368
A_19_P00322220			chrNA:-1--1						A_19_P00322220					3.0965	0.123744	3.332	0.128694	67.2837	1	0.00946103	0.00946103	0.927069	1.495	2.384	3.184	3.009	3.423	3.241
A_24_P261734	solute carrier family 38, member 1	46663208	chr12:46576842-46663208	-	46576842	GO:0006811///GO:0006814///GO:0015804///GO:0005886///GO:0016021///GO:0005283///GO:0015175///GO:0015179///GO:0015293///GO:0031402	SLC38A1	NM_001077484///NM_030674///NP_001070952///NP_109599	A_24_P261734	81539	Hs.533770	NM_030674	12	16.5175	2.77539	20.955	2.82843	118.332	1	0.00537981	0.00537981	0.868361	14.594	16.249	18.48	14.555	22.955	18.955
A_33_P3263157			chrNA:-1--1						A_33_P3263157					0.508456	0.112918	0.63744	0.113822	201.851	1	0.00315389	0.00315389	0.936329	2.278	1.393	0.428611	0.588301	0.556956	0.717924
A_23_P207766	Rho GDP dissociation inhibitor (GDI) alpha	79829238	chr17:79825597-79829238	-	79825597	GO:0006916///GO:0006928///GO:0007162///GO:0007266///GO:0032880///GO:0050771///GO:0050772///GO:0001772///GO:0005829///GO:0005737///GO:0005856///GO:0005094///GO:0005096///GO:0042802	ARHGDIA	NM_004309///NP_004300	A_23_P207766	396	Hs.159161	NM_004309	17	6.9895	0.533866	9.707	0.582656	78.7678	1	0.00808179	0.00808179	0.903784	18.574	10.799	6.612	7.367	9.295	10.119
A_33_P3217213			chrNA:-1--1						A_33_P3217213					1.218	0.0127279	1.479	0.00989945	130.498	1	0.0048783	0.0048783	0.884764	4.167	4.477	1.227	1.209	1.486	1.472
A_33_P3347040			chrNA:-1--1						A_33_P3347040					15.826	1.79747	13.243	1.75645	89.0681	1	0.00714726	0.00714726	0.893426	8.292	8.381	14.555	17.097	12.001	14.485
A_33_P3238052			chrNA:-1--1						A_33_P3238052					16.91	4.58205	19.3555	4.61246	113.741	1	0.00559695	0.00559695	0.875089	10.62	10.355	20.15	13.67	22.617	16.094
A_24_P109644	docking protein 1-like protein	-1	chrNA:-1--1		-1		LOC220077	XR_017002///XR_019008	A_24_P109644	220077	Hs.503160	AF229166		0.0292355	0.0203611	0.064758	0.0205796	229.921	1	0.00276885	0.00276885	0.902609	0.144696	0.10832	0.043633	0.014838	0.07931	0.050206
A_33_P3249837			chrNA:-1--1						A_33_P3249837					0.203573	0.00205555	0.19077	0.00225921	88.9137	1	0.00715967	0.00715967	0.89274	0.147471	0.251502	0.20212	0.205027	0.189172	0.192367
A_33_P3365200			chrNA:-1--1						A_33_P3365200					0.040557	0.00971282	0.0632065	0.00942927	112.966	1	0.00563536	0.00563536	0.875606	0.018783	0.031439	0.047425	0.033689	0.069874	0.056539
A_23_P170733	anthrax toxin receptor 2	80994477	chr4:80898663-80994477	-	80898663	GO:0005886///GO:0016021///GO:0005576///GO:0005783///GO:0005789///GO:0005515///GO:0004872///GO:0046872	ANTXR2	NM_001145794///NM_058172///NP_001139266///NP_477520	A_23_P170733	118429	Hs.162963	NM_058172	4	37.2155	6.2487	40.205	6.30315	77.6497	1	0.00819816	0.00819816	0.90263	33.42	50.962	41.634	32.797	44.662	35.748
A_33_P3803639			chrNA:-1--1						A_33_P3803639					14.6995	1.35977	12.966	1.38876	84.5622	1	0.00752807	0.00752807	0.889739	10.602	8.72	13.738	15.661	11.984	13.948
A_21_P0008986			chrNA:-1--1						A_21_P0008986					0.116574	7.07066e-05	0.0808255	0.00086479	63.6659	1	0.00999857	0.00999857	0.923497	0.011203	0.023022	0.116524	0.116624	0.080214	0.081437
A_21_P0000636			chrNA:-1--1						A_21_P0000636					0.218462	0.0315568	0.234999	0.0313885	138.966	1	0.00458105	0.00458105	0.906684	0.340069	0.295456	0.196148	0.240776	0.212804	0.257194
A_23_P141738	synovial sarcoma translocation, chromosome 18	23670611	chr18:23596218-23670611	-	23596218	GO:0000226///GO:0000902///GO:0007243///GO:0042493///GO:0045449///GO:0048013///GO:0005634///GO:0005881	SS18	NM_001007559///NM_005637///NP_001007560///NP_005628	A_23_P141738	6760	Hs.404263	NM_001007559	18	1.877	0.114551	2.6745	0.118087	319.008	1	0.00199562	0.00199562	0.930219	2.387	2.346	1.796	1.958	2.591	2.758
A_33_P3377649			chrNA:-1--1						A_33_P3377649					0.119174	0.0230531	0.131189	0.0227971	66.3824	1	0.00958947	0.00958947	0.930514	0.142458	0.192727	0.102873	0.135475	0.115069	0.147309
A_23_P54006	HECT domain containing 1	31676689	chr14:31569323-31676689	-	31569323	GO:0019941///GO:0001843///GO:0016567///GO:0006464///GO:0005622///GO:0004842///GO:0005488///GO:0046872///GO:0016874///GO:0016881	HECTD1	NM_015382///NP_056197	A_23_P54006	25831	Hs.708017	NM_015382	14	36.8985	5.85697	38.349	5.85909	967.532	1	0.000657983	0.000657983	1.17206	28.133	22.582	41.04	32.757	42.492	34.206
A_32_P41553	chromosome 1 open reading frame 182	156316783	chr1:156307104-156316783	+	156307104		C1orf182	NM_144627///NP_653228	A_32_P41553	128229	Hs.534539	NM_144627	1	0.569471	0.15366	0.413671	0.154211	399.51	1	0.0015935	0.0015935	0.94616	0.262652	0.2603	0.678125	0.460817	0.522715	0.304627
A_23_P39931	dysferlin, limb girdle muscular dystrophy 2B (autosomal recessive)	71913892	chr2:71680752-71913892	+	71680752	GO:0006936///GO:0016021///GO:0030659///GO:0031410///GO:0042383	DYSF	NM_001130455///NM_001130976///NM_001130977///NM_001130978///NM_001130979///NM_001130980///NM_001130981///NM_001130982///NM_001130983///NM_001130984///NM_001130985///NM_001130986///NM_001130987///NM_003494///NP_001123927///NP_001124448///NP_001124449///NP_001124450///NP_001124451///NP_001124452///NP_001124453///NP_001124454///NP_001124455///NP_001124456///NP_001124457///NP_001124458///NP_001124459…	A_23_P39931	8291	Hs.252180	NM_003494	2	0.294236	0.0383301	0.133443	0.0406777	96.863	1	0.00657214	0.00657214	0.89806	0.012489	0.00975	0.267133	0.32134	0.10468	0.162207
A_33_P3808371			chrNA:-1--1						A_33_P3808371					6.3675	0.173241	5.507	0.156978	74.8268	1	0.0085074	0.0085074	0.918431	5.012	7.252	6.245	6.49	5.396	5.618
A_23_P306479		-1	chrNA:-1--1		-1				A_23_P306479					1.06945	0.273725	0.710492	0.27788	122.177	1	0.00521052	0.00521052	0.877973	0.448786	0.452449	1.263	0.875895	0.906982	0.514001
A_19_P00322932			chrNA:-1--1						A_19_P00322932					0.208319	0.0200528	0.183421	0.0202833	152.752	1	0.00416761	0.00416761	0.9157	0.372521	0.546375	0.222499	0.19414	0.197764	0.169079
A_33_P3367392			chrNA:-1--1						A_33_P3367392					0.186636	0.080379	0.230684	0.0806498	230.016	1	0.00276771	0.00276771	0.908172	0.638661	0.405154	0.129799	0.243472	0.173656	0.287712
A_33_P3253596			chrNA:-1--1						A_33_P3253596					0.269422	0.00632508	0.325055	0.00649477	463.678	1	0.00137298	0.00137298	0.901034	0.759207	0.517414	0.264949	0.273894	0.320463	0.329648
A_21_P0003483			chrNA:-1--1						A_21_P0003483					0.01354	0.000964494	0.012013	0.000960251	508.957	1	0.00125083	0.00125083	0.904152	0.008885	0.010806	0.014222	0.012858	0.012692	0.011334
A_23_P129188	calmodulin-like 4	68498448	chr15:68483043-68498448	-	68483043	GO:0005509	CALML4	NM_001031733///NM_033429///NP_001026903///NP_219501	A_23_P129188	91860	Hs.709550	NM_033429	15	0.705412	0.101827	1.161	0.0961665	113.825	1	0.00559285	0.00559285	0.877198	0.608229	0.4051	0.63341	0.777415	1.093	1.229
A_33_P3897698			chrNA:-1--1						A_33_P3897698					0.1006	0.0115463	0.0748755	0.0117062	227.649	1	0.00279648	0.00279648	0.899853	0.120537	0.042943	0.108765	0.092436	0.083153	0.066598
A_33_P3299386			chrNA:-1--1						A_33_P3299386					0.465217	0.104994	0.350132	0.106509	107.455	1	0.00592435	0.00592435	0.871631	0.20124	0.233986	0.539459	0.390975	0.425445	0.274819
A_24_P544882	signal sequence receptor, alpha	7313541	chr6:7281289-7313541	-	7281289	GO:0006613///GO:0008284///GO:0016020///GO:0016021///GO:0005783///GO:0005789///GO:0005509///GO:0005048	SSR1	NM_003144///NP_003135	A_24_P544882	6745	Hs.114033	AK026687	6	1.854	0.110309	2.1865	0.109602	664.969	1	0.000957367	0.000957367	1.01595	1.752	2.169	1.932	1.776	2.264	2.109
A_33_P3223111			chrNA:-1--1						A_33_P3223111					0.662563	0.00902124	0.534952	0.00838132	282.021	1	0.00225734	0.00225734	0.915341	0.420911	0.473175	0.668942	0.656184	0.540878	0.529025
A_24_P173566	immunoglobulin lambda locus	-1	chrNA:-1--1		-1		IGL@		A_24_P173566	3535	Hs.449585	X57818		0.025602	0.000254559	0.0373465	0.000139301	144.104	1	0.0044177	0.0044177	0.89568	0.034979	0.02423	0.025422	0.025782	0.037248	0.037445
A_33_P3250767			chrNA:-1--1						A_33_P3250767					0.523267	0.0638602	0.41077	0.0641063	646.531	1	0.000984669	0.000984669	0.962968	0.557263	0.587467	0.478111	0.568423	0.36544	0.4561
A_33_P3375513			chrNA:-1--1						A_33_P3375513					0.0368135	0.000936917	0.011865	0.000965908	1216.98	1	0.000523113	0.000523113	1.08712	0.008894	0.028229	0.037476	0.036151	0.012548	0.011182
A_33_P3392350			chrNA:-1--1						A_33_P3392350					0.804292	0.283843	1.08846	0.279369	89.826	1	0.00708696	0.00708696	0.892599	1.42	1.537	1.005	0.603585	1.286	0.890912
A_23_P30098	alcohol dehydrogenase 4 (class II), pi polypeptide	100065449	chr4:100044834-100065449	-	100044834	GO:0006069///GO:0006081///GO:0055114///GO:0042375///GO:0042572///GO:0046164///GO:0005575///GO:0005737///GO:0003960///GO:0004024///GO:0004745///GO:0005488///GO:0005503///GO:0046872///GO:0016491///GO:0008270///GO:0019115///GO:0019841///GO:0051287	ADH4	NM_000670///NP_000661	A_23_P30098	127	Hs.1219	NM_000670	4	0.292305	0.0291547	0.0824535	0.0296483	601.305	1	0.00105873	0.00105873	0.880086	0.016177	0.062402	0.271689	0.31292	0.061489	0.103418
A_23_P250404	RAD50 homolog (S. cerevisiae)	131979593	chr5:131892629-131979593	+	131892629	GO:0000019///GO:0000723///GO:0006302///GO:0006974///GO:0007004///GO:0007049///GO:0007126///GO:0007131///GO:0031954///GO:0032508///GO:0033674///GO:0000784///GO:0005694///GO:0030870///GO:0045120///GO:0000014///GO:0000166///GO:0003677///GO:0030674///GO:0004003///GO:0004518///GO:0046872///GO:0005524///GO:0008270///GO:0008408///GO:0016787	RAD50	NM_005732///NM_133482///NP_005723///NP_597816	A_23_P250404	10111	Hs.655835	NM_005732	5	4.1405	0.767211	4.7245	0.757311	83.429	1	0.00763032	0.00763032	0.891264	3.705	3.199	4.683	3.598	5.26	4.189
A_24_P305467	GATA zinc finger domain containing 2A	19619740	chr19:19496641-19619740	+	19496641	GO:0006306///GO:0045892///GO:0005634///GO:0005730///GO:0016581///GO:0016607///GO:0003700///GO:0030674///GO:0046872///GO:0008270///GO:0016564///GO:0043565	GATAD2A	NM_017660///NP_060130	A_24_P305467	54815	Hs.118964	AK024670	19	2.7875	0.119501	2.12	0.111723	121.365	1	0.0052454	0.0052454	0.872065	2.192	2.44	2.872	2.703	2.199	2.041
A_21_P0007029			chrNA:-1--1						A_21_P0007029					0.182687	0.0168511	0.0902135	0.0150126	71.1331	1	0.00894911	0.00894911	0.920301	0.137205	0.098956	0.194602	0.170771	0.100829	0.079598
A_33_P3391796			chrNA:-1--1						A_33_P3391796					0.364135	0.0805706	0.150373	0.0791479	212.489	1	0.00299599	0.00299599	0.922397	1.017	0.207011	0.307163	0.421107	0.094407	0.206339
A_23_P80032	E2F transcription factor 1	32274210	chr20:32263292-32274210	-	32263292	GO:0000080///GO:0000122///GO:0051726///GO:0006915///GO:0008283///GO:0030900///GO:0045944///GO:0005739///GO:0005634///GO:0005737///GO:0005654///GO:0005667///GO:0003700///GO:0003700///GO:0003714///GO:0008134///GO:0016563	E2F1	NM_005225///NP_005216	A_23_P80032	1869	Hs.654393	NM_005225	20	0.972428	0.167685	1.1415	0.168999	182.081	1	0.00349632	0.00349632	0.912997	2.544	1.409	0.853857	1.091	1.022	1.261
A_24_P390403	Rtf1, Paf1/RNA polymerase II complex component, homolog (S. cerevisiae)	41775760	chr15:41709301-41775760	+	41709301	GO:0006352///GO:0016570///GO:0045449///GO:0005634///GO:0005737///GO:0005654///GO:0005730///GO:0005515///GO:0003677	RTF1	NM_015138///NP_055953	A_24_P390403	23168	Hs.511096	NM_015138	15	1.636	0.0240417	2.473	0.00707106	69.7499	1	0.00912656	0.00912656	0.925196	2.892	2.656	1.619	1.653	2.468	2.478
A_33_P3346680			chrNA:-1--1						A_33_P3346680					1.1705	0.101116	0.98954	0.0996448	173.913	1	0.00366053	0.00366053	0.912862	0.998473	1.541	1.242	1.099	1.06	0.919081
A_23_P426663	microphthalmia-associated transcription factor	70017486	chr3:69788632-70017486	+	69788632	GO:0016055///GO:0007275///GO:0030318///GO:0042127///GO:0043010///GO:0043066///GO:0043473///GO:0045165///GO:0045670///GO:0045944///GO:0046849///GO:0005634///GO:0003682///GO:0003705///GO:0016563///GO:0016563	MITF	NM_000248///NM_006722///NM_198158///NM_198159///NM_198177///NM_198178///NP_000239///NP_006713///NP_937801///NP_937802///NP_937820///NP_937821	A_23_P426663	4286	Hs.166017	NM_198159	3	0.87716	0.241604	0.718304	0.239218	94.1653	1	0.00676041	0.00676041	0.896761	2.686	2.434	0.70632	1.048	0.549151	0.887457
A_33_P3279059			chrNA:-1--1						A_33_P3279059					5.227	0.2687	4.1715	0.27365	301.562	1	0.00211106	0.00211106	0.915577	5.535	6.916	5.037	5.417	3.978	4.365
A_33_P3235841			chrNA:-1--1						A_33_P3235841					0.096439	0.0294892	0.0681215	0.0301008	65.4745	1	0.00972242	0.00972242	0.925411	0.052799	0.043516	0.075587	0.117291	0.046837	0.089406
A_23_P78734	myosin, heavy chain 14, non-muscle	50813801	chr19:50706884-50813801	+	50706884	GO:0008360///GO:0016459///GO:0000166///GO:0003774///GO:0003779///GO:0005516///GO:0005524	MYH14	NM_001077186///NM_001145809///NM_024729///NP_001070654///NP_001139281///NP_079005	A_23_P78734	79784	Hs.467142	NM_001077186	19	3.3405	0.27365	3.6065	0.27365	Infinity	1	0	0	0	3.587	4.126	3.147	3.534	3.413	3.8
A_23_P24083	pancreatic lipase-related protein 2	118404656	chr10:118380464-118404656	+	118380464	GO:0006641///GO:0016042///GO:0005576///GO:0004806///GO:0016787///GO:0047372	PNLIPRP2	NM_005396///NP_005387	A_23_P24083	5408	Hs.423598	NM_005396	10	0.0883935	0.0147213	0.02303	0.0142383	191.401	1	0.00332608	0.00332608	0.916529	0.009769	0.011252	0.077984	0.098803	0.012962	0.033098
A_24_P416257	golgi-associated, gamma adaptin ear containing, ARF binding protein 2	23521815	chr16:23474863-23521815	-	23474863	GO:0016192///GO:0006886///GO:0005622///GO:0016020///GO:0005768///GO:0005802///GO:0010008///GO:0030117///GO:0030131///GO:0005515///GO:0030306	GGA2	NM_015044///NP_055859	A_24_P416257	23062	Hs.460336	NM_015044	16	2.163	0.101823	1.8325	0.0968736	94.4306	1	0.00674142	0.00674142	0.896627	1.381	2.222	2.091	2.235	1.764	1.901
A_24_P177279	cold shock domain containing C2, RNA binding	41972670	chr22:41957013-41972670	+	41957013	GO:0006355///GO:0006397///GO:0006398///GO:0005634///GO:0005634///GO:0005737///GO:0005794///GO:0005515///GO:0003677///GO:0003723	CSDC2	NM_014460///NP_055275	A_24_P177279	27254	Hs.310893	NM_014460	22	0.160307	0.0918913	0.31429	0.0916884	1073.01	1	0.000593301	0.000593301	1.13813	1.72	1.213	0.09533	0.225284	0.249457	0.379124
A_23_P12199	family with sequence similarity 46, member B	27339333	chr1:27331512-27339333	-	27331512		FAM46B	NM_052943///NP_443175	A_23_P12199	115572	Hs.632378	NM_052943	1	0.109257	0.0292997	0.0637075	0.0284363	74.6096	1	0.00853216	0.00853216	0.917134	0.33663	0.465378	0.129975	0.088539	0.083815	0.0436
A_21_P0011448			chrNA:-1--1						A_21_P0011448					0.629768	0.0110302	0.677611	0.0101088	73.4335	1	0.00866881	0.00866881	0.910243	0.752729	0.792715	0.621969	0.637568	0.670463	0.684759
A_32_P179676	transducer of ERBB2, 2	41843027	chr22:41829491-41843027	-	41829491	GO:0007292///GO:0008285///GO:0010468///GO:0045671///GO:0045778///GO:0005634///GO:0005737///GO:0042809	TOB2	NM_016272///NP_057356	A_32_P179676	10766	Hs.474978	NM_016272	22	2.292	0.237588	2.5165	0.239709	149.654	1	0.00425389	0.00425389	0.910588	2.798	3.118	2.46	2.124	2.686	2.347
A_32_P58872		-1	chrNA:-1--1		-1				A_32_P58872					0.013722	0.00095318	0.0119315	0.000979343	96.7824	1	0.00657761	0.00657761	0.896352	0.009387	0.010857	0.014396	0.013048	0.012624	0.011239
A_19_P00328053			chrNA:-1--1						A_19_P00328053					0.017102	0.00113137	0.0130755	0.0011745	132.015	1	0.00482224	0.00482224	0.897441	0.010114	0.013394	0.017902	0.016302	0.013906	0.012245
A_21_P0000423			chrNA:-1--1						A_21_P0000423					0.0174935	0.00671681	0.0205555	0.00671398	1531.34	1	0.000415726	0.000415726	1.0913	0.055474	0.06753	0.022243	0.012744	0.025303	0.015808
A_23_P37327	ATP-binding cassette, sub-family D (ALD), member 4	74769767	chr14:74751979-74769767	-	74751979	GO:0055085///GO:0016020///GO:0043190///GO:0016021///GO:0005777///GO:0005778///GO:0000166///GO:0042626///GO:0005215///GO:0005524///GO:0016887	ABCD4	NM_005050///NP_005041///NR_003256	A_23_P37327	5826	Hs.94395	NM_005050	14	3.4335	0.450427	2.8855	0.443356	109.598	1	0.00580855	0.00580855	0.862223	2.653	2.726	3.115	3.752	2.572	3.199
A_33_P3379381			chrNA:-1--1						A_33_P3379381					0.240685	0.0149772	0.396389	0.0153704	560.064	1	0.00113669	0.00113669	0.899897	0.274849	0.327588	0.251276	0.230095	0.407258	0.385521
A_33_P3703501			chrNA:-1--1						A_33_P3703501					5.7795	0.521138	5.2395	0.52538	179.999	1	0.00353677	0.00353677	0.913988	5.589	6.874	6.148	5.411	5.611	4.868
A_21_P0012781			chrNA:-1--1						A_21_P0012781					2.1765	0.0388909	1.6025	0.0431335	191.336	1	0.00332721	0.00332721	0.911801	1.719	1.011	2.204	2.149	1.633	1.572
A_23_P202720	solute carrier family 35, member C1	45834566	chr11:45825622-45834566	+	45825622	GO:0008643///GO:0030259///GO:0000139///GO:0016020///GO:0016021///GO:0005794	SLC35C1	NM_001145265///NM_001145266///NM_018389///NP_001138737///NP_001138738///NP_060859	A_23_P202720	55343	Hs.12211	NM_018389	11	7.853	0.653366	9.4625	0.65973	357.674	1	0.00177988	0.00177988	0.944399	7.268	8.793	8.315	7.391	9.929	8.996
A_21_P0012409			chrNA:-1--1						A_21_P0012409					0.239018	0.0378182	0.116145	0.0355328	76.0349	1	0.00837225	0.00837225	0.91373	0.130667	0.05446	0.212277	0.26576	0.09102	0.141271
A_33_P3415551			chrNA:-1--1						A_33_P3415551					0.0640305	0.00697702	0.02258	0.00725492	210.942	1	0.00301796	0.00301796	0.923458	0.024905	0.020034	0.068964	0.059097	0.02771	0.01745
A_24_P366535		-1	chrNA:-1--1		-1				A_24_P366535					17.783	1.61786	22.4415	1.71049	71.1229	1	0.00895039	0.00895039	0.918539	15.548	11.575	18.927	16.639	23.651	21.232
A_23_P421423	tumor necrosis factor, alpha-induced protein 2	103603776	chr14:103592663-103603776	+	103592663	GO:0001525///GO:0007275///GO:0030154///GO:0005615	TNFAIP2	NM_006291///NP_006282	A_23_P421423	7127	Hs.525607	NM_006291	14	31.9085	4.14718	21.2535	4.06798	190.265	1	0.00334593	0.00334593	0.91192	15.178	12.55	28.976	34.841	18.377	24.13
A_24_P26897	inositol polyphosphate-5-phosphatase, 40kDa	134596983	chr10:134351352-134596983	+	134351352	GO:0007154///GO:0016020///GO:0004437///GO:0004445///GO:0016787///GO:0042731	INPP5A	NM_005539///NP_005530	A_24_P26897	3632	Hs.523360	NM_005539	10	3.286	0.356382	4.46	0.370524	117.4	1	0.00542252	0.00542252	0.866838	3.095	3.564	3.034	3.538	4.198	4.722
A_33_P3401422			chrNA:-1--1						A_33_P3401422					0.0262835	0.00647498	0.015071	0.00642477	315.844	1	0.00201561	0.00201561	0.922299	0.022859	0.027656	0.030862	0.021705	0.019614	0.010528
A_21_P0010532			chrNA:-1--1						A_21_P0010532					0.0271235	0.00457003	0.015412	0.00470367	123.932	1	0.00513674	0.00513674	0.886505	0.025499	0.014139	0.023892	0.030355	0.012086	0.018738
A_24_P924591	vascular endothelial zinc finger 1	56065615	chr17:56048909-56065615	-	56048909	GO:0001525///GO:0001885///GO:0006357///GO:0006968///GO:0045449///GO:0005622///GO:0005634///GO:0003677///GO:0003704///GO:0046872///GO:0008270	VEZF1	NM_007146///NP_009077	A_24_P924591	7716	Hs.463569	NM_007146	17	3.505	0.640639	3.6755	0.64276	113.657	1	0.0056011	0.0056011	0.873001	9.507	8.32	3.052	3.958	3.221	4.13
A_33_P3402171			chrNA:-1--1						A_33_P3402171					6.9395	1.29047	6.126	1.29401	325.424	1	0.00195627	0.00195627	0.938184	3.466	4.1	7.852	6.027	7.041	5.211
A_23_P259272	WD repeat and SOCS box-containing 2	118498951	chr12:118470491-118498951	-	118470491	GO:0019941///GO:0007242	WSB2	NM_018639///NP_061109	A_23_P259272	55884	Hs.719911	NM_018639	12	17.925	0.615183	13.718	0.609526	1051.7	1	0.000605324	0.000605324	1.11819	26.225	18.709	18.36	17.49	14.149	13.287
A_21_P0000628			chrNA:-1--1						A_21_P0000628					0.037826	0.00831416	0.019597	0.00829861	1657.2	1	0.000384153	0.000384153	1.12706	0.029066	0.013764	0.043705	0.031947	0.025465	0.013729
A_23_P414899	tetratricopeptide repeat domain 17	43515493	chr11:43380490-43515493	+	43380490	GO:0005488	TTC17	NM_018259///NP_060729	A_23_P414899	55761	Hs.191186	NM_018259	11	1.7175	0.135057	1.294	0.13435	847.061	1	0.000751562	0.000751562	1.01311	1.293	2.112	1.813	1.622	1.389	1.199
A_23_P257043	GTP binding protein overexpressed in skeletal muscle	95274547	chr8:95261486-95274547	-	95261486	GO:0006955///GO:0007166///GO:0007264///GO:0005886///GO:0009898///GO:0000166///GO:0003924///GO:0000287///GO:0005516///GO:0005525///GO:0019003	GEM	NM_005261///NM_181702///NP_005252///NP_859053	A_23_P257043	2669	Hs.654463	NM_005261	8	0.95582	0.220873	1.789	0.212132	134.807	1	0.00472235	0.00472235	0.898977	3.604	2.225	1.112	0.799639	1.939	1.639
A_23_P351342	pleckstrin homology domain containing, family M (with RUN domain) member 2	16061262	chr1:16010826-16061262	+	16010826	GO:0007030///GO:0005737///GO:0005515///GO:0019894	PLEKHM2	NM_015164///NP_055979	A_23_P351342	23207	Hs.646775	BC068599	1	0.957695	0.109326	0.874522	0.10872	193.886	1	0.00328345	0.00328345	0.930486	1.154	0.950775	0.880389	1.035	0.797646	0.951399
A_21_P0007810			chrNA:-1--1						A_21_P0007810					0.019169	0.00988111	0.050308	0.00958413	148.281	1	0.00429327	0.00429327	0.911197	0.018626	0.034535	0.012182	0.026156	0.043531	0.057085
A_23_P38011	DEAH (Asp-Glu-Ala-His) box polypeptide 38	72146810	chr16:72127614-72146810	+	72127614	GO:0000398///GO:0008380///GO:0005634///GO:0005681///GO:0000166///GO:0005515///GO:0003676///GO:0004386///GO:0005524///GO:0008026///GO:0016787	DHX38	NM_014003///NP_054722	A_23_P38011	9785	Hs.151218	NM_014003	16	1.8965	0.113844	2.118	0.111723	147.666	1	0.00431116	0.00431116	0.911116	2.309	1.584	1.816	1.977	2.039	2.197
A_23_P202750	chromosome 11 open reading frame 54	93496246	chr11:93474792-93496246	+	93474792	GO:0005634///GO:0005515///GO:0046872///GO:0008270///GO:0016788	C11orf54	NM_014039///NP_054758	A_23_P202750	28970	Hs.8360	NM_014039	11	0.922173	0.0315872	1.0315	0.0304056	130.851	1	0.00486511	0.00486511	0.885593	0.926878	0.890754	0.899837	0.944508	1.01	1.053
A_23_P344281	zinc finger protein interacting with K protein 1 homolog (mouse)	58103757	chr19:58095627-58103757	+	58095627	GO:0006355///GO:0005622///GO:0005634///GO:0003677///GO:0046872///GO:0008270	ZIK1	NM_001010879///NP_001010879	A_23_P344281	284307	Hs.454830	NM_001010879	19	0.857612	0.200813	0.721831	0.199308	127.553	1	0.00499091	0.00499091	0.882719	0.569067	0.540014	0.999609	0.715616	0.862763	0.580899
A_32_P103837	family with sequence similarity 60, member A	31479159	chr12:31433526-31479159	-	31433526		FAM60A	NM_001135811///NM_001135812///NM_021238///NP_001129283///NP_001129284///NP_067061	A_32_P103837	58516	Hs.505154	NM_021238	12	6.22	1.50331	5.7115	1.51109	92.4532	1	0.00688559	0.00688559	0.90138	1.213	1.358	7.283	5.157	6.78	4.643
A_21_P0011727			chrNA:-1--1						A_21_P0011727					0.239483	0.0423578	0.1802	0.0434623	75.9078	1	0.00838626	0.00838626	0.911271	0.140587	0.217983	0.269435	0.209532	0.210932	0.149467
A_19_P00319064			chrNA:-1--1						A_19_P00319064					0.048491	0.00156836	0.0530185	0.00151957	131.232	1	0.004851	0.004851	0.889517	0.034259	0.033091	0.047382	0.0496	0.051944	0.054093
A_24_P294821	synaptojanin 2	158519568	chr6:158402918-158519568	+	158402918	GO:0016311///GO:0046855///GO:0046856///GO:0048312///GO:0016020///GO:0005626///GO:0005881///GO:0031315///GO:0032587///GO:0043679///GO:0048471///GO:0005515///GO:0003723///GO:0004437///GO:0004439///GO:0004445///GO:0016787///GO:0017124///GO:0030165	SYNJ2	NM_003898///NP_003889	A_24_P294821	8871	Hs.434494	NM_003898	6	0.0397975	0.0139434	0.081303	0.0137843	368.932	1	0.00172557	0.00172557	0.967019	0.203692	0.122117	0.029938	0.049657	0.071556	0.09105
A_21_P0011468			chrNA:-1--1						A_21_P0011468					3.2	0.156978	2.49	0.17112	71.0001	1	0.00896587	0.00896587	0.918238	2.482	2.12	3.311	3.089	2.611	2.369
A_33_P3258953			chrNA:-1--1						A_33_P3258953					0.177334	0.0643213	0.243066	0.0653727	88.4095	1	0.0072005	0.0072005	0.888942	0.261145	0.276816	0.131852	0.222816	0.196841	0.289292
A_33_P3314511			chrNA:-1--1						A_33_P3314511					0.014758	0.00370383	0.013081	0.00366988	69.8731	1	0.00911046	0.00911046	0.927333	0.01853	0.010225	0.017377	0.012139	0.015676	0.010486
A_24_P333571	Rho GTPase activating protein 29	94703307	chr1:94634463-94703307	-	94634463	GO:0007242///GO:0007266///GO:0005622///GO:0005096///GO:0005100///GO:0046872///GO:0008270	ARHGAP29	NM_004815///NP_004806	A_24_P333571	9411	Hs.483238	BC022483	1	0.11254	0.00888267	0.0771535	0.00924683	137.424	1	0.00463246	0.00463246	0.906072	0.142795	0.071735	0.106259	0.118821	0.070615	0.083692
A_24_P385313	protein tyrosine phosphatase, receptor type, F	44089342	chr1:43996546-44089342	+	43996546	GO:0001960///GO:0007155///GO:0006470///GO:0007156///GO:0007185///GO:0007399///GO:0008285///GO:0031345///GO:0042059///GO:0043525///GO:0046627///GO:0050775///GO:0050803///GO:0051387///GO:0005886///GO:0005887///GO:0005624///GO:0005768///GO:0005792///GO:0030426///GO:0043025///GO:0060076///GO:0005515///GO:0004872///GO:0005001///GO:0005158///GO:0030971///GO:0016787///GO:0042301	PTPRF	NM_002840///NM_130440///NP_002831///NP_569707	A_24_P385313	5792	Hs.272062	NM_002840	1	8.6275	1.70059	11.6035	1.72888	148.797	1	0.00427839	0.00427839	0.911919	23.011	22.104	7.425	9.83	10.381	12.826
A_21_P0000659			chrNA:-1--1						A_21_P0000659					0.30848	0.0869459	0.416657	0.0852233	88.8143	1	0.00716769	0.00716769	0.889292	0.366947	0.292503	0.36996	0.247	0.476919	0.356395
A_23_P154199	protein phosphatase 1, regulatory (inhibitor) subunit 7	242122439	chr2:242089901-242122439	+	242089901	GO:0008150///GO:0005634///GO:0005737///GO:0005515///GO:0008599///GO:0030234	PPP1R7	NM_002712///NP_002703	A_23_P154199	5510	Hs.36587	NM_002712	2	13.9435	1.24097	16.3	1.25016	362.551	1	0.00175594	0.00175594	0.962409	20.397	14.855	14.821	13.066	17.184	15.416
A_24_P941824	kinesin family member 3B	30922809	chr20:30865466-30922809	+	30865466	GO:0007018///GO:0007368///GO:0008089///GO:0005873///GO:0005874///GO:0000166///GO:0005515///GO:0005524///GO:0008574	KIF3B	NM_004798///NP_004789	A_24_P941824	9371	Hs.369670	NM_004798	20	8.2905	0.567807	8.8285	0.557907	76.8522	1	0.00828322	0.00828322	0.909987	5.586	6.609	8.692	7.889	9.223	8.434
A_23_P111860	Ras association and DIL domains	4923335	chr7:4838739-4923335	-	4838739	GO:0007155///GO:0007165///GO:0007275///GO:0005515	RADIL	NM_018059///NP_060529	A_23_P111860	55698	Hs.667336	NM_018059	7	0.165814	0.0959763	0.124743	0.0955259	128.952	1	0.00493676	0.00493676	0.88253	0.280484	0.697567	0.097949	0.23368	0.057196	0.19229
A_19_P00319698			chrNA:-1--1						A_19_P00319698					0.0458665	0.026711	0.032532	0.0267498	484.906	1	0.00131287	0.00131287	0.896997	0.041059	0.104496	0.026979	0.064754	0.013617	0.051447
A_21_P0014048			chrNA:-1--1						A_21_P0014048					0.93742	0.00314449	1.4695	0.0120209	84.7726	1	0.00750938	0.00750938	0.889639	1.066	1.662	0.935197	0.939644	1.461	1.478
A_19_P00315868			chrNA:-1--1						A_19_P00315868					0.0150865	0.000854892	0.013183	0.000893783	69.2179	1	0.00919668	0.00919668	0.92853	0.010457	0.01233	0.015691	0.014482	0.013815	0.012551
A_23_P165937	DSN1, MIND kinetochore complex component, homolog (S. cerevisiae)	35402230	chr20:35380194-35402230	-	35380194	GO:0007059///GO:0007049///GO:0007067///GO:0051301///GO:0000444///GO:0005634///GO:0005737///GO:0005515	DSN1	NM_001145315///NM_001145316///NM_001145317///NM_001145318///NM_024918///NP_001138787///NP_001138788///NP_001138789///NP_001138790///NP_079194	A_23_P165937	79980	Hs.632268	NM_024918	20	1.0875	0.0134351	1.224	0.0141421	273.02	1	0.00233176	0.00233176	0.894607	2.495	1.89	1.097	1.078	1.234	1.214
A_23_P206454	CENPB DNA-binding domains containing 1	90038942	chr16:90036201-90038942	-	90036201		CENPBD1	NM_145039///NP_659476	A_23_P206454	92806	Hs.513832	NM_145039	16	1.428	0.0579828	1.336	0.0565686	92.0011	1	0.00691942	0.00691942	0.896398	2.57	2.556	1.387	1.469	1.296	1.376
A_23_P115346	ligatin	206785904	chr1:206764973-206785904	-	206764973	GO:0006413///GO:0006886///GO:0016020///GO:0005737///GO:0005515///GO:0003723///GO:0003743///GO:0004872	LGTN	NM_006893///NP_008824	A_23_P115346	1939	Hs.497581	NM_006893	1	3.3975	0.190212	3.211	0.193747	74.5983	1	0.00853346	0.00853346	0.915301	3.505	3.511	3.532	3.263	3.348	3.074
A_33_P3286943			chrNA:-1--1						A_33_P3286943					0.015271	0.000917825	0.0132395	0.000941159	123.123	1	0.00517049	0.00517049	0.886197	0.010557	0.012362	0.01592	0.014622	0.013905	0.012574
A_33_P3286929			chrNA:-1--1						A_33_P3286929					1.01163	0.182958	0.626277	0.191501	63.7895	1	0.00997918	0.00997918	0.925133	0.435824	0.361416	0.882258	1.141	0.490865	0.761689
A_23_P203994	proteasome (prosome, macropain) 26S subunit, non-ATPase, 9	122355770	chr12:122326645-122355770	+	122326645	GO:0006511///GO:0031145///GO:0032024///GO:0045941///GO:0046676///GO:0051436///GO:0051437///GO:0000502///GO:0005634///GO:0005838///GO:0005515///GO:0003713///GO:0043425	PSMD9	NM_002813///NP_002804	A_23_P203994	5715	Hs.131151	NM_002813	12	24.8215	0.323147	29.336	0.230517	68.9244	1	0.00923584	0.00923584	0.928724	40.983	38.076	25.05	24.593	29.499	29.173
A_33_P3357182			chrNA:-1--1						A_33_P3357182					0.042755	0.0130009	0.022751	0.013213	133.359	1	0.00477366	0.00477366	0.905288	0.010574	0.012351	0.051948	0.033562	0.032094	0.013408
A_23_P18579	pituitary tumor-transforming 2	37962630	chr4:37962055-37962630	+	37962055	GO:0051276///GO:0006259///GO:0005575///GO:0005634///GO:0005737///GO:0003674///GO:0017124	PTTG2	NM_006607///NP_006598	A_23_P18579	10744	Hs.668806	NM_006607	4	8.81	0.00989945	10.0975	0.00494973	122.62	1	0.00519172	0.00519172	0.880755	16.991	11.422	8.803	8.817	10.101	10.094
A_21_P0013197			chrNA:-1--1						A_21_P0013197					0.037412	0.00921219	0.0468245	0.0092341	607.331	1	0.00104822	0.00104822	0.901401	0.042837	0.024703	0.043926	0.030898	0.053354	0.040295
A_23_P318604	cysteine/histidine-rich 1	145691031	chr8:145689199-145691031	-	145689199	GO:0005737///GO:0048471///GO:0046872///GO:0008270	CYHR1	NM_001129888///NM_032687///NM_138496///NP_001123360///NP_116076///NP_612505	A_23_P318604	50626	Hs.459379	BC004544	8	1.3865	0.0487904	1.2925	0.0502046	94.0012	1	0.00677221	0.00677221	0.895943	3.123	2.067	1.352	1.421	1.257	1.328
A_23_P100220	epithelial splicing regulatory protein 2	68270136	chr16:68262449-68270136	-	68262449	GO:0006397///GO:0043484///GO:0005634///GO:0000166///GO:0003729	ESRP2	NM_024939///NP_079215	A_23_P100220	80004	Hs.436585	NM_024939	16	0.305445	0.00252932	0.194154	0.00195374	273.448	1	0.00232811	0.00232811	0.900131	0.124046	0.100767	0.303657	0.307234	0.192772	0.195535
A_21_P0006560			chrNA:-1--1						A_21_P0006560					0.0374645	0.00771948	0.071424	0.00798182	183.069	1	0.00347745	0.00347745	0.917678	0.044235	0.036845	0.042923	0.032006	0.077068	0.06578
A_21_P0004347			chrNA:-1--1						A_21_P0004347					0.265946	0.0440167	0.158301	0.0456141	95.3021	1	0.00667977	0.00667977	0.900433	0.009773	0.011194	0.29707	0.234821	0.190555	0.126047
A_33_P3284408			chrNA:-1--1						A_33_P3284408					0.373084	0.0708839	0.237937	0.0687605	90.0076	1	0.00707266	0.00707266	0.897598	0.099105	0.164651	0.423206	0.322961	0.286558	0.189316
A_24_P66125	stromal antigen 2	123236503	chrX:123094474-123236503	+	123094474	GO:0007059///GO:0007049///GO:0007067///GO:0007126///GO:0008150///GO:0051301///GO:0000785///GO:0005634///GO:0005634///GO:0005856///GO:0005515	STAG2	NM_001042749///NM_001042750///NM_001042751///NM_006603///NP_001036214///NP_001036215///NP_001036216///NP_006594	A_24_P66125	10735	Hs.496710	NM_001042749	X	2.4005	0.275064	2.8005	0.280721	99.9983	1	0.00636609	0.00636609	0.894409	2.988	2.934	2.595	2.206	2.999	2.602
A_33_P3277784			chrNA:-1--1						A_33_P3277784					0.0376805	0.00698268	0.020463	0.00726764	85.4466	1	0.00745015	0.00745015	0.893231	0.035993	0.039054	0.032743	0.042618	0.015324	0.025602
A_23_P167509	cytoplasmic FMR1 interacting protein 2	156822604	chr5:156693090-156822604	+	156693090	GO:0006915///GO:0016337///GO:0005737///GO:0019717///GO:0030054///GO:0045202///GO:0048471///GO:0005515	CYFIP2	NM_001037332///NM_001037333///NM_014376///NP_001032409///NP_001032410///NP_055191	A_23_P167509	26999	Hs.519702	NM_001037332	5	0.451552	0.169229	0.731333	0.174112	81.0255	1	0.00785664	0.00785664	0.896699	0.348097	0.312561	0.331889	0.571215	0.608217	0.854449
A_32_P5480	LAG1 homolog, ceramide synthase 6	169631152	chr2:169312834-169631152	+	169312834	GO:0006355///GO:0008610///GO:0016020///GO:0016021///GO:0005783///GO:0005634///GO:0005789///GO:0031965///GO:0003700///GO:0043565	LASS6	NM_203463///NP_982288	A_32_P5480	253782	Hs.506829	NM_203463	2	15.7655	1.64968	18.6115	1.68645	109.459	1	0.00581587	0.00581587	0.860749	4.211	7.698	16.932	14.599	19.804	17.419
A_33_P3383261			chrNA:-1--1						A_33_P3383261					5.735	0.534573	4.1875	0.567807	65.8508	1	0.00966686	0.00966686	0.930781	3.786	4.088	6.113	5.357	4.589	3.786
A_23_P142255	Src homology 2 domain containing transforming protein D	4290720	chr19:4278597-4290720	+	4278597	GO:0005515	SHD	NM_020209///NP_064594	A_23_P142255	56961	Hs.7423	NM_020209	19	0.635262	0.150917	0.492308	0.148817	96.2634	1	0.00661308	0.00661308	0.896287	0.340931	0.38072	0.528547	0.741976	0.387079	0.597538
A_33_P3271800			chrNA:-1--1						A_33_P3271800					1.02928	0.0703161	1.2405	0.0700036	955.69	1	0.000666136	0.000666136	1.14566	1.862	1.528	0.979558	1.079	1.191	1.29
A_33_P3248035			chrNA:-1--1						A_33_P3248035					0.0781405	0.0291618	0.083452	0.0291568	1517.61	1	0.000419488	0.000419488	1.04612	0.013139	0.026904	0.098761	0.05752	0.104069	0.062835
A_23_P11729	zinc finger and BTB domain containing 7B	154990998	chr1:154975111-154990998	+	154975111	GO:0007275///GO:0007398///GO:0030154///GO:0045449///GO:0045944///GO:0005622///GO:0005634///GO:0005730///GO:0005515///GO:0003700///GO:0003704///GO:0046872///GO:0008270///GO:0042803	ZBTB7B	NM_015872///NP_056956	A_23_P11729	51043	Hs.700874	NM_015872	1	0.542638	0.0414478	0.466762	0.0397776	64.2461	1	0.00990828	0.00990828	0.927177	0.667488	0.388553	0.571946	0.51333	0.494889	0.438635
A_23_P65967	solute carrier family 38, member 7	58718674	chr16:58700297-58718674	-	58700297	GO:0006811///GO:0006814///GO:0006865///GO:0016020///GO:0016021///GO:0031402	SLC38A7	NM_018231///NP_060701	A_23_P65967	55238	Hs.10499	NM_018231	16	7.594	1.04086	6.1875	1.0147	76.0276	1	0.00837305	0.00837305	0.911821	5.827	4.578	8.33	6.858	6.905	5.47
A_24_P694820		-1	chrNA:-1--1		-1				A_24_P694820					0.119528	0.0410341	0.148234	0.0407583	147.215	1	0.00432435	0.00432435	0.906224	0.034071	0.060559	0.148543	0.090512	0.177055	0.119414
A_23_P316239	chromosome X open reading frame 40B	149106716	chrX:149100415-149106716	-	149100415		CXorf40B	NM_001013845///NP_001013867	A_23_P316239	541578	Hs.545950	NM_001013845	X	19.326	1.56695	20.6715	1.55493	158.292	1	0.00402175	0.00402175	0.903552	10.94	12.296	20.434	18.218	21.771	19.572
A_33_P3384562			chrNA:-1--1						A_33_P3384562					6.8815	0.351432	12.35	0.268701	93.4785	1	0.00681007	0.00681007	0.89384	36.798	42.222	6.633	7.13	12.16	12.54
A_21_P0002445			chrNA:-1--1						A_21_P0002445					0.0563535	0.0074126	0.0881265	0.00769686	158.075	1	0.00402728	0.00402728	0.896717	0.040981	0.063021	0.061595	0.051112	0.093569	0.082684
A_21_P0003759			chrNA:-1--1						A_21_P0003759					0.012679	0.00109602	0.0137395	0.00108965	235.659	1	0.00270143	0.00270143	0.898244	0.014351	0.011322	0.011904	0.013454	0.012969	0.01451
A_21_P0000089			chrNA:-1--1						A_21_P0000089					0.258671	0.0107268	0.200737	0.0119466	67.1703	1	0.009477	0.009477	0.926813	0.175974	0.156583	0.251086	0.266256	0.192289	0.209184
A_24_P637982	chromosome 1 open reading frame 122	38275126	chr1:38273472-38275126	+	38273472		C1orf122	NM_001142726///NM_198446///NP_001136198///NP_940848	A_24_P637982	127687	Hs.532749	NM_198446	1	21.811	1.48068	17.685	1.52028	147.358	1	0.00432017	0.00432017	0.909167	24.111	31.849	22.858	20.764	18.76	16.61
A_24_P170234	ring finger protein 148	122343021	chr7:122341719-122343021	-	122341719	GO:0016020///GO:0016021///GO:0005515///GO:0046872///GO:0008270	RNF148	NM_198085///NP_932351	A_24_P170234	378925	Hs.675191	NM_198085	7	0.022156	0.00850225	0.0195665	0.00852134	191.822	1	0.00331878	0.00331878	0.924735	0.026043	0.012727	0.028168	0.016144	0.025592	0.013541
A_33_P3357935			chrNA:-1--1						A_33_P3357935					0.205216	0.00599768	0.271601	0.00509823	104.378	1	0.00609897	0.00609897	0.879169	0.33612	0.251602	0.209457	0.200975	0.275206	0.267996
A_24_P46953	serum/glucocorticoid regulated kinase family, member 3	67774255	chr8:67624890-67774255	+	67624890	GO:0006468///GO:0006916///GO:0006950///GO:0007154///GO:0005769///GO:0016023///GO:0000166///GO:0005515///GO:0004674///GO:0005524///GO:0016740///GO:0035091	SGK3	NM_001033578///NM_013257///NM_170709///NP_001028750///NP_037389///NP_733827	A_24_P46953	23678	Hs.613417	NM_013257	8	0.759195	0.0521102	0.591969	0.051476	372.861	1	0.00170739	0.00170739	0.9677	1.139	1.105	0.796043	0.722348	0.628368	0.55557
A_33_P3390456			chrNA:-1--1						A_33_P3390456					0.571136	0.0431328	0.514312	0.0431583	3154.17	1	0.000201834	0.000201834	0.719049	0.368345	0.634441	0.601635	0.540636	0.544829	0.483794
A_33_P3234043			chrNA:-1--1						A_33_P3234043					0.019327	0.0108244	0.048155	0.0105415	144.14	1	0.0044166	0.0044166	0.899111	0.039359	0.011268	0.026981	0.011673	0.055609	0.040701
A_23_P120710	tetratricopeptide repeat domain 3	38575406	chr21:38445570-38575406	+	38445570	GO:0006511///GO:0010771///GO:0045665///GO:0051789///GO:0070936///GO:0005773///GO:0005634///GO:0005515///GO:0004842///GO:0046872///GO:0008270	TTC3	NM_001001894///NM_003316///NP_001001894///NP_003307	A_23_P120710	7267	Hs.368214	NM_003316	21	5.3815	0.477297	6.207	0.469519	150.095	1	0.00424138	0.00424138	0.911822	8.438	9.332	5.044	5.719	5.875	6.539
A_23_P61149	inositol polyphosphate-5-phosphatase, 145kDa	234116548	chr2:233925035-234116548	+	233925035	GO:0006796///GO:0007242///GO:0008340///GO:0009968///GO:0016064///GO:0030889///GO:0043065///GO:0045409///GO:0045579///GO:0045648///GO:0045656///GO:0045659///GO:0045671///GO:0045779///GO:0050777///GO:0016020///GO:0005829///GO:0005737///GO:0005515///GO:0004437///GO:0004445///GO:0016787///GO:0017124///GO:0030487	INPP5D	NM_001017915///NM_005541///NP_001017915///NP_005532	A_23_P61149	3635	Hs.262886	NM_001017915	2	3.066	0.78206	2.4215	0.778524	257.794	1	0.00246948	0.00246948	0.912353	0.176841	0.302515	2.513	3.619	1.871	2.972
A_33_P3218118			chrNA:-1--1						A_33_P3218118					0.229473	9.75805e-05	0.17611	0.000857014	99.3723	1	0.00640619	0.00640619	0.890015	0.166946	0.163468	0.229404	0.229542	0.175504	0.176716
A_21_P0005794			chrNA:-1--1						A_21_P0005794					0.770576	0.00677903	0.931086	0.00511945	136.779	1	0.00465429	0.00465429	0.903258	1.725	1.479	0.765783	0.77537	0.927466	0.934706
A_23_P108922	MOB1, Mps One Binder kinase activator-like 1B (yeast)	74405995	chr2:74383211-74405995	-	74383211	GO:0005515///GO:0046872///GO:0008270	MOBKL1B	NM_018221///NP_060691	A_23_P108922	55233	Hs.196437	NM_018221	2	1.3265	0.0388908	0.881462	0.0414421	246.692	1	0.00258061	0.00258061	0.925976	1.605	2.549	1.299	1.354	0.852158	0.910766
A_23_P160481	DDB1 and CUL4 associated factor 6	168045079	chr1:167905907-168045079	+	167905907	GO:0016567///GO:0005634///GO:0080008///GO:0030374	DCAF6	NM_001017977///NM_018442///NP_001017977///NP_060912	A_23_P160481	55827	Hs.435741	NM_018442	1	1.139	0.0862671	1.584	0.0806102	111.25	1	0.00572228	0.00572228	0.857071	2.037	2.238	1.078	1.2	1.527	1.641
A_33_P3253528			chrNA:-1--1						A_33_P3253528					0.112354	0.00291045	0.0907055	0.00254063	82.7857	1	0.0076896	0.0076896	0.891922	0.153379	0.140262	0.110296	0.114412	0.088909	0.092502
A_23_P144369	nucleosome assembly protein 1-like 5	89619023	chr4:89617070-89619023	-	89617070	GO:0006334///GO:0005634///GO:0005515	NAP1L5	NM_153757///NP_715638	A_23_P144369	266812	Hs.12554	NM_153757	4	5.233	1.12713	4.602	1.13703	90.1448	1	0.0070619	0.0070619	0.900817	2.296	1.884	6.03	4.436	5.406	3.798
A_21_P0003767			chrNA:-1--1						A_21_P0003767					0.0109575	0.00121269	0.012588	0.00119501	130.438	1	0.00488054	0.00488054	0.881964	0.008324	0.0099	0.0101	0.011815	0.011743	0.013433
A_21_P0009638			chrNA:-1--1						A_21_P0009638					0.105986	0.00288358	0.140638	0.00222386	74.2826	1	0.00856973	0.00856973	0.911351	0.204191	0.173066	0.108025	0.103947	0.142211	0.139066
A_33_P3213863			chrNA:-1--1						A_33_P3213863					0.050316	0.00908066	0.024667	0.00946674	93.9525	1	0.00677572	0.00677572	0.894036	0.022028	0.02486	0.043895	0.056737	0.017973	0.031361
A_33_P3238920			chrNA:-1--1						A_33_P3238920					0.392728	0.00397181	0.595062	0.00417406	1414.85	1	0.000449955	0.000449955	1.06866	0.519392	0.368747	0.38992	0.395537	0.59211	0.598013
A_33_P3214436			chrNA:-1--1						A_33_P3214436					0.0391985	0.00254771	0.0245445	0.00227193	75.1486	1	0.00847098	0.00847098	0.918475	0.03222	0.045528	0.041	0.037397	0.026151	0.022938
A_23_P430930	R-spondin 2 homolog (Xenopus laevis)	109095913	chr8:108911544-109095913	-	108911544	GO:0016055///GO:0050896///GO:0005576///GO:0008201	RSPO2	NM_178565///NP_848660	A_23_P430930	340419	Hs.444834	NM_178565	8	0.0242705	3.53638e-06	0.013431	7.63675e-05	210.478	1	0.00302461	0.00302461	0.914275	0.026145	0.085542	0.024268	0.024273	0.013377	0.013485
A_23_P131723	tyrosine 3-monooxygenase/tryptophan 5-monooxygenase activation protein, theta polypeptide	9771106	chr2:9724106-9771106	-	9724106	GO:0006605///GO:0007264///GO:0045892///GO:0005625///GO:0005737///GO:0043234///GO:0019904///GO:0047485	YWHAQ	NM_006826///NP_006817	A_23_P131723	10971	Hs.74405	NM_006826	2	94.7595	7.12693	104.903	7.1736	307.39	1	0.00207104	0.00207104	0.906098	98.707	73.703	99.799	89.72	109.975	99.83
A_33_P3371752			chrNA:-1--1						A_33_P3371752					4.6205	0.458912	4.3265	0.461741	147.011	1	0.00433036	0.00433036	0.903687	4.399	4.4	4.296	4.945	4	4.653
A_23_P80974	tryptophan 2,3-dioxygenase	156841550	chr4:156824846-156841550	+	156824846	GO:0055114///GO:0019441///GO:0019442///GO:0019674///GO:0005829///GO:0005625///GO:0004833///GO:0046872///GO:0016491///GO:0019825///GO:0016597///GO:0020037	TDO2	NM_005651///NP_005642	A_23_P80974	6999	Hs.183671	NM_005651	4	0.0740075	0.0131699	0.181649	0.0131826	11954.9	1	5.32519e-05	5.32519e-05	0.29511	0.057823	0.098655	0.08332	0.064695	0.190971	0.172328
A_33_P3375077			chrNA:-1--1						A_33_P3375077					0.0253295	0.00165251	0.0535665	0.0019	161.354	1	0.00394543	0.00394543	0.902671	0.048888	0.127904	0.024161	0.026498	0.052223	0.05491
A_33_P3215838			chrNA:-1--1						A_33_P3215838					0.0178395	0.00343725	0.03929	0.00368544	122.224	1	0.00520851	0.00520851	0.880608	0.062816	0.062974	0.015409	0.02027	0.036684	0.041896
A_33_P3368925			chrNA:-1--1						A_33_P3368925					0.13471	0.0130553	0.100813	0.0134831	112.057	1	0.00568104	0.00568104	0.866506	0.115441	0.116191	0.143942	0.125479	0.110347	0.091279
A_33_P3354176			chrNA:-1--1						A_33_P3354176					0.147608	0.000764386	0.112801	0.000706402	848.915	1	0.000749921	0.000749921	1.03897	0.218966	0.146518	0.147067	0.148148	0.112302	0.113301
A_24_P148094	leptin receptor overlapping transcript	65901688	chr1:65886247-65901688	+	65886247	GO:0008150///GO:0016020///GO:0005887///GO:0003674	LEPROT	NM_017526///NP_059996	A_24_P148094	54741	Hs.23581	NM_017526	1	3.3185	0.0148492	2.9035	0.0219202	83.0001	1	0.00766974	0.00766974	0.891692	7.413	8.949	3.308	3.329	2.888	2.919
A_23_P97990	HtrA serine peptidase 1	124274424	chr10:124221040-124274424	+	124221040	GO:0001558///GO:0006508///GO:0030512///GO:0030514///GO:0005576///GO:0005615///GO:0004252///GO:0008233///GO:0005520	HTRA1	NM_002775///NP_002766	A_23_P97990	5654	Hs.501280	NM_002775	10	16.1665	2.97197	24.566	2.92883	275.385	1	0.00231173	0.00231173	0.907873	66.537	117.513	14.065	18.268	22.495	26.637
A_23_P204751	amiloride-sensitive cation channel 2, neuronal	50477393	chr12:50451486-50477393	+	50451486	GO:0007165///GO:0006811///GO:0006814///GO:0006816///GO:0009268///GO:0005886///GO:0005887///GO:0005515///GO:0005509///GO:0005216///GO:0015280///GO:0031402	ACCN2	NM_001095///NM_020039///NP_001086///NP_064423	A_23_P204751	41	Hs.274361	NM_020039	12	1.738	0.213546	2.4715	0.204354	112.846	1	0.00564134	0.00564134	0.873812	1.671	2.335	1.587	1.889	2.327	2.616
A_23_P43226	potassium channel tetramerisation domain containing 9	25315920	chr8:25285365-25315920	-	25285365	GO:0006813///GO:0016020///GO:0008076///GO:0005515///GO:0005249	KCTD9	NM_017634///NP_060104	A_23_P43226	54793	Hs.188763	NM_017634	8	6.4355	0.87752	5.7345	0.886005	116.833	1	0.00544886	0.00544886	0.868266	9.589	10.522	7.056	5.815	6.361	5.108
A_23_P121447	actin related protein M1	169487683	chr3:169484712-169487683	-	169484712	GO:0005737///GO:0005856///GO:0005515	ARPM1	NM_032487///NP_115876	A_23_P121447	84517	Hs.135411	NM_032487	3	0.396932	0.0700616	0.331964	0.0690405	89.9826	1	0.00707463	0.00707463	0.895569	0.40699	0.426493	0.446473	0.347391	0.380783	0.283145
A_21_P0014608			chrNA:-1--1						A_21_P0014608					0.0752185	0.00222951	0.050418	0.00201384	162.628	1	0.00391453	0.00391453	0.903894	0.076463	0.05138	0.076795	0.073642	0.051842	0.048994
A_23_P394567	KIAA1467	13236381	chr12:13197314-13236381	+	13197314	GO:0016020///GO:0016021	KIAA1467	NM_020853///NP_065904	A_23_P394567	57613	Hs.132660	NM_020853	12	0.884374	0.0383592	0.757207	0.0406742	77.6838	1	0.00819456	0.00819456	0.90423	0.697991	0.56114	0.911498	0.85725	0.785968	0.728446
A_23_P77117	transmembrane 6 superfamily member 1	83806110	chr15:83776323-83806110	+	83776323	GO:0008150///GO:0016020///GO:0016021///GO:0003674	TM6SF1	NM_001144903///NM_023003///NP_001138375///NP_075379	A_23_P77117	53346	Hs.513094	NM_023003	15	0.0798115	0.010036	0.0556895	0.00950139	63.8149	1	0.00997522	0.00997522	0.926488	0.245349	0.688607	0.072715	0.086908	0.048971	0.062408
A_23_P50108	NDC80 homolog, kinetochore complex component (S. cerevisiae)	2616633	chr18:2571509-2616633	+	2571509	GO:0007059///GO:0000070///GO:0000132///GO:0007049///GO:0007052///GO:0008608///GO:0048015///GO:0051301///GO:0000777///GO:0000942///GO:0005634///GO:0031262///GO:0005515	NDC80	NM_006101///NP_006092	A_23_P50108	10403	Hs.414407	NM_006101	18	5.0595	0.753069	6.744	0.765089	198.18	1	0.00321231	0.00321231	0.942454	12.781	11.589	4.527	5.592	6.203	7.285
A_33_P3225512			chrNA:-1--1						A_33_P3225512					0.437733	0.125794	0.222145	0.123162	115.845	1	0.00549529	0.00549529	0.870105	0.032221	0.051936	0.348783	0.526683	0.135056	0.309234
A_23_P86493	ladybird homeobox 1	102988717	chr10:102986733-102988717	-	102986733	GO:0001947///GO:0006355///GO:0007275///GO:0009653///GO:0007399///GO:0007517///GO:0008285///GO:0021920///GO:0030154///GO:0045665///GO:0048664///GO:0005634///GO:0005667///GO:0005515///GO:0003700///GO:0043565	LBX1	NM_006562///NP_006553	A_23_P86493	10660	Hs.37128	NM_006562	10	269.883	5.23897	241.12	5.8407	67.6019	1	0.0094165	0.0094165	0.930015	249.848	321.316	273.588	266.179	245.25	236.99
A_21_P0000411			chrNA:-1--1						A_21_P0000411					2.2615	0.0162635	3.001	0.0226275	164.332	1	0.00387393	0.00387393	0.915717	0.957484	1.214	2.273	2.25	3.017	2.985
A_23_P141076	ATP-binding cassette, sub-family C (CFTR/MRP), member 11	48269088	chr16:48200821-48269088	-	48200821	GO:0055085///GO:0016020///GO:0016021///GO:0000166///GO:0042626///GO:0005524///GO:0016887	ABCC11	NM_032583///NM_033151///NM_145186///NP_115972///NP_149163///NP_660187	A_23_P141076	85320	Hs.652267	NM_033151	16	0.0362285	0.00111652	0.0124025	0.000861964	132.366	1	0.00480944	0.00480944	0.901788	0.009395	0.010842	0.037018	0.035439	0.013012	0.011793
A_33_P3269723			chrNA:-1--1						A_33_P3269723					3.2335	0.0572755	2.568	0.0551544	443.699	1	0.0014348	0.0014348	0.905849	2.449	2.548	3.274	3.193	2.607	2.529
A_24_P409857	high-mobility group nucleosome binding domain 1	40721047	chr21:40714246-40721047	-	40714246	GO:0000785///GO:0005634///GO:0005737///GO:0003677///GO:0003702///GO:0008159	HMGN1	NM_004965///NP_004956	A_24_P409857	3150	Hs.356285	NM_004965	21	48.6905	1.38239	55.127	1.27562	85.2532	1	0.00746705	0.00746705	0.888847	64.801	64.6	49.668	47.713	56.029	54.225
A_24_P68019	zinc finger protein 551	58201167	chr19:58193356-58201167	+	58193356	GO:0006355///GO:0005622///GO:0005634///GO:0003677///GO:0046872///GO:0008270	ZNF551	NM_138347///NP_612356	A_24_P68019	90233	Hs.109540	NM_138347	19	0.742057	0.111202	0.648837	0.110932	489.35	1	0.00130095	0.00130095	0.901195	0.41057	0.442409	0.820688	0.663425	0.727278	0.570396
A_23_P78122	myosin XVIIIA	27507407	chr17:27400527-27507407	-	27400527	GO:0006259///GO:0006916///GO:0005634///GO:0005737///GO:0005730///GO:0005793///GO:0005794///GO:0005856///GO:0016459///GO:0000166///GO:0003677///GO:0003774///GO:0005524///GO:0008094///GO:0042802	MYO18A	NM_078471///NM_203318///NP_510880///NP_976063	A_23_P78122	399687	Hs.723238	NM_078471	17	1.482	0.165463	2.1885	0.150614	67.286	1	0.0094607	0.0094607	0.928862	3.599	2.063	1.599	1.365	2.295	2.082
A_21_P0009951			chrNA:-1--1						A_21_P0009951					0.0144355	0.000902975	0.012838	0.000920652	127.803	1	0.00498117	0.00498117	0.887289	0.010073	0.011445	0.015074	0.013797	0.013489	0.012187
A_32_P224850	hypothetical LOC645955	-1	chrNA:-1--1		-1		LOC645955	XM_001716500///XM_933296///XM_944346///XP_001716552///XP_938389///XP_949439	A_32_P224850	645955	Hs.570116	XM_933296		2.3335	0.154856	2.4565	0.153442	122.994	1	0.0051759	0.0051759	0.884086	2.751	2.936	2.443	2.224	2.565	2.348
A_33_P3336287			chrNA:-1--1						A_33_P3336287					0.128248	0.00556705	0.168538	0.00483732	78.0798	1	0.008153	0.008153	0.905655	0.234475	0.1845	0.132185	0.124312	0.171958	0.165117
A_23_P382188	signal transducing adaptor family member 2	4338847	chr19:4324040-4338847	-	4324040	GO:0005737///GO:0005515	STAP2	NM_001013841///NM_017720///NP_001013863///NP_060190	A_23_P382188	55620	Hs.194385	NM_001013841	19	1.11697	0.278643	0.760186	0.277935	713.577	1	0.000892152	0.000892152	0.988822	0.257088	0.222726	0.91994	1.314	0.563656	0.956716
A_33_P3261019			chrNA:-1--1						A_33_P3261019					0.0136765	0.00141351	0.0274375	0.00163271	88.7806	1	0.0071704	0.0071704	0.887422	0.010258	0.012047	0.012677	0.014676	0.026283	0.028592
A_33_P3359704			chrNA:-1--1						A_33_P3359704					0.115011	0.00820315	0.096945	0.0079394	96.8664	1	0.00657191	0.00657191	0.900496	0.221969	0.218759	0.10921	0.120811	0.091331	0.102559
A_23_P119916	wingless-type MMTV integration site family, member 6	219738954	chr2:219724545-219738954	+	219724545	GO:0007223///GO:0007267///GO:0007275///GO:0005576///GO:0005578///GO:0005515///GO:0004871///GO:0005201	WNT6	NM_006522///NP_006513	A_23_P119916	7475	Hs.29764	NM_006522	2	0.27751	0.0570218	0.135375	0.0578519	242.142	1	0.0026291	0.0026291	0.916986	0.053869	0.052622	0.23719	0.317831	0.094467	0.176282
A_23_P46045	regulator of G-protein signaling 5	163172872	chr1:163112097-163172872	-	163112097	GO:0008277///GO:0009968///GO:0004871///GO:0005096	RGS5	NM_003617///NP_003608	A_23_P46045	8490	Hs.24950	NM_003617	1	0.0391045	0.0106342	0.066572	0.0110026	105.441	1	0.00603753	0.00603753	0.877924	0.132992	0.172064	0.046624	0.031585	0.074352	0.058792
A_33_P3215277			chrNA:-1--1						A_33_P3215277					1.3815	0.188797	1.17	0.189505	422.98	1	0.00150508	0.00150508	0.938341	1.681	1.517	1.248	1.515	1.036	1.304
A_33_P3254650			chrNA:-1--1						A_33_P3254650					0.080513	0.0100126	0.0343905	0.010381	177.054	1	0.0035956	0.0035956	0.914969	0.074055	0.103434	0.087593	0.073433	0.041731	0.02705
A_32_P108889		-1	chrNA:-1--1		-1				A_32_P108889					0.0185335	0.00113066	0.0136125	0.00107834	133.003	1	0.00478641	0.00478641	0.904269	0.013924	0.019671	0.019333	0.017734	0.014375	0.01285
A_21_P0002275			chrNA:-1--1						A_21_P0002275					0.01148	0.00131663	0.0132785	0.00132583	276.685	1	0.00230087	0.00230087	0.91078	0.008542	0.010147	0.010549	0.012411	0.012341	0.014216
A_33_P3217834			chrNA:-1--1						A_33_P3217834					11.319	0.166877	9.4755	0.161928	526.717	1	0.00120866	0.00120866	0.913377	18.861	15.685	11.201	11.437	9.361	9.59
A_33_P3243558			chrNA:-1--1						A_33_P3243558					0.097806	0.0112727	0.111416	0.0110089	72.9735	1	0.00872344	0.00872344	0.910231	0.076264	0.115913	0.105777	0.089835	0.1192	0.103631
A_21_P0009022			chrNA:-1--1						A_21_P0009022					0.0866445	0.00284894	0.0793665	0.00286732	559.952	1	0.00113692	0.00113692	0.886014	0.05924	0.071315	0.088659	0.08463	0.081394	0.077339
A_33_P3320503			chrNA:-1--1						A_33_P3320503					0.140364	0.0180878	0.120896	0.0179725	238.883	1	0.00266497	0.00266497	0.910399	0.24434	0.305809	0.127574	0.153154	0.108187	0.133604
A_33_P3214052			chrNA:-1--1						A_33_P3214052					0.047168	0.013715	0.0389745	0.0136875	420.179	1	0.00151511	0.00151511	0.932936	0.057567	0.063886	0.056866	0.03747	0.048653	0.029296
A_24_P481824	dpy-19-like 4 (C. elegans)	95806076	chr8:95732102-95806076	+	95732102	GO:0016020///GO:0016021	DPY19L4	NM_181787///NP_861452	A_24_P481824	286148	Hs.567828	AF086017	8	0.246477	0.0251999	0.174869	0.0267265	66.3349	1	0.00959633	0.00959633	0.927571	0.219661	0.576487	0.228658	0.264296	0.15597	0.193767
A_33_P3249748			chrNA:-1--1						A_33_P3249748					2.5945	0.48154	1.376	0.469519	143.352	1	0.00444088	0.00444088	0.893117	0.876415	0.74572	2.254	2.935	1.044	1.708
A_23_P311232	cytoplasmic linker associated protein 1	122407052	chr2:122095353-122407052	-	122095353	GO:0001578///GO:0007026///GO:0007026///GO:0007049///GO:0007067///GO:0007163///GO:0010458///GO:0051301///GO:0000777///GO:0005829///GO:0005737///GO:0005794///GO:0005828///GO:0005856///GO:0005881///GO:0005938///GO:0030981///GO:0031592///GO:0005515///GO:0043515///GO:0051010	CLASP1	NM_001142273///NM_001142274///NM_015282///NP_001135745///NP_001135746///NP_056097	A_23_P311232	23332	Hs.469840	NM_015282	2	1.3875	0.0770747	1.785	0.0763676	794.963	1	0.000800817	0.000800817	0.950989	2.723	2.466	1.333	1.442	1.731	1.839
A_33_P3290124			chrNA:-1--1						A_33_P3290124					1.3585	0.0445477	1.4555	0.0445477	Infinity	1	0	0	0	8.883	5.486	1.327	1.39	1.424	1.487
A_33_P3375809			chrNA:-1--1						A_33_P3375809					0.293343	0.0192948	0.321793	0.0194412	274.914	1	0.00231569	0.00231569	0.902323	0.697047	0.76904	0.279699	0.306986	0.308046	0.33554
A_33_P3367106			chrNA:-1--1						A_33_P3367106					13.674	1.63342	16.026	1.65604	146.998	1	0.00433075	0.00433075	0.900003	23.842	20.52	14.829	12.519	17.197	14.855
A_33_P3264272			chrNA:-1--1						A_33_P3264272					0.222193	0.053219	0.249293	0.0528562	105.654	1	0.00602535	0.00602535	0.878715	0.220497	0.313307	0.259825	0.184562	0.286668	0.211918
A_23_P306655		-1	chrNA:-1--1		-1				A_23_P306655			AB058754		0.885916	0.118129	0.683655	0.115874	126.851	1	0.00501855	0.00501855	0.88447	0.799249	0.556584	0.802387	0.969446	0.60172	0.76559
A_23_P61551	CD2 (cytoplasmic tail) binding protein 2	30366682	chr16:30362087-30366682	-	30362087	GO:0000244///GO:0008380///GO:0005634///GO:0005737///GO:0005654///GO:0005682///GO:0016607///GO:0046540///GO:0005515///GO:0043021	CD2BP2	NM_006110///NP_006101///NR_024465	A_23_P61551	10421	Hs.202677	NM_006110	16	1.494	0.0311127	1.298	0.0325269	196.003	1	0.00324799	0.00324799	0.931016	1.92	1.33	1.472	1.516	1.275	1.321
A_33_P3332145			chrNA:-1--1						A_33_P3332145					36.855	0.496389	28.276	0.371937	97.4883	1	0.00652999	0.00652999	0.899695	29.275	27.959	36.504	37.206	28.013	28.539
A_24_P219108	ribosomal protein S6 kinase-like 1	75389145	chr14:75372346-75389145	-	75372346	GO:0006468///GO:0005840///GO:0000166///GO:0004674///GO:0005524///GO:0016740	RPS6KL1	NM_031464///NP_113652	A_24_P219108	83694	Hs.414481	NM_031464	14	0.058204	0.00148351	0.083344	0.00174373	136.631	1	0.00465933	0.00465933	0.897254	0.020805	0.049139	0.057155	0.059253	0.082111	0.084577
A_24_P374427	zinc finger, DHHC-type containing 21	14693469	chr9:14617032-14693469	-	14617032	GO:0016020///GO:0016021///GO:0046872///GO:0008270///GO:0008415///GO:0016740	ZDHHC21	NM_178566///NP_848661	A_24_P374427	340481	Hs.649522	NM_178566	9	0.213536	0.012315	0.156067	0.0124069	884.154	1	0.000720032	0.000720032	1.02607	0.135231	0.18054	0.204828	0.222244	0.147294	0.16484
A_32_P163533	zinc finger protein 322B	99961910	chr9:99959536-99961910	-	99959536	GO:0045449///GO:0005622///GO:0005634///GO:0003677///GO:0046872///GO:0008270	ZNF322B	NM_199005///NP_945356	A_32_P163533	387328	Hs.530271	NM_199005	9	2.423	0.209304	2.2025	0.212839	88.2022	1	0.00721742	0.00721742	0.88883	2.608	2.529	2.275	2.571	2.052	2.353
A_23_P20427	Rho-related BTB domain containing 2	22877710	chr8:22844929-22877710	+	22844929	GO:0007264///GO:0005622///GO:0000166///GO:0005515///GO:0005525	RHOBTB2	NM_001160036///NM_001160037///NM_015178///NP_001153508///NP_001153509///NP_055993	A_23_P20427	23221	Hs.372688	NM_015178	8	0.483934	0.140359	0.629507	0.138382	104.165	1	0.00611147	0.00611147	0.878431	1.567	1.538	0.384686	0.583183	0.531656	0.727358
A_24_P160401	CUB domain containing protein 1	45187914	chr3:45151732-45187914	-	45151732	GO:0005886///GO:0016021///GO:0005576	CDCP1	NM_022842///NM_178181///NP_073753///NP_835488	A_24_P160401	64866	Hs.476093	NM_178181	3	0.381621	0.0593178	0.511993	0.0596791	510.244	1	0.00124768	0.00124768	0.915134	0.488379	0.342598	0.339677	0.423565	0.469794	0.554193
A_23_P412409	HLA-B associated transcript 2-like 2	171562649	chr1:171454665-171562649	+	171454665	GO:0008022	BAT2L2	NM_015172///NP_055987	A_23_P412409	23215	Hs.494614	NM_015172	1	6.737	0.971564	9.198	0.971565	5161091	1	1.2335e-07	1.2335e-07	0.00102537	5.228	4.188	7.424	6.05	9.885	8.511
A_23_P55802	adaptor-related protein complex 1, mu 1 subunit	16346156	chr19:16308664-16346156	+	16308664	GO:0016192///GO:0006886///GO:0006892///GO:0016044///GO:0016020///GO:0005829///GO:0005794///GO:0030131///GO:0030665///GO:0031410///GO:0005515	AP1M1	NM_001130524///NM_032493///NP_001123996///NP_115882	A_23_P55802	8907	Hs.71040	NM_032493	19	6.099	0.182434	7.0755	0.164756	78.1182	1	0.008149	0.008149	0.907231	12.35	11.911	6.228	5.97	7.192	6.959
A_24_P201381	fibroblast growth factor binding protein 3	93669258	chr10:93666345-93669258	-	93666345	GO:0043117///GO:0045743///GO:0005576///GO:0008201///GO:0017134	FGFBP3	NM_152429///NP_689642	A_24_P201381	143282	Hs.466120	NM_152429	10	0.343006	0.0560021	0.395398	0.0554075	124.595	1	0.00510942	0.00510942	0.887936	0.172277	0.179442	0.303407	0.382606	0.356219	0.434577
A_23_P29735	bassoon (presynaptic cytomatrix protein)	49708981	chr3:49591921-49708981	+	49591921	GO:0007268///GO:0005634///GO:0005737///GO:0005856///GO:0019717///GO:0030054///GO:0045202///GO:0046872///GO:0008270	BSN	NM_003458///NP_003449	A_23_P29735	8927	Hs.194684	NM_003458	3	0.0291775	0.000717713	0.012997	0.000922067	111.976	1	0.00568519	0.00568519	0.864496	0.019585	0.011512	0.029685	0.02867	0.013649	0.012345
A_33_P3317460			chrNA:-1--1						A_33_P3317460					0.0840285	0.0151696	0.078245	0.0152693	82.0342	1	0.00776004	0.00776004	0.895925	0.26332	0.21068	0.073302	0.094755	0.067448	0.089042
A_33_P3219745			chrNA:-1--1						A_33_P3219745					0.0290275	0.019251	0.050803	0.0194624	145.655	1	0.00437067	0.00437067	0.893408	0.011055	0.019644	0.04264	0.015415	0.064565	0.037041
A_21_P0012767			chrNA:-1--1						A_21_P0012767					0.73664	0.149188	0.901602	0.147642	150.86	1	0.00421989	0.00421989	0.915091	1.139	0.969369	0.842132	0.631148	1.006	0.797203
A_24_P497226	ribosomal protein S6 kinase, 70kDa, polypeptide 1	58027784	chr17:57970442-58027784	+	57970442	GO:0003009///GO:0007165///GO:0006468///GO:0009612///GO:0007281///GO:0007568///GO:0007584///GO:0007616///GO:0042493///GO:0009636///GO:0009408///GO:0009611///GO:0009749///GO:0014070///GO:0014732///GO:0014878///GO:0014911///GO:0016477///GO:0032496///GO:0032868///GO:0032870///GO:0033574///GO:0033762///GO:0043201///GO:0043491///GO:0045471///GO:0048633///GO:0048661///GO:0051384///GO:0005829///GO:000562…	RPS6KB1	NM_003161///NP_003152	A_24_P497226	6198	Hs.463642	NM_003161	17	2.1495	0.316077	2.3385	0.314663	189.025	1	0.00336788	0.00336788	0.912915	1.622	2.035	2.373	1.926	2.561	2.116
A_32_P213459	doublesex and mab-3 related transcription factor 2	1057553	chr9:1050619-1057553	+	1050619	GO:0006355///GO:0007530///GO:0007548///GO:0008584///GO:0005634///GO:0003700///GO:0046872///GO:0008270	DMRT2	NM_001130865///NM_006557///NM_181872///NP_001124337///NP_006548///NP_870987	A_32_P213459	10655	Hs.59506	NM_006557	9	0.097558	0.0382898	0.061693	0.0387989	99.6248	1	0.00638996	0.00638996	0.892733	0.017203	0.013358	0.070483	0.124633	0.034258	0.089128
A_23_P49338	tumor necrosis factor receptor superfamily, member 12A	3072381	chr16:3070312-3072381	+	3070312	GO:0001525///GO:0006915///GO:0007155///GO:0006928///GO:0006931///GO:0007275///GO:0008219///GO:0030154///GO:0045773///GO:0005886///GO:0001726///GO:0016021///GO:0009986///GO:0005515///GO:0004872	TNFRSF12A	NM_016639///NP_057723	A_23_P49338	51330	Hs.355899	NM_016639	16	32.0095	8.47751	48.789	8.29436	129.57	1	0.00491323	0.00491323	0.881482	133.627	105.729	38.004	26.015	54.654	42.924
A_24_P195272		-1	chrNA:-1--1		-1				A_24_P195272					0.0409645	0.0024968	0.0504265	0.00247558	630.805	1	0.00100922	0.00100922	0.94973	0.056636	0.040835	0.039199	0.04273	0.048676	0.052177
A_33_P3376551			chrNA:-1--1						A_33_P3376551					0.306781	0.0527184	0.48581	0.0520098	357.338	1	0.00178156	0.00178156	0.935335	1.541	1.753	0.269503	0.344058	0.449033	0.522586
A_21_P0012077			chrNA:-1--1						A_21_P0012077					1.794	0.02687	1.964	0.0254559	170.002	1	0.00374473	0.00374473	0.91555	4.702	4.112	1.775	1.813	1.946	1.982
A_24_P902728	cell cycle associated protein 1	34120605	chr11:34073229-34120605	+	34073229	GO:0005829///GO:0005887///GO:0005737///GO:0030425///GO:0042995///GO:0005515	CAPRIN1	NM_005898///NM_203364///NP_005889///NP_976240	A_24_P902728	4076	Hs.471818	NM_203364	11	0.821328	0.0707305	1.083	0.0735391	131.758	1	0.00483162	0.00483162	0.895844	0.698451	0.772107	0.771314	0.871342	1.031	1.135
A_23_P18824	PAP associated domain containing 7	6757161	chr5:6714717-6757161	+	6714717	GO:0006260///GO:0006302///GO:0007049///GO:0007062///GO:0007067///GO:0007076///GO:0042493///GO:0051301///GO:0005634///GO:0003677///GO:0003887///GO:0016740///GO:0016779///GO:0043221	PAPD7	NM_001171805///NM_001171806///NM_006999///NP_001165276///NP_001165277///NP_008930	A_23_P18824	11044	Hs.481542	NM_006999	5	1.7625	0.154856	2.3175	0.1492	138.754	1	0.00458804	0.00458804	0.900918	2.663	2.079	1.653	1.872	2.212	2.423
A_33_P3326992			chrNA:-1--1						A_33_P3326992					0.62629	0.127587	0.842693	0.129685	145.87	1	0.00436423	0.00436423	0.895762	1.869	2.846	0.536073	0.716508	0.750992	0.934394
A_24_P47681	cullin-associated and neddylation-dissociated 1	67708388	chr12:67663060-67708388	+	67663060	GO:0019941///GO:0016567///GO:0030154///GO:0043086///GO:0045449///GO:0045899///GO:0000151///GO:0005634///GO:0016563///GO:0017025	CAND1	NM_018448///NP_060918	A_24_P47681	55832	Hs.546407	NM_018448	12	1.4065	0.0304056	1.88	0.0311126	947.069	1	0.0006722	0.0006722	1.11755	1.791	1.62	1.385	1.428	1.858	1.902
A_21_P0001317			chrNA:-1--1						A_21_P0001317					0.036843	0.0030745	0.029522	0.00303066	236.168	1	0.0026956	0.0026956	0.908418	0.079111	0.032929	0.034669	0.039017	0.027379	0.031665
A_24_P233960	sorting nexin family member 27	151671559	chr1:151584661-151671559	+	151584661	GO:0007165///GO:0042493///GO:0015031///GO:0005829///GO:0005737///GO:0005769///GO:0005515///GO:0035091	SNX27	NM_030918///NP_112180	A_24_P233960	81609	Hs.192326	NM_030918	1	3.217	0.220617	4.456	0.219203	1239.09	1	0.00051378	0.00051378	1.11414	3.816	3.374	3.373	3.061	4.611	4.301
A_33_P3337896			chrNA:-1--1						A_33_P3337896					0.419467	0.0411317	0.543095	0.0416988	308.307	1	0.00206488	0.00206488	0.9114	0.948966	1.112	0.390383	0.448552	0.51361	0.572581
A_23_P201483	mitogen-activated protein kinase-activated protein kinase 2	206907626	chr1:206858288-206907626	+	206858288	GO:0000165///GO:0006468///GO:0007242///GO:0007265///GO:0048255///GO:0005829///GO:0005634///GO:0005737///GO:0000166///GO:0005515///GO:0004674///GO:0004871///GO:0005524///GO:0016740	MAPKAPK2	NM_004759///NM_032960///NP_004750///NP_116584	A_23_P201483	9261	Hs.643566	NM_004759	1	3.8105	0.0954594	4.089	0.0989949	111.403	1	0.00571443	0.00571443	0.861066	7.091	6.821	3.743	3.878	4.019	4.159
A_21_P0012116			chrNA:-1--1						A_21_P0012116					0.882412	0.0955874	0.668118	0.0910138	66.2626	1	0.00960681	0.00960681	0.926787	0.856244	0.819735	0.950002	0.814821	0.732475	0.603762
A_23_P201605	DENN/MADD domain containing 1B	197744623	chr1:197521384-197744623	-	197521384		DENND1B	NM_001142795///NM_144977///NP_001136267///NP_659414	A_23_P201605	163486	Hs.657779	NM_144977	1	0.388109	1.48568e-05	0.254056	0.00144391	132.661	1	0.00479877	0.00479877	0.903183	0.363342	0.199588	0.388119	0.388098	0.255077	0.253035
A_24_P14010	N-myristoyltransferase 1	43186380	chr17:43138679-43186380	+	43138679	GO:0001701///GO:0006499///GO:0009249///GO:0005829///GO:0005575///GO:0005737///GO:0004379///GO:0016740	NMT1	NM_021079///NP_066565	A_24_P14010	4836	Hs.532790	NM_021079	17	17.951	0.807516	12.408	0.855599	163.032	1	0.00390483	0.00390483	0.91008	28.999	19.395	17.38	18.522	11.803	13.013
A_33_P3395389			chrNA:-1--1						A_33_P3395389					0.378134	0.100618	0.257581	0.102949	73.1504	1	0.00870235	0.00870235	0.911845	0.137085	0.118173	0.449282	0.306986	0.330377	0.184785
A_21_P0006027			chrNA:-1--1						A_21_P0006027					0.065698	0.00990656	0.057795	0.00988959	658.629	1	0.000966582	0.000966582	0.983862	0.06306	0.060621	0.072703	0.058693	0.064788	0.050802
A_33_P3331511			chrNA:-1--1						A_33_P3331511					0.169748	0.000228394	0.147978	0.000195172	926.732	1	0.000686951	0.000686951	1.0707	0.090284	0.131729	0.16991	0.169587	0.148116	0.14784
A_23_P500206	interleukin 17 receptor E	9958082	chr3:9944302-9958082	+	9944302	GO:0016020///GO:0016021///GO:0005576///GO:0005737///GO:0004872	IL17RE	NM_153480///NM_153481///NM_153483///NP_705613///NP_705614///NP_705616	A_23_P500206	132014	Hs.390823	NM_153483	3	0.217958	0.00712197	0.243823	0.00747765	102.844	1	0.00618994	0.00618994	0.882085	0.51043	0.255856	0.212922	0.222994	0.238536	0.249111
A_33_P3218138			chrNA:-1--1						A_33_P3218138					36.692	1.66594	33.9185	1.66382	1850.02	1	0.000344116	0.000344116	1.0727	33.345	38.812	37.87	35.514	35.095	32.742
A_21_P0006717			chrNA:-1--1						A_21_P0006717					0.233398	0.0178028	0.252146	0.0176218	146.468	1	0.00434642	0.00434642	0.899511	0.385919	0.305486	0.220809	0.245986	0.239685	0.264606
A_33_P3399748			chrNA:-1--1						A_33_P3399748					0.028214	0.00452407	0.0404625	0.00428294	71.8383	1	0.00886127	0.00886127	0.915041	0.06248	0.067543	0.025015	0.031413	0.037434	0.043491
A_19_P00804950			chrNA:-1--1						A_19_P00804950					0.138966	0.0191513	0.105745	0.0187935	131.307	1	0.00484825	0.00484825	0.892292	0.228233	0.221531	0.125424	0.152508	0.092456	0.119034
A_32_P525524	inositol 1,4,5-triphosphate receptor interacting protein-like 1	96994090	chr2:96991061-96994090	+	96991061	GO:0016020///GO:0016021	ITPRIPL1	NM_001008949///NM_001163523///NM_001163524///NM_178495///NP_001008949///NP_001156995///NP_001156996///NP_848590	A_32_P525524	150771	Hs.65009	NM_178495	2	0.381478	0.192308	0.39414	0.192287	845.086	1	0.00075332	0.00075332	0.988752	0.328489	0.308456	0.245495	0.51746	0.258172	0.530107
A_24_P274640	general transcription factor IIH, polypeptide 2D	68888351	chr5:68856073-68888351	+	68856073	GO:0006281///GO:0006974///GO:0045449///GO:0005622///GO:0005634///GO:0046872///GO:0008270	GTF2H2D	NM_001042490///NP_001035955	A_24_P274640	730394	Hs.422901	NM_001042490	5	16.3605	3.19259	17.4775	3.19117	1116.55	1	0.000570168	0.000570168	1.13751	10.439	8.221	18.618	14.103	19.734	15.221
A_33_P3230259			chrNA:-1--1						A_33_P3230259					0.0253985	0.0128842	0.039799	0.0127703	178.889	1	0.00355871	0.00355871	0.914919	0.02528	0.023084	0.034509	0.016288	0.048829	0.030769
A_23_P500861	spectrin repeat containing, nuclear envelope 1	152958534	chr6:152442822-152958534	-	152442822	GO:0006997///GO:0007030///GO:0008219///GO:0042692///GO:0016021///GO:0005634///GO:0005635///GO:0005640///GO:0005737///GO:0005794///GO:0005856///GO:0030017///GO:0045211///GO:0005521///GO:0003779	SYNE1	NM_015293///NM_033071///NM_133650///NM_182961///NP_056108///NP_149062///NP_598411///NP_892006	A_23_P500861	23345	Hs.12967	NM_182961	6	2.8085	0.0615182	2.4975	0.0586898	155.502	1	0.00409391	0.00409391	0.903486	3.945	3.568	2.852	2.765	2.539	2.456
A_33_P3256858			chrNA:-1--1						A_33_P3256858					7.6035	1.29471	7.882	1.29825	111.397	1	0.0057147	0.0057147	0.858513	8.911	6.788	6.688	8.519	6.964	8.8
A_23_P129458	short chain dehydrogenase/reductase family 42E, member 1	82045093	chr16:82031251-82045093	-	82031251	GO:0055114///GO:0006694///GO:0016020///GO:0016021///GO:0003854///GO:0005488///GO:0016491	SDR42E1	NM_145168///NP_660151	A_23_P129458	93517	Hs.87779	NM_145168	16	0.0125255	0.0012042	0.0139935	0.00117309	66.7282	1	0.00953978	0.00953978	0.931127	0.009632	0.01142	0.011674	0.013377	0.013164	0.014823
A_23_P105833	basic, immunoglobulin-like variable motif containing	103493887	chr13:103451398-103493887	+	103451398	GO:0005634///GO:0005737	BIVM	NM_001159596///NM_017693///NP_001153068///NP_060163	A_23_P105833	54841	Hs.288809	NM_017693	13	1.864	0.0480832	2.064	0.0480833	3355443	1	1.89727e-07	1.89727e-07	0.00118286	1.865	2.323	1.898	1.83	2.098	2.03
A_23_P42322	collagen, type XI, alpha 2	33160245	chr6:33154223-33160245	-	33154223	GO:0001894///GO:0002062///GO:0007155///GO:0007605///GO:0030199///GO:0048705///GO:0060023///GO:0005576///GO:0005581///GO:0005592///GO:0030674///GO:0030020	COL11A2	NM_001163771///NM_080679///NM_080680///NM_080681///NP_001157243///NP_542410///NP_542411///NP_542412	A_23_P42322	1302	Hs.390171	NM_080680	6	1.4975	0.523966	0.874069	0.511848	72.7537	1	0.00874979	0.00874979	0.911074	0.129737	0.193535	1.127	1.868	0.512138	1.236
A_33_P3275235			chrNA:-1--1						A_33_P3275235					7.201	0.53033	8.3275	0.543765	118.579	1	0.00536863	0.00536863	0.86937	10.941	9.526	6.826	7.576	7.943	8.712
A_32_P107493	chromosome 16 open reading frame 55	89737675	chr16:89724209-89737675	+	89724209		C16orf55	NM_153025///NP_694570	A_32_P107493	124045	Hs.655171	NM_153025	16	0.914219	0.0249786	0.841033	0.0241116	119.383	1	0.00533245	0.00533245	0.872004	0.602755	0.699168	0.931882	0.896557	0.858083	0.823984
A_23_P157416	zinc finger protein 394	99097877	chr7:99090854-99097877	-	99090854	GO:0006355///GO:0005622///GO:0005634///GO:0003700///GO:0046872///GO:0008270	ZNF394	NM_032164///NP_115540	A_23_P157416	84124	Hs.386324	NM_032164	7	3.2805	0.487196	2.9595	0.485782	321.023	1	0.00198309	0.00198309	0.941986	2.824	3.05	3.625	2.936	3.303	2.616
A_23_P39910	chromosome 2 open reading frame 64	99224955	chr2:99215865-99224955	-	99215865		C2orf64	NM_001008215///NP_001008216	A_23_P39910	493753	Hs.596537	NM_001008215	2	1.617	0.0494974	1.486	0.0523259	65.4989	1	0.0097188	0.0097188	0.926835	1.213	1.712	1.652	1.582	1.523	1.449
A_23_P53467	IKBKB interacting protein	99038589	chr12:99018033-99038589	-	99018033	GO:0006917///GO:0010165///GO:0016020///GO:0016021///GO:0005783///GO:0005789///GO:0005515	IKBIP	NM_153687///NM_201612///NM_201613///NP_710154///NP_963906///NP_963907	A_23_P53467	121457	Hs.252543	NM_201612	12	4.919	0.212132	7.113	0.175363	84.3853	1	0.00754385	0.00754385	0.887398	10.936	13.032	5.069	4.769	7.237	6.989
A_23_P501961	l(3)mbt-like (Drosophila)	42170534	chr20:42143052-42170534	+	42143052	GO:0051726///GO:0006355///GO:0007088///GO:0016481///GO:0016481///GO:0016568///GO:0030097///GO:0045652///GO:0000793///GO:0000785///GO:0005634///GO:0005654///GO:0005730///GO:0003700///GO:0046872///GO:0008270///GO:0042802///GO:0016564///GO:0031493///GO:0032093///GO:0035064	L3MBTL	NM_015478///NM_032107///NP_056293///NP_115479	A_23_P501961	26013	Hs.709356	NM_032107	20	0.49089	0.107398	0.655226	0.111012	64.3072	1	0.00989886	0.00989886	0.928037	0.646193	0.577471	0.414948	0.566832	0.576729	0.733724
A_21_P0011183			chrNA:-1--1						A_21_P0011183					0.0562145	0.0133184	0.0871565	0.0137525	100.788	1	0.00631622	0.00631622	0.88991	0.208283	0.156586	0.046797	0.065632	0.077432	0.096881
A_23_P165891	TATA box binding protein (TBP)-associated factor, RNA polymerase I, B, 63kDa	10074543	chr2:9983570-10074543	+	9983570	GO:0006351///GO:0045449///GO:0005634///GO:0005654///GO:0005515///GO:0003700	TAF1B	NM_005680///NP_005671	A_23_P165891	9014	Hs.584833	NM_005680	2	2.233	0.162635	2.3195	0.161928	173.012	1	0.00367958	0.00367958	0.913048	1.946	1.875	2.348	2.118	2.434	2.205
A_33_P3382359			chrNA:-1--1						A_33_P3382359					0.0595355	0.0563062	0.10544	0.0564427	475.695	1	0.00133829	0.00133829	0.90201	0.044942	0.039999	0.09935	0.019721	0.145351	0.065529
A_21_P0008678			chrNA:-1--1						A_21_P0008678					0.092007	0.0249184	0.0726915	0.0248329	319.252	1	0.00199409	0.00199409	0.938278	0.070225	0.055587	0.074387	0.109627	0.055132	0.090251
A_33_P3302563			chrNA:-1--1						A_33_P3302563					0.016457	0.0069551	0.029905	0.0070541	192.118	1	0.00331366	0.00331366	0.928496	0.038452	0.047321	0.021375	0.011539	0.034893	0.024917
A_21_P0009422			chrNA:-1--1						A_21_P0009422					0.014577	0.00150048	0.016481	0.00148351	158.666	1	0.00401229	0.00401229	0.905506	0.010984	0.012836	0.013516	0.015638	0.015432	0.01753
A_23_P98483	zinc finger, BED-type containing 5	10879620	chr11:10874253-10879620	-	10874253	GO:0003677///GO:0046872///GO:0008270	ZBED5	NM_001143667///NM_021211///NP_001137139///NP_067034	A_23_P98483	58486	Hs.655066	NM_021211	11	12.721	0.244659	15.2865	0.195869	74.3631	1	0.00856045	0.00856045	0.91231	13.002	15.08	12.894	12.548	15.425	15.148
A_33_P3393504			chrNA:-1--1						A_33_P3393504					0.034943	0.00766645	0.018769	0.00752927	166.742	1	0.00381794	0.00381794	0.915499	0.010287	0.011719	0.029522	0.040364	0.013445	0.024093
A_33_P3381513			chrNA:-1--1						A_33_P3381513					0.240979	0.0143097	0.10869	0.0158844	118.805	1	0.00535842	0.00535842	0.870542	0.086497	0.115563	0.23086	0.251097	0.097458	0.119922
A_24_P664995	chromobox homolog 5 (HP1 alpha homolog, Drosophila)	54673915	chr12:54624731-54673915	-	54624731	GO:0006333///GO:0045892///GO:0000118///GO:0000776///GO:0000785///GO:0005634///GO:0005635///GO:0005737///GO:0005730///GO:0010369///GO:0016605///GO:0017053///GO:0031618///GO:0035097///GO:0003682///GO:0030674///GO:0016565///GO:0019899///GO:0070491	CBX5	NM_001127321///NM_001127322///NM_012117///NP_001120793///NP_001120794///NP_036249	A_24_P664995	23468	Hs.349283	AK055641	12	4.0375	0.0530329	5.0595	0.0629327	145.996	1	0.00436047	0.00436047	0.898689	9.53	7.354	4.075	4	5.104	5.015
A_24_P48403	v-yes-1 Yamaguchi sarcoma viral oncogene homolog 1	812327	chr18:721593-812327	-	721593	GO:0006464///GO:0015758///GO:0046777///GO:0005829///GO:0005624///GO:0005737///GO:0000166///GO:0005515///GO:0004715///GO:0005524///GO:0016740	YES1	NM_005433///NP_005424	A_24_P48403	7525	Hs.194148	NM_005433	18	2.985	0.25173	4.4385	0.228395	88.0903	1	0.00722659	0.00722659	0.887767	2.038	1.923	3.163	2.807	4.6	4.277
A_33_P3246293			chrNA:-1--1						A_33_P3246293					0.180687	0.014285	0.120983	0.0153294	80.8451	1	0.00787417	0.00787417	0.894606	0.083716	0.069387	0.190788	0.170586	0.131822	0.110143
A_23_P28263	CTD (carboxy-terminal domain, RNA polymerase II, polypeptide A) small phosphatase 1	219270663	chr2:219264477-219270663	+	219264477	GO:0006357///GO:0006470///GO:0005634///GO:0005634///GO:0005515///GO:0004721///GO:0046872///GO:0008420///GO:0016787	CTDSP1	NM_021198///NM_182642///NP_067021///NP_872580	A_23_P28263	58190	Hs.444468	NM_021198	2	13.3115	3.04409	12.789	3.05329	80.3816	1	0.00791956	0.00791956	0.895683	46.215	57.944	11.159	15.464	10.63	14.948
A_21_P0012439			chrNA:-1--1						A_21_P0012439					0.411562	0.0306269	0.196591	0.0315129	343.133	1	0.00185531	0.00185531	0.925355	0.444697	0.748343	0.389906	0.433219	0.174308	0.218874
A_24_P19544	serine threonine kinase 39 (STE20/SPS1 homolog, yeast)	169104105	chr2:168810530-169104105	-	168810530	GO:0006468///GO:0006950///GO:0005624///GO:0005634///GO:0005737///GO:0005856///GO:0016323///GO:0016324///GO:0000166///GO:0005515///GO:0004702///GO:0005524///GO:0016740	STK39	NM_013233///NP_037365	A_24_P19544	27347	Hs.276271	NM_013233	2	2.904	0.475176	3.6435	0.461741	77.8429	1	0.00817782	0.00817782	0.904383	3.765	3.664	3.24	2.568	3.97	3.317
A_23_P65455	HAUS augmin-like complex, subunit 4	23426351	chr14:23415437-23426351	-	23415437	GO:0007049///GO:0007067///GO:0051225///GO:0051297///GO:0051301///GO:0005737///GO:0005815///GO:0005819///GO:0005856///GO:0005874///GO:0070652///GO:0003674	HAUS4	NM_001166269///NM_001166270///NM_017815///NP_001159741///NP_001159742///NP_060285	A_23_P65455	54930	Hs.442782	NM_017815	14	0.224984	0.100522	0.29964	0.100679	672.494	1	0.000946654	0.000946654	1.02642	0.832754	0.563633	0.153904	0.296064	0.228449	0.370831
A_24_P89701	IMP (inosine monophosphate) dehydrogenase 1	128050036	chr7:128032330-128050036	-	128032330	GO:0055114///GO:0006164///GO:0006177///GO:0007601///GO:0046651///GO:0050896///GO:0005829///GO:0003938///GO:0046872///GO:0016491///GO:0030955	IMPDH1	NM_000883///NM_001102605///NM_001142573///NM_001142574///NM_001142575///NM_001142576///NM_183243///NP_000874///NP_001096075///NP_001136045///NP_001136046///NP_001136047///NP_001136048///NP_899066	A_24_P89701	3614	Hs.654401	NM_000883	7	164.069	30.2875	146.079	30.658	68.662	1	0.00927113	0.00927113	0.928528	77.172	82.766	185.485	142.652	167.758	124.401
A_21_P0013976			chrNA:-1--1						A_21_P0013976					0.0376605	0.00091853	0.0133575	0.00131168	87.4206	1	0.00728194	0.00728194	0.888005	0.009138	0.015112	0.037011	0.03831	0.01243	0.014285
A_21_P0014739			chrNA:-1--1						A_21_P0014739					0.035987	0.0160329	0.054662	0.0158661	158.26	1	0.00402258	0.00402258	0.899686	0.025922	0.026547	0.047324	0.02465	0.065881	0.043443
A_23_P202881	fasciculation and elongation protein zeta 1 (zygin I)	125366123	chr11:125358095-125366123	-	125358095	GO:0007155///GO:0007399///GO:0007411///GO:0005886///GO:0005737///GO:0005813///GO:0005080///GO:0043015///GO:0047485	FEZ1	NM_005103///NM_022549///NP_005094///NP_072043	A_23_P202881	9638	Hs.224008	NM_005103	11	4.23	0.420021	4.0325	0.422143	131.666	1	0.00483502	0.00483502	0.893154	5.756	8.253	3.933	4.527	3.734	4.331
A_21_P0014434			chrNA:-1--1						A_21_P0014434					0.0679505	0.0145289	0.043659	0.0142298	114.853	1	0.00554279	0.00554279	0.872089	0.096163	0.126716	0.057677	0.078224	0.033597	0.053721
A_23_P71821	pre-B-cell leukemia homeobox 3	128729653	chr9:128509616-128729653	+	128509616	GO:0006355///GO:0007387///GO:0007388///GO:0005634///GO:0005737///GO:0003700///GO:0043565	PBX3	NM_001134778///NM_006195///NP_001128250///NP_006186///NR_024122///NR_024123	A_23_P71821	5090	Hs.428027	NM_006195	9	3.225	0.700036	3.906	0.685893	68.0992	1	0.00934774	0.00934774	0.928741	1.923	7.455	3.72	2.73	4.391	3.421
A_21_P0010122			chrNA:-1--1						A_21_P0010122					0.0169285	0.00101894	0.015054	0.00103379	178.528	1	0.00356589	0.00356589	0.912064	0.020183	0.016727	0.017649	0.016208	0.015785	0.014323
A_33_P3255131			chrNA:-1--1						A_33_P3255131					0.993199	0.0449734	0.825159	0.0484319	68.7136	1	0.00926417	0.00926417	0.929698	1.01	1.351	0.961398	1.025	0.790912	0.859405
A_23_P115922	eukaryotic translation initiation factor 4E binding protein 2	72188372	chr10:72163860-72188372	+	72163860	GO:0008286///GO:0019933///GO:0045947///GO:0005515///GO:0008190	EIF4EBP2	NM_004096///NP_004087	A_23_P115922	1979	Hs.621200	NM_004096	10	24.5355	3.66776	20.462	3.59493	79.0966	1	0.00804821	0.00804821	0.904082	15.096	21.308	27.129	21.942	23.004	17.92
A_32_P137966	DEP domain containing 4	100660857	chr12:100646043-100660857	-	100646043	GO:0007242	DEPDC4	NM_152317///NP_689530	A_32_P137966	120863	Hs.653118	NM_152317	12	0.0767175	0.00407506	0.0952805	0.00384029	111.823	1	0.00569292	0.00569292	0.86304	0.093635	0.039589	0.073836	0.079599	0.092565	0.097996
A_24_P331693	testis-specific transcript, Y-linked 22 (non-protein coding)	9650854	chrY:9638761-9650854	+	9638761		TTTY22	NR_001539	A_24_P331693	252954	Hs.511961	NR_001539	Y	0.0308895	0.00604364	0.016986	0.00621971	111.675	1	0.00570052	0.00570052	0.861573	0.011451	0.02626	0.035163	0.026616	0.021384	0.012588
A_23_P74391	opsin 3	241803701	chr1:241756452-241803701	-	241756452	GO:0007186///GO:0007601///GO:0007602///GO:0018298///GO:0042752///GO:0050896///GO:0016020///GO:0005887///GO:0008020	OPN3	NM_014322///NP_055137	A_23_P74391	23596	Hs.409081	NM_014322	1	0.435057	0.0179131	0.392248	0.0187214	74.905	1	0.00849852	0.00849852	0.919463	1.168	1.296	0.42239	0.447723	0.37901	0.405486
A_33_P3267760			chrNA:-1--1						A_33_P3267760					0.064085	0.00958271	0.0367685	0.00898945	65.1172	1	0.00977576	0.00977576	0.925191	0.028043	0.043483	0.070861	0.057309	0.043125	0.030412
A_23_P376759	dual specificity phosphatase 11 (RNA/RNP complex 1-interacting)	74007284	chr2:73989325-74007284	-	73989325	GO:0006396///GO:0006470///GO:0005634///GO:0003723///GO:0004725///GO:0008138///GO:0016787///GO:0016791	DUSP11	NM_003584///NP_003575	A_23_P376759	8446	Hs.14611	NM_003584	2	1.2895	0.214253	1.338	0.213546	96.9955	1	0.00656316	0.00656316	0.901775	1.428	1.295	1.441	1.138	1.489	1.187
A_23_P28772	dysbindin (dystrobrevin binding protein 1) domain containing 2	44039245	chr20:44034670-44039245	+	44034670	GO:0005737///GO:0005515	DBNDD2	NM_001048221///NM_001048222///NM_001048223///NM_001048224///NM_001048225///NM_001048226///NP_001041686///NP_001041687///NP_001041688///NP_001041689///NP_001041690///NP_001041691	A_23_P28772	55861	Hs.655055	NM_001048226	20	3.465	0.397394	3.019	0.398808	445.979	1	0.00142746	0.00142746	0.912771	1.932	2.346	3.184	3.746	2.737	3.301
A_33_P3253440			chrNA:-1--1						A_33_P3253440					0.132923	0.0127378	0.173782	0.0124995	242.491	1	0.00262532	0.00262532	0.922115	0.440201	0.530721	0.123916	0.14193	0.164943	0.18262
A_33_P3314146			chrNA:-1--1						A_33_P3314146					1.04279	0.189798	0.871179	0.187837	123.727	1	0.00514525	0.00514525	0.884911	0.497608	0.676987	1.177	0.908585	1.004	0.738359
A_24_P351304	inner membrane protein, mitochondrial (mitofilin)	86422893	chr2:86371055-86422893	-	86371055	GO:0008150///GO:0016020///GO:0005739///GO:0016021///GO:0005743///GO:0005515///GO:0003674	IMMT	NM_001100169///NM_001100170///NM_006839///NP_001093639///NP_001093640///NP_006830	A_24_P351304	10989	Hs.148559	NM_006839	2	1.1065	0.0318198	1.382	0.0325269	550.974	1	0.00115544	0.00115544	0.886598	1.437	1.282	1.129	1.084	1.405	1.359
A_21_P0000850			chrNA:-1--1						A_21_P0000850					0.0323055	0.0188055	0.0671395	0.0193882	84.5485	1	0.00752929	0.00752929	0.88778	0.07421	0.060002	0.019008	0.045603	0.05343	0.080849
A_19_P00315705			chrNA:-1--1						A_19_P00315705					0.116183	0.00136118	0.086761	0.00138168	2029.23	1	0.000313724	0.000313724	1.04315	0.093238	0.084807	0.117145	0.11522	0.087738	0.085784
A_23_P216402	uridine-cytidine kinase 1	134406662	chr9:134399183-134406662	-	134399183	GO:0008152///GO:0005829///GO:0000166///GO:0004849///GO:0005524///GO:0016301///GO:0016740///GO:0016773	UCK1	NM_001135954///NM_031432///NP_001129426///NP_113620	A_23_P216402	83549	Hs.9597	NM_031432	9	0.923321	0.107242	1.2585	0.103945	143.763	1	0.00442817	0.00442817	0.894168	2.285	1.705	0.847489	0.999152	1.185	1.332
A_21_P0002908			chrNA:-1--1						A_21_P0002908					0.0263965	0.0209919	0.034636	0.0208356	74.5656	1	0.0085372	0.0085372	0.913737	0.009553	0.010987	0.011553	0.04124	0.019903	0.049369
A_21_P0014012			chrNA:-1--1						A_21_P0014012					0.594593	0.203588	0.418331	0.204067	520.724	1	0.00122256	0.00122256	0.910099	0.314988	0.256291	0.738552	0.450635	0.562628	0.274034
A_32_P183609	ankyrin repeat and SOCS box-containing 1	239360890	chr2:239335625-239360890	+	239335625	GO:0019941///GO:0007242///GO:0007275///GO:0030539///GO:0042036///GO:0005622///GO:0003674	ASB1	NM_001040445///NP_001035535	A_32_P183609	51665	Hs.516788	NM_001040445	2	1.129	0.106066	1.329	0.101823	66.6675	1	0.00954846	0.00954846	0.930154	1.917	1.824	1.054	1.204	1.257	1.401
A_32_P113508	ATG16 autophagy related 16-like 1 (S. cerevisiae)	234204319	chr2:234160216-234204319	+	234160216	GO:0000045///GO:0006914///GO:0015031///GO:0051260///GO:0005737///GO:0005776///GO:0034045///GO:0005515	ATG16L1	NM_017974///NM_030803///NP_060444///NP_110430	A_32_P113508	55054	Hs.529322	NM_030803	2	8.1005	1.19996	7.484	1.2134	64.8962	1	0.00980904	0.00980904	0.924831	4.159	4.26	8.949	7.252	8.342	6.626
A_33_P3255631			chrNA:-1--1						A_33_P3255631					0.690482	0.0908038	0.71388	0.0911687	90.6904	1	0.00701942	0.00701942	0.900001	0.323968	0.56473	0.75469	0.626274	0.778346	0.649414
A_21_P0004526			chrNA:-1--1						A_21_P0004526					0.024747	0.00882894	0.0192835	0.00872782	76.4116	1	0.00833098	0.00833098	0.913221	0.028821	0.040297	0.018504	0.03099	0.013112	0.025455
A_21_P0012324			chrNA:-1--1						A_21_P0012324					0.016314	8.06111e-05	0.0153265	8.6974e-05	219.483	1	0.00290053	0.00290053	0.909854	0.011311	0.013274	0.016371	0.016257	0.015388	0.015265
A_33_P3265075			chrNA:-1--1						A_33_P3265075					13.3855	0.456084	12.143	0.438406	99.3977	1	0.00640456	0.00640456	0.892273	6.387	11.842	13.708	13.063	12.453	11.833
A_33_P3391476			chrNA:-1--1						A_33_P3391476					0.42298	0.0109892	0.511611	0.0117783	158.842	1	0.00400783	0.00400783	0.908611	0.625844	0.398968	0.415209	0.43075	0.503283	0.51994
A_32_P74366	valosin containing protein (p97)/p47 complex interacting protein 1	67579452	chr8:67542489-67579452	-	67542489	GO:0019941///GO:0016567///GO:0007030///GO:0007067///GO:0016320///GO:0005783///GO:0005737///GO:0005794///GO:0005795///GO:0008234///GO:0008233///GO:0004843	VCPIP1	NM_025054///NP_079330	A_32_P74366	80124	Hs.632066	AF088033	8	1.2405	0.31042	1.4215	0.31042	Infinity	1	0	0	0	0.931705	1.156	1.46	1.021	1.641	1.202
A_23_P83351	deafness, autosomal recessive 31	117267736	chr9:117164360-117267736	-	117164360	GO:0001895///GO:0007268///GO:0007601///GO:0007605///GO:0050896///GO:0060122///GO:0001917///GO:0002142///GO:0005737///GO:0005884///GO:0005929///GO:0030424///GO:0030425///GO:0030426///GO:0032391///GO:0032420///GO:0043025///GO:0019904	DFNB31	NM_001083885///NM_015404///NP_001077354///NP_056219	A_23_P83351	25861	Hs.93836	NM_015404	9	0.102531	0.0108527	0.0853135	0.0109609	225.069	1	0.00282854	0.00282854	0.898574	0.080572	0.133289	0.094857	0.110205	0.077563	0.093064
A_23_P30464	proline rich 7 (synaptic)	176883283	chr5:176873795-176883283	+	176873795	GO:0005886///GO:0016021///GO:0030054///GO:0045202///GO:0045211	PRR7	NM_030567///NP_085044	A_23_P30464	80758	Hs.534492	NM_030567	5	14.7275	2.50528	17.176	2.54134	96.0203	1	0.00662982	0.00662982	0.896121	7.082	9.977	16.499	12.956	18.973	15.379
A_23_P253723	retinal pigment epithelium-derived rhodopsin homolog	110765859	chr4:110749149-110765859	+	110749149	GO:0007186///GO:0007601///GO:0007602///GO:0018298///GO:0050896///GO:0016020///GO:0005887///GO:0004930///GO:0009881	RRH	NM_006583///NP_006574	A_23_P253723	10692	Hs.658310	NM_006583	4	0.373236	0.0116319	0.41605	0.0114092	271.855	1	0.00234175	0.00234175	0.884828	0.423587	0.466625	0.381461	0.365011	0.424118	0.407983
A_23_P137470	signal-induced proliferation-associated 1 like 2	232651243	chr1:232533713-232651243	-	232533713	GO:0051056///GO:0005622///GO:0005515///GO:0005096	SIPA1L2	NM_020808///NP_065859	A_23_P137470	57568	Hs.268774	NM_020808	1	3.4335	1.21976	2.444	1.24168	63.8384	1	0.00997154	0.00997154	0.927875	1.445	1.871	2.571	4.296	1.566	3.322
A_21_P0009234			chrNA:-1--1						A_21_P0009234					0.109376	0.0207041	0.0936215	0.0204036	74.1382	1	0.00858641	0.00858641	0.909248	0.181084	0.192432	0.094736	0.124016	0.079194	0.108049
A_23_P374288	cancer susceptibility candidate 3	38328432	chr17:38296506-38328432	+	38296506	GO:0000184///GO:0006397///GO:0006417///GO:0006810///GO:0006950///GO:0008150///GO:0008380///GO:0008298///GO:0051028///GO:0030529///GO:0005575///GO:0005634///GO:0005737///GO:0016607///GO:0048471///GO:0003674///GO:0003723///GO:0042802	CASC3	NM_007359///NP_031385	A_23_P374288	22794	Hs.592129	NM_007359	17	6.9115	0.591848	10.3255	0.641346	97.542	1	0.0065264	0.0065264	0.901691	13.654	12.439	6.493	7.33	9.872	10.779
A_33_P3263747			chrNA:-1--1						A_33_P3263747					1.497	0.0212132	1.311	0.019799	186.002	1	0.00342261	0.00342261	0.912867	1.024	1.419	1.512	1.482	1.325	1.297
A_24_P237175	cystatin SA	23807312	chr20:23804403-23807312	-	23804403	GO:0005576///GO:0004869///GO:0030414	CST2	NM_001322///NP_001313	A_24_P237175	1470	Hs.669305	NM_001322	20	0.0813945	0.0509746	0.049453	0.0503276	69.8176	1	0.0091177	0.0091177	0.92618	0.008499	0.00996	0.04535	0.117439	0.013866	0.08504
A_33_P3389060			chrNA:-1--1						A_33_P3389060					1.213	0.0509116	1.048	0.0523259	164.992	1	0.00385844	0.00385844	0.920782	1.915	1.877	1.177	1.249	1.011	1.085
A_21_P0001549			chrNA:-1--1						A_21_P0001549					0.404475	0.0131451	0.304991	0.0113526	78.4884	1	0.00811057	0.00811057	0.904972	0.223411	0.260725	0.39518	0.41377	0.296964	0.313019
A_23_P218158	SMEK homolog 1, suppressor of mek1 (Dictyostelium)	91976644	chr14:91923957-91976644	-	91923957	GO:0005634///GO:0005737///GO:0005815///GO:0005856///GO:0005515	SMEK1	NM_032560///NP_115949	A_23_P218158	55671	Hs.533887	NM_032560	14	4.4065	0.449013	4.9935	0.44477	195.681	1	0.00325333	0.00325333	0.927218	3.553	2.778	4.724	4.089	5.308	4.679
A_23_P435941	sterile alpha motif domain containing 1	14201232	chr19:14199229-14201232	-	14199229	GO:0005576///GO:0005737	SAMD1	NM_138352///NP_612361	A_23_P435941	90378	Hs.140309	NM_138352	19	0.630155	0.142797	0.730409	0.143368	248.151	1	0.00256544	0.00256544	0.927202	1.194	0.730997	0.529183	0.731128	0.629032	0.831785
A_23_P204736	glycerol-3-phosphate dehydrogenase 1 (soluble)	50505093	chr12:50497800-50505093	+	50497800	GO:0005975///GO:0006094///GO:0006116///GO:0055114///GO:0046168///GO:0046486///GO:0005829///GO:0005625///GO:0005737///GO:0009331///GO:0004367///GO:0004368///GO:0005488///GO:0042803///GO:0051287	GPD1	NM_005276///NP_005267	A_23_P204736	2819	Hs.524418	NM_005276	12	0.036137	0.00541078	0.056856	0.00550553	309.233	1	0.0020587	0.0020587	0.916782	0.052105	0.011762	0.032311	0.039963	0.052963	0.060749
A_24_P879740	microtubule-associated protein 1B	71505396	chr5:71403117-71505396	+	71403117	GO:0001578///GO:0017085///GO:0009612///GO:0007026///GO:0009790///GO:0007416///GO:0007417///GO:0042493///GO:0009743///GO:0010035///GO:0014012///GO:0016358///GO:0021700///GO:0031116///GO:0031667///GO:0032355///GO:0033189///GO:0043434///GO:0045666///GO:0045773///GO:0048678///GO:0051789///GO:0051915///GO:0005886///GO:0005829///GO:0005625///GO:0005856///GO:0005874///GO:0005875///GO:0014069///GO:003042…	MAP1B	NM_005909///NP_005900	A_24_P879740	4131	Hs.335079	CR595522	5	4.976	0.0523258	6.5095	0.05869	340.766	1	0.00186819	0.00186819	0.922555	6.377	6.62	5.013	4.939	6.551	6.468
A_23_P127840	zinc finger protein 214	7041586	chr11:7020548-7041586	-	7020548	GO:0006355///GO:0005622///GO:0005634///GO:0003677///GO:0046872///GO:0008270	ZNF214	NM_013249///NP_037381	A_23_P127840	7761	Hs.445849	NM_013249	11	0.078851	0.0297282	0.058835	0.0292954	65.4112	1	0.00973183	0.00973183	0.922784	0.085617	0.075128	0.05783	0.099872	0.03812	0.07955
A_33_P3378354			chrNA:-1--1						A_33_P3378354					0.027484	0.00857579	0.036005	0.00850367	167.078	1	0.00381027	0.00381027	0.92253	0.044061	0.03506	0.033548	0.02142	0.042018	0.029992
A_23_P17134	mal, T-cell differentiation protein	95719735	chr2:95691478-95719735	+	95691478	GO:0001766///GO:0006917///GO:0007417///GO:0030154///GO:0042552///GO:0042552///GO:0045176///GO:0000300///GO:0016020///GO:0005783///GO:0005887///GO:0005768///GO:0016324///GO:0045121///GO:0008289///GO:0015267///GO:0016505///GO:0019911	MAL	NM_002371///NM_022438///NM_022439///NM_022440///NP_002362///NP_071883///NP_071884///NP_071885	A_23_P17134	4118	Hs.80395	NM_002371	2	7.3835	0.844993	3.85	0.875398	164.35	1	0.00387352	0.00387352	0.919979	0.009575	0.011316	6.786	7.981	3.231	4.469
A_23_P386888	lipoprotein, Lp(a)-like 2 pseudogene	160932156	chr6:160888218-160932156	-	160888218	GO:0008150///GO:0005576///GO:0003674	LPAL2	NM_024492///NM_145727///NP_077818///NP_663779///NR_028092///NR_028093	A_23_P386888	80350	Hs.654503	NM_145727	6	0.037079	0.0145989	0.0411875	0.0145077	63.698	1	0.00999352	0.00999352	0.924744	0.036781	0.026945	0.047402	0.026756	0.051446	0.030929
A_21_P0013299			chrNA:-1--1						A_21_P0013299					0.229015	0.0252197	0.251755	0.0256913	68.1883	1	0.00933553	0.00933553	0.931238	0.368248	0.450887	0.246848	0.211182	0.269922	0.233589
A_19_P00322621			chrNA:-1--1						A_19_P00322621					0.394376	0.0279434	0.37083	0.0277002	136.904	1	0.00465004	0.00465004	0.905958	0.431873	0.661583	0.414135	0.374617	0.390417	0.351243
