# Supplementary material for: The DEAD-box RNA-binding protein DDX6 regulates parental RNA decay for cellular reprogramming to pluripotency
Source: PLoS One. 2018 Oct 1;13(10):e0203708. doi: 10.1371/journal.pone.0203708 (PMC6166933; doi:10.1371/journal.pone.0203708)
Supplement: S4 Table — (XLSX) [file pone.0203708.s012.xlsx]

## Sheet: Table_S5
DDX6-IP samples: Figure 5B, 5C
Gene Name	OSKM_DDX6-IP vs. Cntrl_DDX6-IP	P value of: OSKM_DDX6-IP vs. Cntrl_DDX6-IP
hsa-miR-152-5p	-1.36	0.003
hsa-miR-382-5p	-3.11	0.0038
hsa-miR-221-3p	-5.57	0.0071
hsa-let-7c-5p	-2.79	0.0073
hsa-miR-491-3p	-2.02	0.0083
hsa-miR-651-3p	2.08	0.0092
hsa-let-7i-5p	-3.41	0.0118
hsa-miR-652-3p	-2.48	0.0126
hsa-miR-1244	-1.77	0.0142
hsa-miR-378f	-1.46	0.0178
hsa-miR-23a-3p	-3.99	0.0205
hsa-miR-302b-3p	2.76	0.0218
hsa-miR-584-5p	1.44	0.0222
hsa-miR-1271-3p	-2.15	0.0241
hsa-miR-100-5p	-5.19	0.025
hsa-miR-151b	2.22	0.0314
hsa-miR-548m	-1.34	0.0425
hsa-miR-485-5p	-6.79	0.0459
hsa-miR-99b-5p	-3.24	0.0472
hsa-miR-4741	1.31	0.0494
hsa-miR-299-5p	-5.01	0.0504
hsa-miR-944	2.14	0.0538
hsa-miR-25-3p	-2.51	0.0544
hsa-miR-302a-3p	1.95	0.0582
hsa-miR-134-3p	-1.7	0.0587
hsa-miR-1245b-3p	-1.92	0.061
hsa-miR-486-3p	3.44	0.0616
hsa-miR-5196-3p+hsa-miR-6732-3p	-1.78	0.0618
hsa-miR-889-3p	-4.38	0.0619
hsa-miR-518c-3p	1.18	0.0624
hsa-miR-524-3p	1.33	0.0627
hsa-let-7d-5p	-1.96	0.0627
hsa-miR-758-5p	1.61	0.0644
hsa-miR-10a-5p	-4.47	0.0684
hsa-miR-548e-5p	-1.42	0.0731
hsa-miR-1307-5p	-1.34	0.0756
hsa-miR-376c-5p	1.51	0.0784
hsa-miR-433-3p	-2.54	0.0805
hsa-miR-543	-2.56	0.0849
hsa-let-7b-5p	-3.26	0.0856
hsa-miR-582-3p	-1.26	0.0857
hsa-miR-410-3p	-1.93	0.0865
hsa-miR-125a-5p	-4.95	0.0872
hsa-miR-589-5p	-1.66	0.0888
hsa-miR-378c	1.35	0.0897
hsa-miR-323b-5p	1.65	0.0899
hsa-miR-339-3p	-1.61	0.0904
hsa-miR-9-5p	1.96	0.0909
hsa-miR-1287-5p	-1.45	0.0918
hsa-miR-1908-5p	-3.43	0.0921
hsa-miR-512-5p	-1.32	0.0966
hsa-miR-432-5p	-3.48	0.0993
hsa-miR-155-5p	-3.11	0.1011
hsa-miR-150-5p	2.03	0.1029
hsa-miR-15b-5p	-5.29	0.1037
hsa-miR-3065-3p	-1.54	0.1041
hsa-miR-2110	-1.37	0.1047
hsa-let-7e-5p	-3.71	0.1064
hsa-miR-1304-3p	1.89	0.1092
hsa-miR-451a	-2.15	0.111
hsa-miR-1197	1.29	0.113
hsa-miR-30d-5p	-1.62	0.1145
hsa-miR-30e-3p	-1.82	0.1149
hsa-miR-651-5p	1.77	0.1154
hsa-miR-3182	1.14	0.1177
hsa-miR-338-5p	1.14	0.1177
hsa-miR-450a-2-3p	1.07	0.1186
hsa-miR-301a-5p	-1.38	0.1186
hsa-miR-361-5p	-5.48	0.1192
hsa-miR-876-3p	-1.17	0.1228
hsa-miR-3147	-1.7	0.1238
hsa-miR-199a-3p+hsa-miR-199b-3p	-4.77	0.1243
hsa-miR-153-3p	1.43	0.125
hsa-miR-300	-1.72	0.1275
hsa-miR-144-3p	-1.27	0.1308
hsa-miR-125b-5p	-4.76	0.1309
hsa-miR-483-3p	2.71	0.1341
hsa-miR-513a-5p	-1.36	0.1342
hsa-miR-199b-5p	-4.11	0.1342
hsa-miR-539-3p	-1.81	0.1344
hsa-miR-23c	-1.27	0.1346
hsa-miR-141-3p	-1.11	0.1351
hsa-miR-211-5p	1.63	0.1353
hsa-miR-503-5p	-5.95	0.1358
hsa-miR-1203	1.37	0.1372
hsa-miR-369-3p	-1.33	0.1388
hsa-let-7a-5p	-4.66	0.1393
hsa-miR-516a-3p+hsa-miR-516b-3p	1.81	0.1404
hsa-miR-4707-5p	-2.02	0.1417
hsa-miR-571	-2.19	0.1433
hsa-miR-148b-3p	-2.74	0.1444
hsa-miR-29a-3p	-7.89	0.1448
hsa-miR-378h	1.58	0.1456
hsa-miR-548j-5p	1.23	0.148
hsa-miR-3196	-1.81	0.1506
hsa-miR-146b-3p	-2.87	0.1511
hsa-miR-31-5p	-2.88	0.1531
hsa-miR-485-3p	-3.21	0.1533
hsa-miR-3130-3p	-1.25	0.1552
hsa-miR-1909-3p	1.3	0.1568
hsa-miR-487a-3p	-2.59	0.1572
hsa-miR-24-3p	-3.22	0.1585
hsa-miR-371b-5p	-1.52	0.1591
hsa-miR-146b-5p	1.38	0.1594
hsa-miR-541-3p	2.19	0.1622
hsa-miR-381-3p	-2.01	0.1647
hsa-miR-423-5p	-2.9	0.1676
hsa-miR-28-3p	-2.56	0.1683
hsa-miR-548h-5p	-1.25	0.1689
hsa-miR-98-5p	-2.06	0.169
hsa-miR-197-5p	-1.17	0.1702
hsa-miR-450a-5p	-6.51	0.1708
hsa-miR-590-3p	-1.7	0.1709
hsa-miR-202-3p	1.68	0.1729
hsa-miR-409-3p	-2.56	0.1735
hsa-miR-613	2.16	0.1741
hsa-let-7g-5p	-4.46	0.1749
hsa-miR-566	1.62	0.1761
hsa-let-7f-5p	-3.71	0.1803
hsa-miR-384	1.34	0.1815
hsa-miR-181b-5p+hsa-miR-181d-5p	-2.73	0.1815
hsa-miR-199a-5p	-3.76	0.1852
hsa-miR-4451	-2.01	0.1853
hsa-miR-28-5p	-2.46	0.1857
hsa-miR-431-5p	-2.44	0.1866
hsa-miR-345-5p	-3.35	0.187
hsa-miR-939-5p	1.73	0.1874
hsa-miR-561-3p	1.29	0.1878
hsa-miR-503-3p	-1.36	0.1882
hsa-miR-758-3p+hsa-miR-411-3p	-3.33	0.1884
hsa-miR-337-3p	-2.4	0.1903
hsa-miR-3131	-1.44	0.1912
hsa-miR-193a-5p+hsa-miR-193b-5p	-3.85	0.1948
hsa-miR-1283	1.04	0.197
hsa-miR-548aa+hsa-miR-548t-3p	1.04	0.197
hsa-miR-548ar-5p	1.04	0.197
hsa-miR-570-3p	1.04	0.197
hsa-miR-603	1.04	0.197
hsa-miR-627-5p	1.04	0.197
hsa-miR-1202	-1.57	0.1982
hsa-miR-181a-5p	-3.13	0.2007
hsa-miR-875-3p	-1.42	0.2008
hsa-miR-1248	2.07	0.2047
hsa-miR-411-5p	-4.45	0.205
hsa-miR-874-3p	-1.7	0.2063
hsa-miR-1285-3p	-1.96	0.2064
hsa-miR-140-5p	-2.7	0.2065
hsa-miR-512-3p	2.06	0.2076
hsa-miR-26a-5p	-5.81	0.2092
hsa-miR-34a-5p	-3.43	0.2096
hsa-miR-887-5p	1.42	0.2107
hsa-miR-625-5p	-1.61	0.2133
hsa-miR-365b-5p	1.53	0.214
hsa-miR-200c-3p	1.93	0.2151
hsa-miR-648	-2.22	0.2159
hsa-miR-574-5p	-2.64	0.2161
hsa-miR-590-5p	-2.02	0.2165
hsa-miR-222-3p	-2.46	0.2197
hsa-miR-26b-5p	-1.93	0.2198
hsa-miR-573	1.54	0.2205
hsa-miR-93-5p	-2.76	0.221
hsa-miR-16-5p	-3.81	0.2232
hsa-miR-584-3p	1.44	0.224
hsa-miR-4425	-1.85	0.2255
hsa-miR-127-3p	-3.22	0.2276
hsa-miR-1204	1.37	0.2283
hsa-miR-1298-5p	-1.18	0.2298
hsa-miR-767-3p	1.68	0.2301
hsa-miR-200b-3p	-1.2	0.2302
hsa-miR-505-3p	-1.51	0.2318
hsa-miR-607	1.35	0.2334
hsa-miR-191-5p	-3.81	0.2337
hsa-miR-296-5p	-1.89	0.2355
hsa-miR-1252-5p	-1.66	0.2361
hsa-miR-664a-3p	-1.84	0.2387
hsa-miR-23b-3p	-2.03	0.24
hsa-miR-29b-3p	-12.68	0.2404
hsa-miR-329-5p	1.18	0.2408
hsa-miR-499b-5p	1.54	0.2409
hsa-miR-3192-5p	1.92	0.244
hsa-miR-517c-3p+hsa-miR-519a-3p	1.51	0.2468
hsa-miR-154-5p	-1.5	0.2478
hsa-miR-365a-3p+hsa-miR-365b-3p	-4.18	0.2482
hsa-miR-6503-3p	-2.11	0.2499
hsa-miR-423-3p	-3.09	0.2499
hsa-miR-323a-3p	-2	0.251
hsa-miR-548i	-1.36	0.252
hsa-miR-151a-3p	-2.79	0.2547
hsa-miR-15a-5p	-4.82	0.2547
hsa-miR-578	1.61	0.257
hsa-miR-302e	1.72	0.2594
hsa-miR-1273c	-2.14	0.26
hsa-miR-650	-1.41	0.2606
hsa-miR-379-5p	-3.64	0.2626
hsa-miR-449c-5p	1.32	0.2646
hsa-miR-615-3p	1.3	0.2672
hsa-miR-511-5p	1.24	0.2672
hsa-miR-519b-5p+hsa-miR-519c-5p+hsa-miR-523-5p+hsa-miR-518e-5p+hsa-miR-522-5p+hsa-miR-519a-5p	1.41	0.2684
hsa-miR-620	1.42	0.273
hsa-miR-640	1.32	0.2735
hsa-miR-1269b	3.29	0.274
hsa-miR-551b-3p	1.21	0.275
hsa-miR-3140-5p	-1.48	0.2759
hsa-miR-21-5p	-3.74	0.2773
hsa-miR-30a-5p	-2.83	0.2777
hsa-miR-1236-3p	1.87	0.2793
hsa-miR-151a-5p	-2.81	0.2799
hsa-miR-27a-3p	-1.3	0.28
hsa-miR-4787-3p	1.37	0.2806
hsa-miR-142-3p	-1.7	0.283
hsa-miR-424-5p	-3.82	0.2834
hsa-miR-339-5p	-2.59	0.2841
hsa-miR-4536-3p	1.7	0.2842
hsa-miR-370-3p	-3.1	0.287
hsa-miR-4647	-1.3	0.2871
hsa-miR-34c-5p	-2.1	0.2888
hsa-miR-1277-3p	-1.62	0.2895
hsa-miR-548l	1.75	0.2898
hsa-miR-769-3p	1.33	0.2906
hsa-miR-215-5p	-2.03	0.2907
hsa-miR-1323	-1.09	0.2922
hsa-miR-197-3p	-3.79	0.2922
hsa-miR-3180	-1.42	0.2923
hsa-miR-3065-5p	1.08	0.293
hsa-miR-597-5p	-1.43	0.2934
hsa-miR-520d-3p	-1.26	0.2935
hsa-miR-130a-3p	-3.56	0.2937
hsa-miR-361-3p	-2.03	0.2971
hsa-miR-205-5p	-1.92	0.2985
hsa-miR-1178-3p	1.48	0.2994
hsa-miR-499b-3p	-2.27	0.3006
hsa-miR-769-5p	-1.62	0.3008
hsa-miR-484	-2	0.3021
hsa-miR-409-5p	-2.46	0.3021
hsa-miR-593-3p	-1.61	0.3024
hsa-miR-29c-3p	-3.23	0.304
hsa-miR-1180-3p	-2.28	0.3057
hsa-miR-139-3p	-1.41	0.3059
hsa-miR-448	-1.42	0.3074
hsa-miR-149-5p	-1.39	0.3075
hsa-miR-183-5p	1.71	0.3109
hsa-miR-514a-5p	-1.08	0.3113
hsa-miR-520c-3p	1.31	0.3158
hsa-miR-374a-5p	-5.2	0.3169
hsa-miR-1279	1.61	0.3174
hsa-miR-1306-3p	1.63	0.3209
hsa-miR-514b-3p	2.68	0.3214
hsa-miR-3613-5p	-1.78	0.3246
hsa-miR-142-5p	-1.5	0.3274
hsa-miR-378d	-1.35	0.3281
hsa-miR-346	-1.84	0.3285
hsa-miR-188-5p	-1.16	0.3296
hsa-miR-214-3p	-2.16	0.331
hsa-miR-1827	1.46	0.3321
hsa-miR-455-5p	-1.51	0.3321
hsa-miR-892b	1.23	0.3331
hsa-miR-631	1.23	0.3338
hsa-miR-6511a-3p	-1.77	0.3345
hsa-miR-516a-5p	1.23	0.3354
hsa-miR-509-3p	-1.38	0.3393
hsa-miR-1286	-1.72	0.3397
hsa-miR-522-3p	-1.51	0.3418
hsa-miR-1254	1.37	0.3432
hsa-miR-660-5p	1.2	0.3438
hsa-miR-130b-3p	-2.01	0.344
hsa-miR-1247-5p	-1.7	0.3463
hsa-miR-99a-5p	-2.39	0.3467
hsa-miR-2113	-1.62	0.3469
hsa-miR-127-5p	-1.35	0.3471
hsa-miR-301a-3p	-2.43	0.348
hsa-miR-138-5p	1.29	0.3507
hsa-miR-196b-5p	-1.39	0.3508
hsa-miR-30c-5p	-2.09	0.3519
hsa-miR-30b-5p	-3.56	0.352
hsa-miR-374b-5p	-2.85	0.3522
hsa-miR-129-2-3p	-1.35	0.3529
hsa-miR-595	-1.57	0.3565
hsa-miR-203a-5p	-1.15	0.357
hsa-miR-137	-2.27	0.358
hsa-miR-455-3p	-2.01	0.3585
hsa-miR-4458	1.78	0.3587
hsa-miR-490-3p	-2.61	0.3588
hsa-miR-145-5p	-2.81	0.3617
hsa-miR-619-3p	1.33	0.364
hsa-miR-27b-3p	-1.76	0.364
hsa-miR-182-5p	1.51	0.3646
hsa-miR-548ak	-1.48	0.3661
hsa-miR-3605-3p	2.06	0.3667
hsa-miR-1287-3p	-2	0.3679
hsa-miR-301b-5p	-1.57	0.3687
hsa-miR-5001-5p	-1.37	0.3707
hsa-miR-577	1.41	0.3709
hsa-miR-518b	1.23	0.3709
hsa-miR-221-5p	-1.45	0.3726
hsa-miR-610	1.6	0.373
hsa-miR-18a-5p	-1.99	0.3735
hsa-miR-3614-5p	1.24	0.3742
hsa-miR-107	-1.87	0.3766
hsa-miR-337-5p	-3.03	0.379
hsa-miR-92a-3p	-2.22	0.3799
hsa-miR-1322	1.95	0.3813
hsa-miR-548a-3p	1.39	0.3815
hsa-miR-491-5p	-1.43	0.3831
hsa-miR-1224-5p	-1.2	0.3845
hsa-miR-576-5p	1.26	0.3852
hsa-miR-1910-3p	1.65	0.3858
hsa-miR-6721-5p	-1.03	0.388
hsa-miR-572	1.21	0.3881
hsa-miR-106b-5p	-2.79	0.3899
hsa-miR-1288-3p	1.46	0.3912
hsa-miR-508-3p	1.46	0.3912
hsa-miR-592	1.78	0.3915
hsa-miR-124-3p	1.32	0.3919
hsa-miR-134-5p+hsa-miR-6728-5p	-1.76	0.3928
hsa-miR-574-3p	-2.23	0.3932
hsa-miR-4755-5p	-1.58	0.3935
hsa-miR-1245b-5p	1.56	0.3937
hsa-miR-449b-5p	1.27	0.3949
hsa-miR-219a-2-3p	1.44	0.3984
hsa-miR-506-3p	1.31	0.3985
hsa-miR-188-3p	-1.16	0.4009
hsa-miR-374a-3p	-1.7	0.4031
hsa-miR-297	1.1	0.4041
hsa-miR-922	-1.5	0.4044
hsa-miR-382-3p	-1.43	0.4073
hsa-miR-1289	2	0.4101
hsa-miR-184	1.27	0.4102
hsa-miR-605-5p	-1.18	0.4103
hsa-miR-324-5p	-2.54	0.4118
hsa-miR-3918	-1.57	0.4123
hsa-miR-372-3p	1.07	0.4134
hsa-miR-489-3p	1.22	0.4135
hsa-miR-876-5p	1.69	0.4142
hsa-miR-1255a	1.25	0.4176
hsa-miR-652-5p	1.24	0.4194
hsa-miR-33a-5p	-1.65	0.4215
hsa-miR-1249-5p	1.61	0.422
hsa-miR-20a-5p+hsa-miR-20b-5p	-2.57	0.4245
hsa-miR-1206	1.31	0.4248
hsa-miR-520a-3p	-2.13	0.425
hsa-miR-378g	-1.3	0.4262
hsa-miR-514b-5p	1.45	0.4272
hsa-miR-450b-5p	-1.57	0.4274
hsa-miR-500a-5p+hsa-miR-501-5p	-1.51	0.4287
hsa-miR-1183	-1.22	0.4289
hsa-miR-770-5p	1.4	0.4295
hsa-miR-1275	-1.48	0.4303
hsa-miR-494-3p	2.97	0.4311
hsa-miR-1537-3p	-1.84	0.4312
hsa-miR-22-3p	-4.08	0.4319
hsa-miR-542-5p	-1.25	0.4326
hsa-miR-518d-3p	-1.58	0.4349
hsa-miR-582-5p	1.25	0.435
hsa-miR-525-5p	1.14	0.4361
hsa-miR-106a-5p+hsa-miR-17-5p	-2.36	0.4388
hsa-miR-186-5p	-1.63	0.4392
hsa-miR-3614-3p	1.35	0.4394
hsa-miR-185-5p	-1.65	0.4402
hsa-miR-376c-3p	-2.7	0.4407
hsa-miR-335-5p	-1.69	0.4435
hsa-miR-369-5p	-1.35	0.4443
hsa-miR-429	1.5	0.4444
hsa-miR-129-5p	-1.29	0.4456
hsa-miR-32-5p	-2.56	0.4469
hsa-miR-556-3p	1.68	0.4472
hsa-miR-3180-3p	-1.16	0.4499
hsa-miR-515-3p	-1.33	0.4557
hsa-miR-96-5p	1.72	0.4566
hsa-miR-187-3p	1.3	0.4574
hsa-miR-567	1.27	0.4584
hsa-miR-223-3p	1.23	0.4585
hsa-miR-380-3p	-1.74	0.4598
hsa-miR-1226-3p	1.24	0.4615
hsa-miR-3180-5p	-1.09	0.4621
hsa-miR-33b-5p	1.14	0.4624
hsa-miR-204-5p	1.35	0.4629
hsa-miR-1296-3p	1.05	0.466
hsa-miR-649	1.38	0.4676
hsa-miR-325	1.28	0.4703
hsa-miR-548v	1.83	0.473
hsa-miR-492	1.32	0.4732
hsa-miR-487b-5p	-1.62	0.4737
hsa-miR-519b-3p	1.41	0.4773
hsa-miR-3615	1.16	0.4792
hsa-miR-935	-1.23	0.4825
hsa-miR-614	-1.33	0.4848
hsa-miR-548g-3p	-1.09	0.4853
hsa-miR-924	1.44	0.4869
hsa-miR-298	-1.41	0.4872
hsa-miR-761	1.22	0.4885
hsa-miR-3127-5p	-1.66	0.4887
hsa-miR-553	-1.77	0.4895
hsa-miR-643	1.06	0.4902
hsa-miR-1253	3.89	0.4904
hsa-miR-495-3p	-1.71	0.4919
hsa-miR-3179	-1.46	0.4925
hsa-miR-765	1.48	0.4938
hsa-miR-579-3p	18.65	0.4956
hsa-miR-504-3p	1.28	0.4965
hsa-miR-628-3p	-1.57	0.4984
hsa-miR-548ah-5p	-1.24	0.4999
hsa-miR-152-3p	-1.86	0.5009
hsa-miR-328-5p	1.26	0.5015
hsa-miR-133a-3p	1.28	0.502
hsa-miR-208b-3p	-1.41	0.5044
hsa-miR-1185-1-3p	-1.69	0.5048
hsa-miR-1205	-1.43	0.5064
hsa-miR-1269a	1.25	0.5076
hsa-miR-7-5p	-1.7	0.508
hsa-miR-103a-3p	1.3	0.5086
hsa-miR-587	-1.21	0.5128
hsa-miR-331-3p	-1.62	0.5143
hsa-miR-376a-2-5p	1.3	0.5146
hsa-miR-4536-5p	-1.16	0.5146
hsa-miR-98-3p	1.89	0.5147
hsa-miR-2682-5p	1.11	0.5158
hsa-miR-182-3p	1.3	0.5159
hsa-miR-1245a	1.26	0.5168
hsa-miR-556-5p	1.34	0.5172
hsa-miR-128-1-5p	1.33	0.5179
hsa-miR-873-3p	1.06	0.5185
hsa-miR-501-3p	-1.34	0.5211
hsa-miR-133a-5p	1.05	0.522
hsa-miR-1193	-1.52	0.523
hsa-miR-302c-3p	1.18	0.5232
hsa-miR-132-3p	-1.67	0.5241
hsa-miR-203a-3p	1.25	0.5242
hsa-miR-195-5p	1.47	0.525
hsa-miR-299-3p	-2.04	0.5268
hsa-miR-520f-3p	1.24	0.5277
hsa-miR-1255b-5p	1.39	0.5283
hsa-miR-520a-5p	-1.21	0.5284
hsa-miR-331-5p	1.48	0.5297
hsa-miR-378e	4.76	0.5314
hsa-miR-449a	-1.55	0.5314
hsa-miR-520d-5p+hsa-miR-527+hsa-miR-518a-5p	1.37	0.5316
hsa-miR-548ad-3p	1.6	0.5346
hsa-miR-1301-3p	-1.45	0.5357
hsa-miR-192-5p	1.13	0.5373
hsa-miR-139-5p	-1.22	0.5388
hsa-miR-934	-1.09	0.539
hsa-miR-519d-3p	-1.24	0.5445
hsa-miR-637	-1.17	0.5475
hsa-miR-3151-5p	-1.47	0.5489
hsa-miR-452-5p	1.8	0.5493
hsa-miR-599	1.35	0.5497
hsa-miR-885-3p	-1.16	0.5513
hsa-miR-604	1.38	0.5515
hsa-miR-675-5p	1.44	0.5519
hsa-miR-523-3p	1.18	0.5548
hsa-miR-376b-3p	-2.38	0.5554
hsa-miR-381-5p	1.44	0.5559
hsa-miR-1185-2-3p	-1.29	0.5569
hsa-miR-629-5p	-1.61	0.5583
hsa-miR-513b-5p	1.14	0.5588
hsa-miR-520g-3p	1.53	0.563
hsa-miR-376a-3p	-2.11	0.5639
hsa-miR-30a-3p	-1.24	0.5648
hsa-miR-661	-1.11	0.568
hsa-miR-147b	1.14	0.5681
hsa-miR-548o-3p+hsa-miR-548ah-3p+hsa-miR-548av-3p	-1.17	0.5691
hsa-miR-302d-3p	1.69	0.574
hsa-miR-3158-3p	1.32	0.5747
hsa-miR-5010-5p	1.17	0.5763
hsa-miR-363-5p	1.13	0.5779
hsa-miR-887-3p	1.27	0.5814
hsa-miR-638	-2.31	0.5846
hsa-miR-654-5p	1.39	0.5849
hsa-miR-3195	-2.92	0.5849
hsa-miR-190a-5p	-1.07	0.5855
hsa-miR-5196-5p	1.23	0.5858
hsa-miR-3605-5p	-1.09	0.5861
hsa-miR-644a	1.18	0.5876
hsa-miR-1297	-1.39	0.5889
hsa-miR-1257	1.26	0.5895
hsa-miR-550a-5p	-1.41	0.5895
hsa-miR-421	-1.14	0.5914
hsa-miR-580-3p	-1.11	0.5924
hsa-miR-517a-3p	1.13	0.5957
hsa-miR-425-5p	-1.55	0.5965
hsa-miR-1-3p	1.5	0.5969
hsa-miR-941	-1.28	0.5974
hsa-miR-193a-3p	-1.7	0.5984
hsa-miR-1264	-1.28	0.5997
hsa-miR-665	-1.32	0.6007
hsa-miR-101-3p	-1.23	0.6046
hsa-miR-507	1.17	0.6051
hsa-miR-181a-2-3p	1.28	0.6063
hsa-miR-615-5p	-1.26	0.6092
hsa-miR-208a-3p	-1.2	0.6114
hsa-miR-450a-1-3p	1.1	0.6117
hsa-miR-488-3p	-1.28	0.6123
hsa-miR-490-5p	-1.63	0.6128
hsa-miR-3613-3p	-1.31	0.6144
hsa-miR-3144-5p	1.38	0.6162
hsa-miR-548d-5p	-1.32	0.6173
hsa-miR-212-3p	-1.06	0.618
hsa-miR-933	-1.35	0.6189
hsa-miR-548n	1.12	0.6196
hsa-miR-378i	1.15	0.6197
hsa-miR-95-3p	-1.06	0.6206
hsa-miR-3190-3p	-1.27	0.6209
hsa-miR-576-3p	1.1	0.6212
hsa-miR-383-5p	-1.36	0.6216
hsa-miR-210-3p	-1.22	0.6223
hsa-miR-135b-5p	-1.28	0.6225
hsa-miR-3164	-1.37	0.6232
hsa-miR-1278	1.14	0.6249
hsa-miR-216a-5p	1.14	0.6249
hsa-miR-345-3p	1.35	0.6276
hsa-miR-1270	1.1	0.6295
hsa-miR-2053	-1.11	0.6306
hsa-miR-1233-3p	-1.28	0.6322
hsa-miR-1973	1.31	0.6325
hsa-miR-302a-5p	-1.13	0.6354
hsa-miR-601	1.22	0.6369
hsa-miR-219a-5p	-1.11	0.6397
hsa-miR-190b	-1.17	0.6403
hsa-miR-532-5p	-1.19	0.6424
hsa-miR-1234-3p	1.15	0.6425
hsa-miR-194-5p	1.14	0.6425
hsa-miR-367-3p	1.31	0.6435
hsa-miR-377-3p	-1.83	0.6448
B2M	1.71	0.6479
hsa-miR-502-5p	1.64	0.6501
hsa-miR-664b-3p	-1.36	0.6523
hsa-miR-942-5p	-1.11	0.6526
hsa-miR-1271-5p	-1.4	0.6527
hsa-miR-1285-5p	1.13	0.6548
hsa-miR-19b-3p	-2.09	0.6566
hsa-miR-516b-5p	1.3	0.6575
hsa-miR-3690	-1.16	0.6587
hsa-miR-548c-5p+hsa-miR-548o-5p+hsa-miR-548am-5p	-1.39	0.6596
hsa-miR-1262	1.06	0.6599
hsa-miR-302f	-1.23	0.6607
hsa-miR-509-3-5p	1.07	0.6617
hsa-miR-3185	1.18	0.6619
hsa-miR-143-3p	-2.8	0.6626
hsa-miR-518e-3p	1.14	0.6634
hsa-miR-655-3p	-1.15	0.6649
hsa-miR-5010-3p	-1.37	0.6654
hsa-miR-206	1.43	0.6664
hsa-miR-216b-5p	-1.12	0.6677
hsa-miR-1296-5p	-1.21	0.6708
hsa-miR-18b-5p	-1.06	0.6718
hsa-miR-219b-3p	-1.11	0.6765
hsa-miR-330-5p	-1.14	0.6777
hsa-miR-370-5p	-1.19	0.6784
hsa-miR-362-5p	-1.15	0.6786
hsa-miR-181b-2-3p	-1.12	0.6793
hsa-miR-764	1.13	0.682
hsa-miR-1228-3p	-1.15	0.6836
hsa-miR-892a	-1.28	0.6838
hsa-miR-3140-3p	-1.28	0.6839
hsa-miR-508-5p	1.23	0.6849
hsa-miR-218-5p	-1.4	0.6851
hsa-miR-301b-3p	1.22	0.6871
hsa-miR-3144-3p	1.54	0.6874
hsa-miR-6724-5p	-1.31	0.6879
hsa-miR-320e	-1.57	0.6891
hsa-miR-19a-3p	-1.71	0.6893
hsa-miR-4707-3p	1.21	0.6896
hsa-miR-140-3p	1.45	0.6909
hsa-miR-585-3p	-1.29	0.693
hsa-miR-181d-3p	1.35	0.6942
hsa-miR-136-5p	-1.69	0.6942
hsa-miR-34c-3p	1.21	0.695
hsa-miR-4284	-1.35	0.6954
hsa-miR-1268b	1.2	0.6959
hsa-miR-519e-3p	1.19	0.6969
hsa-miR-616-3p	-1.14	0.6978
hsa-miR-375	1.22	0.6991
hsa-miR-3168	1.23	0.7006
hsa-miR-499a-3p	1.09	0.7016
hsa-miR-1200	1.06	0.703
hsa-miR-320a	-1.27	0.7049
hsa-miR-6503-5p	1.19	0.7057
hsa-miR-1306-5p	-1.16	0.7062
hsa-miR-626	1.16	0.7085
hsa-miR-196a-3p	1.13	0.7092
hsa-miR-494-5p	-1.22	0.7108
hsa-miR-146a-5p	1.13	0.7131
hsa-miR-3928-3p	-1.17	0.7145
hsa-miR-1250-5p	-1.36	0.7145
hsa-miR-328-3p	-1.2	0.7162
hsa-miR-193b-3p	-1.89	0.7183
hsa-miR-548d-3p	-1.21	0.7193
hsa-miR-877-5p	1.14	0.7208
hsa-miR-30e-5p	1.21	0.7209
hsa-miR-1276	-1.19	0.7217
hsa-miR-548b-3p	1.21	0.7252
hsa-miR-708-5p	-1.42	0.7254
hsa-miR-320c	-1.21	0.7284
hsa-miR-329-3p	-1.21	0.7288
hsa-miR-660-3p	-1.22	0.7289
hsa-miR-1291	1.1	0.7297
hsa-miR-575	-1.5	0.7324
hsa-miR-766-5p	-1.28	0.7351
hsa-miR-891b	1.08	0.7381
hsa-miR-510-5p	-1.08	0.7391
hsa-miR-509-5p	-1.09	0.7407
hsa-miR-663a	-1.09	0.741
hsa-miR-4488	1.33	0.7437
hsa-miR-3136-5p	1.2	0.7443
hsa-miR-105-5p	1.1	0.7444
hsa-miR-4421	-1.12	0.7471
hsa-miR-1305	-1.28	0.7521
hsa-miR-656-3p	-1.23	0.7536
hsa-miR-548a-5p	-1.09	0.7541
hsa-miR-362-3p	1.21	0.756
hsa-miR-628-5p	-1.11	0.7578
hsa-miR-6720-3p	1.09	0.7581
hsa-miR-1224-3p	1.03	0.7609
hsa-miR-1268a	-1.46	0.7623
hsa-miR-519c-3p	-1.04	0.7634
hsa-miR-548ai+hsa-miR-570-5p	-1.1	0.7638
hsa-miR-224-5p	1.1	0.7664
hsa-miR-890	1.05	0.7677
hsa-miR-487b-3p	-1.27	0.7704
hsa-miR-548z+hsa-miR-548h-3p	-1.03	0.7708
hsa-miR-513c-5p	-1.11	0.7711
hsa-miR-600	1.05	0.7737
hsa-miR-1469	1.24	0.7745
hsa-miR-1261	1.16	0.7765
hsa-miR-147a	1.18	0.7781
hsa-miR-200a-3p	1.05	0.7781
hsa-miR-1972	1.09	0.7792
hsa-miR-1295a	1.08	0.7799
hsa-miR-371a-5p	1.15	0.7807
hsa-miR-363-3p	1.1	0.7834
hsa-miR-548e-3p	-1.23	0.7876
hsa-miR-627-3p	-1.21	0.7885
hsa-miR-654-3p	-1.35	0.7887
hsa-miR-320b	-1.22	0.7911
hsa-miR-1290	-1.35	0.7912
hsa-miR-520h	1.12	0.7916
hsa-miR-181a-3p	-1.25	0.7919
hsa-miR-2117	1.16	0.7936
hsa-miR-564	1.04	0.7945
hsa-miR-498	-1.12	0.7954
hsa-miR-549a	-1.2	0.7959
hsa-miR-3150b-3p	-1.1	0.803
hsa-miR-340-5p	-1.24	0.803
hsa-miR-671-3p	1.1	0.8047
hsa-miR-135a-5p	1.1	0.8094
hsa-miR-342-3p	-1.16	0.8094
hsa-miR-664b-5p	-1.11	0.8136
hsa-miR-342-5p	-1.12	0.814
hsa-miR-4448	1.08	0.8155
hsa-miR-1303	-1.11	0.8174
hsa-miR-608	-1.08	0.8192
hsa-miR-483-5p	-1.23	0.8198
hsa-miR-551a	1.13	0.8202
hsa-miR-1976	-1.09	0.8222
hsa-miR-1249-3p	1.23	0.824
hsa-miR-744-5p	1.07	0.8248
hsa-miR-624-3p	1.16	0.825
hsa-miR-802	1.1	0.8252
hsa-miR-378b	1.19	0.8259
hsa-miR-642a-3p	1.26	0.8273
hsa-miR-539-5p	1.56	0.8293
hsa-miR-1246	1.82	0.8294
hsa-miR-942-3p	1.2	0.8299
hsa-miR-25-5p	1.07	0.8304
hsa-miR-596	1.15	0.8317
hsa-miR-885-5p	1.14	0.8322
hsa-miR-4435	1.1	0.8324
hsa-miR-1185-5p	-1.05	0.8325
hsa-miR-330-3p	1.11	0.8351
hsa-miR-181c-5p	-1.08	0.8351
hsa-miR-126-3p	-1.15	0.8358
hsa-miR-125a-3p	1.1	0.8359
hsa-miR-612	-1.08	0.8364
hsa-miR-568	-1.06	0.8396
hsa-miR-496	-1.06	0.841
hsa-miR-374c-5p	1.16	0.8434
hsa-miR-520b	1.07	0.8439
hsa-miR-510-3p	1.05	0.8451
hsa-miR-326	1.03	0.8462
hsa-miR-1302	1.1	0.8467
hsa-miR-3934-5p	-1.12	0.8468
hsa-miR-450b-3p	-1.05	0.8473
GAPDH	-1.31	0.8477
hsa-miR-323a-5p	-1.22	0.8479
hsa-miR-521	1.05	0.8501
hsa-miR-514a-3p	1.04	0.8505
hsa-miR-1910-5p	-1.07	0.8511
hsa-miR-497-5p	-1.04	0.8524
hsa-miR-4521	-1.22	0.8528
hsa-miR-526a+hsa-miR-518c-5p+hsa-miR-518d-5p	-1.05	0.8532
hsa-miR-373-3p	-1.02	0.8542
hsa-miR-148a-3p	-1.16	0.8549
hsa-miR-3916	1.1	0.8599
hsa-miR-548q	-1.07	0.8612
hsa-miR-591	-1.11	0.8638
hsa-miR-639	-1.05	0.8658
hsa-miR-548ar-3p	1.1	0.8664
hsa-miR-4485-3p	-1.04	0.8664
hsa-miR-92b-3p	-1.14	0.8685
hsa-miR-606	1.07	0.8705
hsa-miR-196a-5p	1.02	0.8714
hsa-miR-412-3p	1.05	0.872
hsa-miR-4532	-1.15	0.8721
hsa-miR-579-5p	-1.09	0.8745
hsa-miR-936	1.09	0.8752
hsa-miR-766-3p	1.04	0.8754
hsa-miR-525-3p	-1.36	0.8755
hsa-miR-324-3p	1.06	0.8778
hsa-miR-454-3p	-1.08	0.879
hsa-miR-296-3p	1.1	0.8805
hsa-miR-217	1.07	0.8811
hsa-miR-561-5p	-1.15	0.8816
hsa-miR-642a-5p	1.02	0.8857
hsa-miR-1266-5p	1.05	0.8861
RPLP0	-1.71	0.8885
hsa-miR-513a-3p	-1.03	0.8888
hsa-miR-4286	1.52	0.8891
hsa-miR-548k	-1.04	0.8913
hsa-miR-4443	1.03	0.8919
hsa-miR-873-5p	1.05	0.8921
hsa-miR-499a-5p	1.05	0.8923
hsa-miR-544a	1.08	0.8929
hsa-miR-5001-3p	-1.15	0.8935
hsa-miR-422a	1.62	0.8983
hsa-miR-548al	1.02	0.8994
hsa-miR-493-3p	-1.25	0.902
hsa-miR-10b-5p	-1.02	0.9021
hsa-miR-518f-3p	-1.04	0.9024
hsa-miR-891a-5p	1.05	0.9038
hsa-miR-34b-3p	1.07	0.905
hsa-miR-4461	1.06	0.906
hsa-miR-1304-5p	1.06	0.9073
hsa-miR-562	1.06	0.9073
hsa-miR-552-3p	1.07	0.9089
hsa-miR-502-3p	-1.03	0.9089
hsa-miR-433-5p	1.03	0.9096
hsa-miR-554	1.16	0.9107
hsa-miR-513c-3p	-1.06	0.912
hsa-miR-1260a	1.4	0.9126
hsa-miR-888-5p	-1.03	0.9155
hsa-miR-6511a-5p	-1.05	0.9163
hsa-miR-630	-1.19	0.9172
hsa-miR-4531	1.06	0.9213
hsa-miR-598-3p	1.02	0.9217
hsa-miR-1258	1.02	0.9235
hsa-miR-4792	-1.05	0.9237
hsa-miR-641	-1.01	0.9242
hsa-miR-767-5p	1.02	0.9298
hsa-miR-548j-3p	-1.03	0.9304
hsa-miR-323b-3p	-1.01	0.9323
hsa-miR-4431	-1.03	0.9349
hsa-miR-219a-1-3p	1.06	0.935
hsa-miR-122-5p	-1.24	0.9354
hsa-miR-1307-3p	-1.02	0.9365
hsa-miR-4455	-1.07	0.9367
hsa-miR-210-5p	1.03	0.9374
RPL19	-1.27	0.9387
hsa-miR-520e	1.03	0.9394
hsa-miR-211-3p	-1.05	0.943
hsa-miR-555	-1.02	0.9431
ACTB	-1.29	0.9433
hsa-miR-4516	1.11	0.9442
hsa-miR-515-5p	1.04	0.9456
hsa-miR-1908-3p	-1.06	0.9461
hsa-miR-940	1.04	0.9472
hsa-miR-495-5p	1.03	0.9472
hsa-miR-542-3p	1.05	0.9505
hsa-miR-198	1.02	0.9512
hsa-miR-1299	-1.03	0.9519
hsa-miR-1915-3p	-1.11	0.9541
hsa-miR-548y	-1.05	0.9543
hsa-miR-2116-5p	-1.01	0.9547
hsa-miR-320d	-1.05	0.9548
hsa-miR-3161	1.06	0.956
hsa-miR-1272	1.05	0.9587
hsa-miR-3074-3p	1.03	0.9622
hsa-miR-504-5p	-1.02	0.9634
hsa-miR-874-5p	1.04	0.9658
hsa-miR-4787-5p	-1.01	0.9666
hsa-miR-937-3p	-1.02	0.967
hsa-miR-526b-5p	-1.01	0.968
hsa-miR-1260b	-1.03	0.9696
hsa-miR-133b	1.01	0.9753
hsa-miR-1-5p	1.01	0.9767
hsa-miR-2278	-1.01	0.9782
hsa-miR-545-3p	-1.02	0.9782
hsa-miR-3202	1.01	0.9786
hsa-miR-1281	-1.01	0.9794
hsa-miR-506-5p	-1.01	0.9794
hsa-miR-128-3p	1.02	0.9818
hsa-miR-563	-1.01	0.9823
hsa-miR-517b-3p	-1.01	0.9841
hsa-miR-532-3p	-1.01	0.9848
hsa-miR-4454+hsa-miR-7975	1.08	0.9873
hsa-miR-671-5p	1.01	0.9886
hsa-miR-92a-1-5p	-1	0.9915
hsa-miR-760	1.01	0.9919
hsa-miR-617	-1	0.9924
hsa-miR-208b-5p	-1	0.9929
hsa-miR-4524a-5p	1.01	0.9936
hsa-miR-128-2-5p	1.01	0.9938
hsa-miR-190a-3p	-1	0.9943
hsa-miR-1293	-1	0.9959
Whole RNA samples: Figure S4B, S4C
Gene Name	OSKM_D3 vs. D0	P value of: OSKM_D3 vs. D0
hsa-miR-937-3p	0.76	0.0037
hsa-miR-150-5p	5.04	0.0041
hsa-miR-367-3p	3.92	0.0115
hsa-miR-483-3p	4.13	0.0148
hsa-miR-96-5p	2.3	0.0159
hsa-miR-302a-3p	5.24	0.0207
hsa-miR-29b-3p	-1.28	0.0221
hsa-miR-302c-3p	3.31	0.0227
hsa-miR-302b-3p	5.54	0.0243
hsa-miR-642a-5p	1.62	0.0255
hsa-miR-3179	-0.9	0.027
hsa-miR-503-3p	-0.46	0.0275
hsa-miR-542-3p	-0.56	0.0295
hsa-miR-593-3p	-1.4	0.0306
hsa-miR-630	0.76	0.0326
hsa-miR-574-5p	-0.67	0.0342
hsa-miR-577	0.68	0.0342
hsa-miR-628-5p	-0.81	0.0345
hsa-miR-875-3p	-0.86	0.035
hsa-miR-181a-3p	-0.36	0.0351
hsa-miR-516a-3p+hsa-miR-516b-3p	-0.52	0.038
hsa-miR-451a	-0.52	0.0402
hsa-miR-450a-5p	-1.05	0.0422
hsa-miR-10a-5p	-0.56	0.0453
hsa-miR-184	-1.26	0.047
hsa-miR-1234-3p	0.73	0.047
hsa-miR-3182	-1.03	0.0529
hsa-miR-1206	1.31	0.0535
hsa-miR-302a-5p	0.63	0.0619
hsa-miR-203a-3p	1.56	0.0646
hsa-miR-29a-3p	-1.21	0.0649
hsa-miR-135b-5p	0.66	0.0652
hsa-miR-374a-5p	-0.6	0.0653
hsa-miR-363-3p	0.72	0.0699
hsa-miR-4284	0.74	0.074
hsa-miR-4286	-1.19	0.0758
hsa-miR-516b-5p	-1.27	0.0816
hsa-miR-548j-5p	-0.72	0.0859
hsa-miR-335-5p	-0.57	0.0865
hsa-miR-19a-3p	0.55	0.0917
hsa-miR-4741	0.34	0.0931
hsa-miR-1827	-0.85	0.0959
hsa-miR-548n	-1.28	0.0967
hsa-miR-193a-5p+hsa-miR-193b-5p	-0.67	0.0971
hsa-miR-522-3p	-1.35	0.0977
hsa-miR-3168	0.17	0.0978
hsa-miR-183-5p	1.99	0.099
hsa-miR-1307-5p	0.31	0.1006
hsa-miR-221-5p	0.59	0.1023
hsa-miR-378i	0.97	0.1044
hsa-miR-301a-3p	-0.43	0.1048
hsa-miR-4451	-0.76	0.1054
hsa-miR-101-3p	0.4	0.1074
hsa-miR-1277-3p	-0.37	0.1076
hsa-miR-20a-5p+hsa-miR-20b-5p	0.4	0.1076
hsa-miR-152-3p	0.26	0.1097
hsa-miR-574-3p	-0.34	0.1153
hsa-miR-30a-3p	-0.88	0.1159
hsa-miR-520d-3p	-0.81	0.1166
hsa-miR-532-5p	-0.23	0.118
hsa-miR-26a-5p	-0.81	0.1186
hsa-miR-383-5p	-0.99	0.119
hsa-miR-29c-3p	-0.59	0.1199
hsa-miR-487a-3p	-0.12	0.1231
hsa-miR-19b-3p	0.44	0.1232
hsa-miR-23a-3p	-0.36	0.1277
hsa-miR-148b-3p	-0.45	0.1298
hsa-miR-132-3p	0.3	0.1299
hsa-miR-151a-3p	-0.44	0.1312
hsa-miR-520h	1.41	0.1326
hsa-let-7e-5p	-0.4	0.1361
hsa-miR-3140-5p	-0.82	0.1372
hsa-miR-548i	0.5	0.1373
hsa-miR-580-3p	-1.35	0.138
hsa-miR-4448	-0.48	0.138
hsa-miR-1295a	-0.46	0.1391
hsa-miR-323b-3p	-1.01	0.1416
hsa-miR-892a	-0.23	0.1465
hsa-miR-1296-3p	-0.48	0.1476
hsa-miR-424-5p	-1.12	0.152
hsa-miR-376c-3p	-0.18	0.1526
hsa-miR-1185-1-3p	0.37	0.153
hsa-miR-190b	-0.96	0.1533
hsa-miR-4516	0.8	0.154
hsa-let-7b-5p	-0.5	0.1541
hsa-miR-656-3p	-0.26	0.1597
hsa-miR-125b-5p	-0.5	0.1629
hsa-miR-130a-3p	-0.34	0.1633
hsa-miR-361-5p	-0.64	0.1647
hsa-let-7a-5p	-0.55	0.1651
hsa-miR-568	-1.17	0.1683
hsa-miR-409-3p	-0.3	0.1701
hsa-miR-382-5p	-0.35	0.1741
hsa-miR-126-3p	-0.21	0.1784
hsa-miR-148a-3p	0.48	0.1785
hsa-miR-1281	0.99	0.1785
hsa-miR-1915-3p	1.44	0.1807
hsa-miR-6720-3p	1.29	0.1812
hsa-miR-151a-5p	-0.61	0.1816
hsa-miR-15b-5p	-0.31	0.1861
hsa-miR-9-5p	2.42	0.1866
hsa-miR-302d-3p	4.59	0.1873
hsa-miR-1276	-0.63	0.1881
hsa-miR-610	-1.27	0.189
hsa-miR-106a-5p+hsa-miR-17-5p	0.31	0.189
hsa-miR-221-3p	-0.79	0.1944
hsa-miR-4521	-0.98	0.1968
hsa-miR-374b-5p	-0.4	0.1982
hsa-miR-1246	4.67	0.1987
hsa-miR-1271-5p	0.77	0.2009
hsa-miR-18a-5p	0.64	0.2041
hsa-miR-1197	-0.61	0.2107
hsa-miR-1-3p	0.75	0.2121
hsa-miR-1291	-0.98	0.2149
hsa-miR-585-3p	-0.68	0.2155
hsa-miR-486-3p	0.64	0.2157
hsa-miR-151b	-0.41	0.2163
hsa-miR-345-5p	-0.65	0.2199
hsa-miR-200c-3p	0.65	0.221
hsa-miR-503-5p	-0.59	0.2234
hsa-miR-3065-3p	-0.62	0.2247
hsa-miR-106b-5p	-0.23	0.2249
hsa-miR-206	-0.43	0.2255
hsa-miR-590-3p	-0.87	0.2263
hsa-miR-582-3p	-1.21	0.2268
hsa-miR-1244	-0.81	0.2284
hsa-miR-487b-5p	0.38	0.2301
hsa-miR-375	-0.7	0.2303
hsa-miR-499b-5p	0.55	0.2331
hsa-miR-3147	-0.89	0.2339
hsa-miR-100-5p	-0.7	0.2343
hsa-miR-660-3p	0.45	0.2361
hsa-miR-651-5p	-0.25	0.2373
hsa-miR-5010-3p	-1.01	0.2376
hsa-miR-337-5p	-0.33	0.2379
hsa-miR-4532	0.93	0.238
hsa-miR-606	-1.24	0.2396
hsa-miR-617	-0.24	0.2397
hsa-miR-182-5p	1.92	0.2398
hsa-miR-425-5p	-0.15	0.2434
hsa-miR-381-5p	0.64	0.244
hsa-miR-941	0.36	0.2452
hsa-miR-1973	0.46	0.2457
hsa-miR-1245b-5p	-1.21	0.2459
hsa-miR-548d-5p	-0.79	0.246
hsa-miR-302f	-0.66	0.246
hsa-miR-4485-3p	0.27	0.246
hsa-miR-153-3p	0.05	0.2467
hsa-miR-548m	-0.35	0.2487
hsa-miR-204-5p	1.16	0.2489
hsa-miR-455-3p	0.22	0.25
hsa-miR-490-3p	-1.11	0.2507
hsa-let-7d-5p	0.21	0.2511
hsa-miR-216b-5p	-0.44	0.2523
hsa-miR-944	0.63	0.2525
hsa-miR-181b-5p+hsa-miR-181d-5p	-0.32	0.2544
hsa-miR-139-5p	-1.78	0.2551
hsa-miR-1245b-3p	0.55	0.2557
hsa-miR-149-5p	0.23	0.2615
hsa-miR-575	-0.69	0.2625
hsa-miR-27b-3p	0.34	0.2632
hsa-miR-579-5p	-1.16	0.2644
hsa-miR-33b-5p	-0.54	0.2647
hsa-miR-320d	-1.21	0.27
hsa-let-7g-5p	-0.25	0.2706
hsa-miR-500a-5p+hsa-miR-501-5p	-0.47	0.2707
hsa-miR-143-3p	0.09	0.2724
hsa-miR-27a-3p	-0.33	0.2729
hsa-miR-432-5p	-0.45	0.2736
hsa-miR-22-3p	-0.22	0.2744
hsa-miR-328-5p	-0.4	0.2745
hsa-miR-137	-0.48	0.2753
hsa-miR-651-3p	-1.16	0.2782
hsa-miR-1908-3p	-1.07	0.2795
hsa-miR-431-5p	0.17	0.2801
hsa-miR-210-3p	-0.63	0.2809
hsa-miR-15a-5p	-0.37	0.2826
hsa-miR-2113	-0.85	0.2839
hsa-miR-23b-3p	0.54	0.2852
hsa-miR-1180-3p	-0.39	0.2857
hsa-miR-98-5p	-0.24	0.2868
hsa-miR-211-3p	-1.03	0.2882
hsa-miR-1301-3p	-0.3	0.2885
hsa-miR-4488	1.74	0.2902
hsa-miR-155-5p	-0.34	0.2908
hsa-miR-510-5p	0.7	0.2913
hsa-miR-30d-5p	0.2	0.2938
hsa-miR-3180-5p	-0.74	0.2943
hsa-miR-194-5p	0.74	0.2952
hsa-miR-370-3p	-0.37	0.2958
hsa-miR-455-5p	0.48	0.296
hsa-miR-373-3p	-0.6	0.2968
hsa-miR-3614-5p	-0.82	0.2975
hsa-miR-889-3p	-0.42	0.2977
hsa-miR-223-3p	1.63	0.2985
hsa-miR-507	-0.33	0.2986
hsa-miR-1261	-0.4	0.3005
hsa-miR-760	-0.42	0.3022
hsa-miR-493-3p	-0.79	0.3034
hsa-miR-450b-3p	-1.01	0.3082
hsa-miR-105-5p	0.66	0.3091
hsa-miR-378f	-0.57	0.3097
hsa-miR-3202	-0.69	0.3101
hsa-miR-519c-3p	-0.9	0.3107
hsa-miR-30e-5p	-0.29	0.3166
hsa-miR-188-3p	0.87	0.3167
hsa-miR-1249-3p	0.45	0.3182
hsa-miR-4458	-0.35	0.3187
hsa-miR-33a-5p	-0.14	0.3273
hsa-miR-524-3p	1.23	0.3282
hsa-miR-449b-5p	0.34	0.3306
hsa-miR-650	1.53	0.3306
hsa-miR-1275	0.93	0.3323
hsa-miR-208b-3p	-0.5	0.3364
hsa-miR-136-5p	-0.43	0.3436
hsa-miR-1250-5p	-1.16	0.345
hsa-miR-32-5p	-0.17	0.3454
hsa-miR-1910-3p	1.05	0.3456
hsa-miR-300	1	0.3467
hsa-miR-338-5p	-0.85	0.3474
hsa-miR-217	-0.55	0.3499
hsa-miR-329-3p	-0.6	0.3501
hsa-miR-34b-3p	-0.96	0.3516
hsa-miR-491-5p	-0.99	0.3523
hsa-miR-340-5p	-0.34	0.3545
hsa-miR-551b-3p	-0.3	0.355
hsa-miR-3195	-0.6	0.3552
hsa-miR-99a-5p	-0.27	0.3552
hsa-miR-505-3p	0.17	0.3571
hsa-let-7c-5p	-0.46	0.3625
hsa-miR-548q	-0.32	0.3641
hsa-miR-1287-3p	-0.6	0.3642
hsa-miR-3131	0.75	0.3659
hsa-miR-134-3p	-0.42	0.3684
hsa-miR-4647	0.63	0.369
hsa-miR-539-5p	-0.81	0.3719
hsa-miR-1909-3p	-0.96	0.3731
hsa-miR-940	0.38	0.3743
hsa-miR-181b-2-3p	-0.65	0.3749
hsa-miR-378c	1.13	0.3759
hsa-miR-4755-5p	-0.48	0.3791
hsa-miR-210-5p	-0.48	0.3808
hsa-miR-181d-3p	0.66	0.3832
hsa-miR-133b	-0.96	0.3852
hsa-miR-28-5p	-0.3	0.3853
hsa-miR-342-3p	-0.11	0.3861
hsa-miR-545-3p	-0.39	0.3862
hsa-miR-6503-3p	0.87	0.3864
hsa-miR-182-3p	0.85	0.39
hsa-miR-590-5p	0.2	0.3901
hsa-miR-429	0.34	0.3908
hsa-miR-4461	0.46	0.391
hsa-miR-548a-5p	-0.74	0.3923
hsa-miR-362-5p	0.32	0.394
hsa-miR-450b-5p	-0.75	0.3943
hsa-miR-450a-2-3p	-0.56	0.3943
hsa-miR-1910-5p	-0.46	0.3944
hsa-miR-504-3p	0.54	0.398
hsa-miR-181a-5p	-0.17	0.3983
hsa-miR-4454+hsa-miR-7975	-0.81	0.4004
hsa-miR-412-3p	-0.59	0.4005
hsa-miR-125a-5p	-0.35	0.4018
hsa-miR-328-3p	-0.91	0.4024
hsa-miR-4787-5p	-0.29	0.4037
hsa-miR-3605-3p	-0.53	0.4062
hsa-miR-5010-5p	-0.85	0.4063
hsa-miR-21-5p	-0.22	0.4073
hsa-miR-320a	-0.43	0.4132
hsa-miR-664a-3p	-0.47	0.416
hsa-miR-198	1.58	0.4162
hsa-miR-339-5p	0.37	0.4196
hsa-miR-1260a	-0.57	0.4216
hsa-miR-552-3p	-0.53	0.4235
hsa-miR-323b-5p	-0.8	0.425
hsa-miR-3934-5p	-0.19	0.4251
hsa-miR-1236-3p	0.47	0.4273
hsa-miR-758-5p	-0.53	0.4277
hsa-miR-561-3p	-0.14	0.4281
hsa-miR-146b-5p	-0.8	0.4285
hsa-let-7f-5p	-0.49	0.4293
hsa-miR-1269a	-0.43	0.4296
hsa-miR-3144-5p	-0.29	0.4305
hsa-miR-193b-3p	-0.66	0.431
hsa-miR-521	-0.68	0.4313
hsa-miR-637	-0.66	0.4314
hsa-miR-876-3p	-0.28	0.4315
hsa-miR-1224-3p	0.69	0.4321
hsa-miR-604	1.66	0.4321
hsa-miR-642a-3p	0.36	0.4342
hsa-miR-423-5p	-0.23	0.4344
hsa-miR-146b-3p	0.71	0.4366
hsa-miR-1233-3p	-0.24	0.4391
hsa-miR-26b-5p	-0.19	0.4416
hsa-miR-4536-3p	-0.22	0.4423
hsa-miR-654-5p	0.24	0.4424
hsa-miR-30e-3p	-0.15	0.4446
hsa-miR-222-3p	0.35	0.4454
hsa-miR-363-5p	-0.43	0.4474
hsa-miR-337-3p	-0.29	0.4508
hsa-miR-144-3p	-1.01	0.453
hsa-miR-1304-5p	0.59	0.4567
hsa-miR-219a-1-3p	-0.47	0.4576
hsa-miR-514a-5p	-0.56	0.4583
hsa-miR-671-3p	-0.56	0.4597
hsa-miR-1268a	-0.51	0.4617
hsa-miR-154-5p	-0.11	0.4638
hsa-miR-124-3p	1.36	0.4645
hsa-miR-510-3p	0.96	0.4661
hsa-miR-199a-3p+hsa-miR-199b-3p	0.14	0.4665
hsa-miR-188-5p	-0.4	0.4668
hsa-miR-526a+hsa-miR-518c-5p+hsa-miR-518d-5p	-0.45	0.4672
hsa-miR-892b	0.84	0.4693
hsa-miR-31-5p	-0.32	0.4704
hsa-miR-2116-5p	0.7	0.4707
hsa-miR-548g-3p	-0.61	0.4717
hsa-miR-1287-5p	-0.48	0.4719
hsa-miR-24-3p	0.15	0.4733
hsa-miR-371a-5p	-0.26	0.4749
hsa-miR-1306-5p	-0.46	0.4751
hsa-miR-544a	-0.34	0.4757
hsa-miR-1255b-5p	0.84	0.4757
hsa-miR-591	-0.37	0.4768
hsa-miR-146a-5p	0.39	0.4776
hsa-miR-361-3p	-0.38	0.4778
hsa-miR-490-5p	-0.59	0.478
hsa-miR-372-3p	0.41	0.48
hsa-miR-433-3p	-0.36	0.4821
hsa-miR-3180	-0.36	0.4837
hsa-miR-30b-5p	-0.23	0.4846
hsa-miR-615-3p	-0.92	0.4855
hsa-miR-487b-3p	0.16	0.4858
hsa-miR-1270	1.29	0.4858
hsa-miR-320c	-0.45	0.4861
hsa-miR-494-3p	0.69	0.4867
hsa-miR-514b-5p	0.27	0.489
hsa-miR-548ah-5p	-0.42	0.4915
hsa-miR-214-3p	0.29	0.4925
hsa-miR-449c-5p	-0.64	0.4928
hsa-miR-1322	-0.39	0.4941
hsa-miR-520f-3p	-0.47	0.4947
hsa-miR-379-5p	-0.19	0.4981
hsa-miR-1297	0.9	0.4997
hsa-miR-1272	-0.23	0.5013
hsa-miR-370-5p	-0.23	0.5013
hsa-miR-548ak	0.29	0.5017
hsa-miR-1976	-0.71	0.5026
hsa-miR-520g-3p	0.97	0.5032
hsa-miR-548o-3p+hsa-miR-548ah-3p+hsa-miR-548av-3p	0.76	0.5033
hsa-miR-376a-2-5p	-0.87	0.5074
hsa-miR-1266-5p	-0.38	0.5078
hsa-miR-548j-3p	-0.41	0.5103
hsa-miR-374c-5p	0.5	0.5121
hsa-miR-664b-3p	0.39	0.5132
hsa-miR-502-3p	0.51	0.5147
hsa-miR-1257	-0.34	0.5187
hsa-miR-30a-5p	-0.3	0.519
hsa-miR-935	0.66	0.5194
hsa-miR-99b-5p	-0.07	0.5196
hsa-miR-135a-5p	0.57	0.5197
hsa-miR-345-3p	0.12	0.5198
hsa-miR-767-5p	1.13	0.521
hsa-miR-296-3p	-1.19	0.5234
hsa-miR-501-3p	-0.53	0.5234
hsa-miR-326	-0.49	0.5234
hsa-miR-615-5p	-0.53	0.5251
hsa-miR-4425	-0.46	0.5254
hsa-miR-885-5p	0.71	0.5273
hsa-miR-518b	-0.43	0.5304
hsa-miR-382-3p	-0.19	0.5323
hsa-miR-3690	-0.25	0.5326
hsa-miR-663a	-0.35	0.5354
hsa-miR-1185-2-3p	-0.21	0.5365
hsa-miR-299-5p	-0.28	0.5372
hsa-miR-924	-0.24	0.538
hsa-miR-369-3p	-0.23	0.5407
hsa-miR-876-5p	0.57	0.5412
hsa-miR-1-5p	0.68	0.542
hsa-miR-556-3p	-0.63	0.5437
hsa-miR-134-5p+hsa-miR-6728-5p	0.2	0.5441
hsa-miR-103a-3p	0.33	0.5445
hsa-miR-1254	0.49	0.545
hsa-miR-449a	0.57	0.5453
hsa-miR-92a-1-5p	0.13	0.5456
hsa-miR-499a-5p	-0.28	0.5482
hsa-miR-1537-3p	0.3	0.5482
hsa-miR-374a-3p	-0.35	0.5485
hsa-miR-16-5p	-0.22	0.5488
hsa-miR-129-5p	-0.43	0.5494
hsa-miR-378e	2.38	0.5529
hsa-miR-3127-5p	-0.32	0.5549
hsa-miR-6511a-5p	-0.82	0.5587
hsa-miR-483-5p	0.36	0.5626
hsa-miR-199a-5p	-0.15	0.5632
hsa-miR-5196-3p+hsa-miR-6732-3p	-0.33	0.5633
hsa-miR-371b-5p	0.54	0.5633
hsa-miR-224-5p	-0.66	0.564
hsa-miR-452-5p	-0.41	0.5646
hsa-miR-380-3p	0.42	0.5651
hsa-miR-125a-3p	0.27	0.5674
hsa-miR-3613-5p	0.55	0.5674
hsa-miR-202-3p	-0.32	0.5679
hsa-miR-548h-5p	-0.42	0.5683
hsa-miR-323a-3p	-0.24	0.5708
hsa-miR-600	0.47	0.5724
hsa-miR-138-5p	0.58	0.5726
hsa-miR-2117	0.22	0.5741
hsa-miR-671-5p	-0.23	0.5747
hsa-miR-330-5p	-0.46	0.575
hsa-miR-548d-3p	0.69	0.5765
hsa-let-7i-5p	-0.08	0.577
hsa-miR-1253	-0.3	0.5785
hsa-miR-1283	-0.3	0.5785
hsa-miR-502-5p	-0.3	0.5785
hsa-miR-525-3p	-0.3	0.5785
hsa-miR-548aa+hsa-miR-548t-3p	-0.3	0.5785
hsa-miR-570-3p	-0.3	0.5785
hsa-miR-579-3p	-0.3	0.5785
hsa-miR-603	-0.3	0.5785
hsa-miR-627-5p	-0.3	0.5785
hsa-miR-3916	0.69	0.5798
hsa-miR-1228-3p	0.48	0.5821
hsa-miR-548v	-0.39	0.5827
hsa-miR-548b-3p	-0.61	0.5835
hsa-miR-548y	-0.64	0.5846
hsa-miR-320e	0.19	0.587
hsa-miR-3196	-0.72	0.5878
hsa-miR-3192-5p	-0.54	0.5889
hsa-miR-2682-5p	-0.49	0.5893
hsa-miR-409-5p	0.18	0.591
hsa-miR-208b-5p	0.38	0.5914
hsa-miR-219b-3p	-0.55	0.592
hsa-miR-454-3p	-0.23	0.596
hsa-miR-1285-5p	-0.33	0.5968
hsa-miR-1268b	-0.47	0.5996
hsa-miR-378b	0.21	0.6006
hsa-miR-190a-5p	-0.28	0.6008
hsa-miR-654-3p	0.2	0.6011
hsa-miR-541-3p	-0.57	0.6038
hsa-miR-566	1.1	0.6039
hsa-miR-599	1.1	0.6039
hsa-miR-509-3p	-0.4	0.605
hsa-miR-627-3p	-0.41	0.606
hsa-miR-122-5p	0.24	0.6061
hsa-miR-484	-0.31	0.6064
hsa-miR-489-3p	-0.28	0.6069
hsa-miR-4707-5p	-0.49	0.6083
hsa-miR-34c-3p	0.22	0.6083
hsa-miR-4792	0.35	0.6101
hsa-miR-625-5p	-0.18	0.6117
hsa-miR-764	-0.66	0.6123
hsa-miR-494-5p	0.55	0.6138
hsa-miR-4531	-0.44	0.6142
hsa-miR-205-5p	0.5	0.6149
hsa-miR-3151-5p	0.4	0.615
hsa-miR-620	-0.61	0.6169
hsa-miR-548al	0.36	0.617
hsa-miR-3130-3p	-0.84	0.6188
hsa-miR-378g	0.23	0.6198
hsa-miR-3074-3p	-0.48	0.6202
hsa-miR-612	-0.2	0.6211
hsa-miR-199b-5p	0.16	0.6226
hsa-miR-128-2-5p	0.58	0.6248
hsa-miR-1255a	-0.49	0.6262
hsa-miR-1247-5p	-0.46	0.6289
hsa-miR-518f-3p	-0.33	0.6293
hsa-miR-450a-1-3p	-0.31	0.6294
hsa-miR-6511a-3p	0.19	0.6297
hsa-miR-3180-3p	-0.26	0.6335
hsa-miR-133a-3p	-0.2	0.6342
hsa-miR-129-2-3p	0.54	0.6351
hsa-miR-513a-5p	0.11	0.638
hsa-miR-3136-5p	-0.2	0.6397
hsa-miR-365b-5p	0.36	0.6401
hsa-miR-513a-3p	-0.3	0.6415
hsa-miR-509-3-5p	0.44	0.6424
hsa-miR-767-3p	-0.23	0.6435
hsa-miR-142-3p	-0.13	0.6449
hsa-miR-381-3p	-0.12	0.6459
hsa-miR-573	0.84	0.647
hsa-miR-515-3p	-0.41	0.65
hsa-miR-519b-3p	-0.29	0.6528
hsa-miR-140-3p	0.27	0.6537
hsa-miR-1249-5p	0.54	0.6547
hsa-miR-769-5p	0.15	0.6556
hsa-miR-3190-3p	0.73	0.6556
hsa-miR-3928-3p	0.43	0.6568
hsa-miR-301a-5p	0.13	0.6578
hsa-miR-301b-5p	0.36	0.6614
hsa-miR-675-5p	0.3	0.6616
hsa-miR-511-5p	-0.5	0.6626
hsa-miR-887-5p	0.24	0.6626
hsa-miR-3065-5p	0.2	0.6636
hsa-miR-616-3p	0.31	0.664
hsa-miR-495-5p	0.27	0.6648
hsa-miR-365a-3p+hsa-miR-365b-3p	-0.26	0.6659
hsa-miR-411-5p	-0.25	0.6724
hsa-miR-514a-3p	-0.54	0.6755
hsa-miR-4707-3p	0.42	0.6762
hsa-miR-664b-5p	-0.53	0.6782
hsa-miR-34a-5p	-0.18	0.6783
hsa-miR-10b-5p	-0.31	0.6808
hsa-miR-4431	0.5	0.6811
hsa-miR-211-5p	0.43	0.682
hsa-miR-614	-0.18	0.6835
hsa-miR-4524a-5p	-0.32	0.6838
hsa-miR-584-5p	-0.25	0.6838
hsa-miR-519d-3p	-0.39	0.6841
hsa-miR-219a-2-3p	-0.28	0.6841
hsa-miR-1303	-0.48	0.6872
hsa-miR-506-3p	0.45	0.6874
hsa-miR-605-5p	0.08	0.6884
hsa-miR-197-3p	-0.34	0.6894
hsa-miR-598-3p	0.14	0.6906
hsa-miR-141-3p	-0.35	0.6907
hsa-miR-3615	0.68	0.6915
hsa-miR-377-3p	-0.14	0.6943
hsa-miR-520e	-0.7	0.6944
hsa-miR-5001-5p	0.5	0.6969
hsa-miR-200b-3p	0.35	0.6983
hsa-miR-548l	-0.69	0.6994
hsa-miR-1200	-1.02	0.6996
hsa-miR-548ar-5p	-1.16	0.7032
hsa-miR-1193	0.37	0.7035
hsa-miR-93-5p	-0.11	0.7039
hsa-miR-542-5p	-0.31	0.7043
hsa-miR-95-3p	0.26	0.7047
hsa-miR-196a-5p	-0.29	0.7055
hsa-miR-519b-5p+hsa-miR-519c-5p+hsa-miR-523-5p+hsa-miR-518e-5p+hsa-miR-522-5p+hsa-miR-519a-5p	-0.64	0.7065
hsa-miR-28-3p	-0.11	0.7065
hsa-miR-5196-5p	0.37	0.7088
hsa-miR-639	0.28	0.7109
hsa-miR-203a-5p	-0.26	0.7125
hsa-miR-200a-3p	-0.12	0.7133
hsa-miR-196b-5p	0.33	0.7142
hsa-miR-181c-5p	0.29	0.7164
hsa-miR-934	-0.44	0.7189
hsa-miR-576-5p	0.32	0.7198
hsa-miR-186-5p	-0.12	0.7217
hsa-miR-6721-5p	0.18	0.7231
hsa-miR-197-5p	-0.23	0.7242
hsa-miR-514b-3p	0.53	0.7253
hsa-miR-1285-3p	-0.29	0.7284
hsa-miR-532-3p	-0.35	0.7292
hsa-miR-660-5p	0.08	0.7307
hsa-miR-499a-3p	-0.31	0.7322
hsa-miR-216a-5p	0.15	0.7335
hsa-miR-1248	-0.3	0.7337
hsa-miR-891a-5p	0.17	0.7396
hsa-miR-520d-5p+hsa-miR-527+hsa-miR-518a-5p	-0.26	0.7406
hsa-miR-4787-3p	-0.19	0.7408
hsa-miR-2053	0.2	0.741
hsa-miR-1245a	0.43	0.741
hsa-miR-766-3p	-0.21	0.742
hsa-miR-181a-2-3p	-0.12	0.742
hsa-miR-331-3p	-0.14	0.7428
hsa-miR-1288-3p	-0.22	0.7462
hsa-miR-187-3p	0.17	0.747
hsa-miR-508-5p	0.46	0.7474
hsa-miR-3918	-0.14	0.7484
hsa-miR-378d	-0.19	0.7493
hsa-miR-548c-5p+hsa-miR-548o-5p+hsa-miR-548am-5p	0.26	0.7498
hsa-miR-342-5p	0.37	0.7498
hsa-miR-422a	0.87	0.7501
hsa-miR-3161	-0.13	0.7519
hsa-miR-619-3p	-0.25	0.7538
hsa-miR-509-5p	0.2	0.7544
hsa-miR-1323	-0.24	0.7575
hsa-miR-297	0.42	0.7576
hsa-miR-648	0.5	0.7576
hsa-miR-23c	0.13	0.7597
hsa-miR-1972	-0.22	0.7628
hsa-miR-1185-5p	-0.14	0.7635
hsa-miR-142-5p	-0.15	0.7646
hsa-miR-25-5p	-0.33	0.7647
hsa-miR-3185	-0.33	0.7651
hsa-miR-92a-3p	0.15	0.7681
hsa-miR-601	0.11	0.7696
hsa-miR-874-3p	-0.36	0.773
hsa-miR-302e	0.18	0.7738
hsa-miR-324-3p	-0.16	0.7743
hsa-miR-613	0.23	0.7753
hsa-miR-649	0.5	0.7753
hsa-miR-485-3p	-0.1	0.7759
hsa-miR-190a-3p	0.23	0.7783
hsa-miR-25-3p	-0.08	0.7788
hsa-miR-296-5p	-0.13	0.7803
hsa-miR-376b-3p	-0.09	0.781
hsa-miR-769-3p	0.08	0.7851
hsa-miR-1293	-0.3	0.7853
hsa-miR-1307-3p	0.06	0.7861
hsa-miR-6724-5p	-0.25	0.7868
hsa-miR-515-5p	0.29	0.7875
hsa-miR-564	-0.19	0.7876
hsa-miR-1306-3p	-0.15	0.7881
hsa-miR-520c-3p	0.25	0.7893
hsa-miR-770-5p	-0.19	0.79
hsa-miR-638	-0.34	0.7909
hsa-miR-320b	-0.3	0.7909
hsa-miR-539-3p	-0.07	0.7918
hsa-miR-6503-5p	0.16	0.7919
hsa-miR-652-3p	-0.14	0.792
hsa-miR-519e-3p	-0.11	0.795
hsa-miR-208a-3p	0.33	0.7958
hsa-miR-890	-0.14	0.7959
hsa-miR-218-5p	-0.08	0.7983
hsa-miR-553	-0.3	0.7997
hsa-miR-3140-3p	-0.16	0.8002
hsa-miR-766-5p	-0.16	0.8002
hsa-miR-299-3p	0.06	0.801
hsa-miR-517c-3p+hsa-miR-519a-3p	0.16	0.8031
hsa-miR-140-5p	0.07	0.8035
hsa-miR-765	0.13	0.8036
hsa-miR-30c-5p	0.14	0.8047
hsa-miR-567	-0.24	0.805
hsa-miR-516a-5p	-0.34	0.8058
hsa-miR-513c-3p	0.13	0.8059
hsa-miR-346	0.18	0.8064
hsa-miR-922	-0.13	0.8089
hsa-miR-548z+hsa-miR-548h-3p	0.2	0.8099
hsa-miR-942-5p	-0.07	0.8115
hsa-miR-802	-0.15	0.8128
hsa-miR-1298-5p	-0.12	0.8148
hsa-miR-496	0.39	0.8159
hsa-miR-1260b	-0.2	0.8175
hsa-miR-518d-3p	0.2	0.8182
hsa-miR-147a	-0.1	0.8185
hsa-miR-548ad-3p	0.37	0.8208
hsa-miR-498	-0.07	0.8214
hsa-miR-513c-5p	-0.16	0.8225
hsa-miR-92b-3p	-0.26	0.8227
hsa-miR-34c-5p	0.09	0.8244
hsa-miR-628-3p	-0.18	0.8249
hsa-miR-631	-0.26	0.828
hsa-miR-7-5p	-0.09	0.8285
hsa-miR-562	0.24	0.8288
hsa-miR-128-1-5p	-0.15	0.8289
hsa-miR-665	-0.15	0.8289
hsa-miR-2278	-0.15	0.8292
hsa-miR-448	-0.07	0.8313
hsa-miR-192-5p	-0.08	0.8322
hsa-miR-1202	-0.07	0.8371
hsa-miR-587	0.19	0.8377
hsa-miR-18b-5p	-0.1	0.8395
hsa-miR-1290	-0.15	0.8424
hsa-miR-640	0.14	0.8424
hsa-miR-551a	-0.09	0.8457
hsa-miR-939-5p	0.17	0.8478
hsa-miR-1252-5p	0.2	0.8491
hsa-miR-758-3p+hsa-miR-411-3p	0.05	0.8523
hsa-miR-548k	0.21	0.8523
hsa-miR-584-3p	0.13	0.8539
hsa-miR-325	-0.04	0.8554
hsa-miR-330-3p	-0.16	0.8559
hsa-miR-128-3p	0.14	0.8565
hsa-miR-147b	-0.14	0.8582
hsa-miR-298	-0.21	0.86
hsa-miR-362-3p	-0.09	0.8608
hsa-miR-1286	-0.16	0.8612
hsa-miR-1205	-0.21	0.8617
hsa-miR-518e-3p	0.13	0.8618
hsa-miR-543	0.02	0.8632
hsa-miR-555	-0.25	0.8634
hsa-miR-891b	-0.01	0.8636
hsa-miR-1269b	-0.24	0.8646
hsa-miR-324-5p	0.09	0.866
hsa-miR-376a-3p	-0.01	0.8673
hsa-miR-520b	-0.16	0.8675
hsa-miR-548e-5p	0.13	0.8686
hsa-miR-708-5p	0.04	0.8691
hsa-miR-195-5p	0.15	0.8693
hsa-miR-506-5p	-0.15	0.8694
hsa-miR-578	0.13	0.8698
hsa-miR-1296-5p	-0.05	0.8728
hsa-miR-376c-5p	-0.11	0.8734
hsa-miR-629-5p	0.13	0.8736
hsa-miR-554	-0.16	0.8752
hsa-miR-592	0.1	0.8754
hsa-miR-874-5p	-0.06	0.8756
hsa-miR-421	-0.06	0.8758
hsa-miR-512-3p	-0.16	0.8761
hsa-miR-145-5p	-0.05	0.8792
hsa-miR-301b-3p	-0.1	0.881
hsa-miR-4421	-0.2	0.8816
hsa-miR-517b-3p	0.1	0.8827
hsa-miR-661	-0.13	0.884
hsa-miR-3605-5p	0.07	0.8847
hsa-miR-550a-5p	-0.16	0.8871
hsa-miR-513b-5p	0.15	0.8872
hsa-miR-1183	0.09	0.8883
hsa-miR-3613-3p	0.11	0.8895
hsa-miR-596	0.11	0.891
hsa-miR-323a-5p	0.2	0.8912
hsa-miR-1258	-0.1	0.8913
hsa-miR-219a-5p	-0.13	0.8915
hsa-miR-608	0.08	0.8954
hsa-miR-873-5p	-0.07	0.896
hsa-miR-607	0.08	0.8969
hsa-miR-887-3p	0.03	0.8973
hsa-miR-624-3p	0.13	0.8983
hsa-miR-512-5p	-0.12	0.899
hsa-miR-212-3p	-0.1	0.9008
hsa-miR-1304-3p	0.04	0.9031
hsa-miR-548ar-3p	-0.03	0.9034
hsa-miR-548ai+hsa-miR-570-5p	0.06	0.9039
hsa-miR-3164	0.06	0.9056
hsa-miR-549a	0.12	0.9073
hsa-miR-488-3p	-0.16	0.9089
hsa-miR-576-3p	0.05	0.9099
hsa-miR-1226-3p	-0.04	0.9106
hsa-miR-561-5p	-0.09	0.9108
hsa-miR-1262	-0.1	0.9112
hsa-miR-4435	-0.06	0.9122
hsa-miR-517a-3p	-0.08	0.9143
hsa-miR-556-5p	-0.12	0.9171
hsa-miR-1289	-0.07	0.918
hsa-miR-384	-0.07	0.9181
hsa-miR-191-5p	0.01	0.9181
hsa-miR-3158-3p	0.06	0.9187
hsa-miR-942-3p	0.08	0.9187
hsa-miR-936	-0.07	0.9217
hsa-miR-215-5p	0.07	0.9224
hsa-miR-1224-5p	0.13	0.9229
hsa-miR-885-3p	0.06	0.9247
hsa-miR-130b-3p	-0.04	0.9257
hsa-miR-761	-0.04	0.9257
hsa-miR-127-3p	0.03	0.9275
hsa-miR-485-5p	-0.05	0.9283
hsa-miR-1299	-0.05	0.9286
hsa-miR-4455	-0.09	0.9289
hsa-miR-331-5p	-0.08	0.9298
hsa-miR-1204	0.04	0.9303
hsa-miR-185-5p	0.02	0.932
hsa-miR-329-5p	0.09	0.9327
hsa-miR-888-5p	0.05	0.9339
hsa-miR-4443	-0.04	0.9347
hsa-miR-107	-0.02	0.936
hsa-miR-1271-3p	0.03	0.9374
hsa-miR-152-5p	0.08	0.9374
hsa-miR-98-3p	-0.05	0.9383
hsa-miR-548a-3p	0.03	0.9384
hsa-miR-339-3p	0.03	0.9388
hsa-miR-1302	0.04	0.939
hsa-miR-504-5p	0.07	0.9403
hsa-miR-589-5p	-0.07	0.9404
hsa-miR-644a	-0.05	0.9406
hsa-miR-518c-3p	-0.08	0.9425
hsa-miR-495-3p	0.01	0.9456
hsa-miR-626	-0.03	0.9462
hsa-miR-643	-0.07	0.947
hsa-miR-369-5p	0.02	0.9479
hsa-miR-520a-3p	-0.02	0.9483
hsa-miR-423-3p	-0.03	0.9487
hsa-miR-193a-3p	-0.05	0.9493
hsa-miR-133a-5p	-0.03	0.9508
hsa-miR-933	0.08	0.9535
hsa-miR-1178-3p	-0.05	0.9541
hsa-miR-1278	0.04	0.9548
hsa-miR-3614-3p	-0.05	0.955
hsa-miR-641	-0.05	0.955
hsa-miR-433-5p	-0.02	0.9574
hsa-miR-572	0.04	0.9589
hsa-miR-877-5p	0.04	0.959
hsa-miR-196a-3p	0.04	0.9593
hsa-miR-582-5p	-0.02	0.9599
hsa-miR-1469	0.05	0.9616
hsa-miR-744-5p	0.02	0.9622
hsa-miR-520a-5p	0.05	0.9625
hsa-miR-1273c	0.03	0.964
hsa-miR-1279	-0.06	0.9643
hsa-miR-127-5p	0.02	0.9652
hsa-miR-3144-3p	0.02	0.9664
hsa-miR-508-3p	-0.03	0.9699
hsa-miR-492	-0.03	0.9709
hsa-miR-595	0.02	0.9721
hsa-miR-873-3p	-0.02	0.9722
hsa-miR-525-5p	0.02	0.9784
hsa-miR-491-3p	0.02	0.9789
hsa-miR-499b-3p	0.02	0.9816
hsa-miR-410-3p	-0.01	0.9822
hsa-miR-571	-0.02	0.9833
hsa-miR-378h	-0.01	0.984
hsa-miR-655-3p	0.03	0.9843
hsa-miR-1305	-0.01	0.9846
hsa-miR-5001-3p	0.02	0.9863
hsa-miR-4536-5p	-0.02	0.987
hsa-miR-1908-5p	-0.01	0.9878
hsa-miR-497-5p	-0.01	0.9892
hsa-miR-1264	0.01	0.9926
hsa-miR-1203	0	0.9931
hsa-miR-523-3p	-0.01	0.9936
hsa-miR-2110	-0.01	0.9937
hsa-miR-139-3p	0	0.9939
hsa-miR-597-5p	0	0.995
hsa-miR-548e-3p	-0.01	0.996
hsa-miR-3150b-3p	0	0.996
hsa-miR-563	0	0.9971
hsa-miR-526b-5p	0	0.9981
hsa-miR-652-5p	0	0.9981
