# Supplementary material for: The DEAD-box RNA-binding protein DDX6 regulates parental RNA decay for cellular reprogramming to pluripotency
Source: PLoS One. 2018 Oct 1;13(10):e0203708. doi: 10.1371/journal.pone.0203708 (PMC6166933; doi:10.1371/journal.pone.0203708)
Supplement: S5 Table — (XLSX) [file pone.0203708.s013.xlsx]

## Sheet: Table_S6
No	N	Unused	Total	%Cov	%Cov(50)	%Cov(95)	Accession	Name	Species	Peptides (95%)	Ratio 117:116 siY_D3 /siN_D3	Pval 117:116 siY_D3 /siN_D3	EF 117:116 siY_D3 /siN_D3
1	1	546.19	546.19	86.93	84.09	80.87	gi61743954	neuroblast differentiation-associated protein AHNAK isoform 1 [Homo sapiens]	HUMAN	374	1.46774	3.10119e-15	1.09359
4	3	303.59	303.59	65.01	54.62	50.04	gi71891782	KIAA0325 protein [Homo sapiens]	Homo sapiens	210	1.29738	6.52034e-13	1.06681
64	25	141.73	141.81	47.47	31.24	26.44	gi530389143	PREDICTED: plectin isoform X1 [Homo sapiens]	Homo sapiens	103	1.31891	6.72681e-12	1.06985
85	26	141.4	141.51	44.04	33.82	29.07	gi13654237	DNA-dependent protein kinase catalytic subunit isoform 1 [Homo sapiens]	Homo sapiens	100	1.32949	2.40869e-11	1.07535
5	4	238.35	238.35	76.22	69.23	65.35	gi68533031	FASN variant protein [Homo sapiens]	Homo sapiens	182	1.38352	5.33972e-10	1.09711
36	13	177.26	179.7	71.78	60.98	56.61	gi62988842	unknown [Homo sapiens]	Homo sapiens	115	1.33804	4.29453e-09	1.09191
91	28	137.02	139.03	72.15	65.13	63.67	gi578802651	PREDICTED: leucine-rich PPR motif-containing protein, mitochondrial isoform X1 [Homo sapiens]	Homo sapiens	92	1.40277	1.20964e-08	1.10781
351	124	68.42	68.59	67.63	61.34	58.72	gi862457	enoyl-CoA hydratase/3-hydroxyacyl-CoA dehydrogenase alpha-subunit of trifunctional protein [Homo sapiens]	Homo sapiens	48	1.4861	4.35186e-08	1.11666
53	20	164.53	164.87	75.02	68.8	66.99	gi141797011	IQ motif containing GTPase activating protein 1 [Homo sapiens]	Homo sapiens	114	1.3653	4.45368e-08	1.1063
129	43	115.24	115.45	50.81	43.84	42.3	gi473431	microtubule-associated protein 1B [Homo sapiens]	Homo sapiens	80	1.41849	5.30089e-08	1.11738
44	16	171.35	171.41	68.07	59.77	54.83	gi19718759	myoferlin isoform b [Homo sapiens]	Homo sapiens	109	1.42085	5.88457e-08	1.12496
147	54	98.64	102.57	76.03	70.53	65.48	gi3170190	antigen NY-CO-25 [Homo sapiens]	Homo sapiens	69	1.57561	8.89058e-08	1.14821
194	71	86.9	86.97	41.75	33.48	30.63	gi317373416	RecName: Full=Cation-independent mannose-6-phosphate receptor; Short=CI Man-6-P receptor; Short=CI-MPR; Short=M6PR; AltName: Full=300 kDa mannose 6-phosphate receptor; Short=MPR 300; AltName: Full=Insulin-like growth factor 2 receptor; AltName: Full=Insulin-like growth factor II receptor; Short=IGF-II receptor; AltName: Full=M6P/IGF2 receptor; Short=M6P/IGF2R; AltName: CD_antigen=CD222; Flags: Pr…	Homo sapiens	56	1.55302	2.04573e-07	1.15346
774	235	49.56	52.38	51.89	44.52	38.59	gi578809225	PREDICTED: ubiquitin-like modifier-activating enzyme 6 isoform X1 [Homo sapiens]	Homo sapiens	29	1.51763	3.30844e-07	1.12976
2	2	378.9	378.9	85.83	82.15	78.89	gi116063573	filamin-A isoform 1 [Homo sapiens]	Homo sapiens	345	1.42834	4.27719e-07	1.13915
268	107	72.8	73.15	48.22	36.24	33.03	gi38201625	eukaryotic translation initiation factor 4 gamma 1 isoform 3 [Homo sapiens]	Homo sapiens	45	1.45989	4.74624e-07	1.12758
369	131	67.09	71.61	89.24	82.61	77.12	gi544186040	protein disulfide-isomerase A6 isoform e precursor [Homo sapiens]	Homo sapiens	71	1.41435	5.18471e-07	1.10494
192	69	88.38	88.53	77.03	68.8	62.64	gi530370925	PREDICTED: X-ray repair cross-complementing protein 5 isoform X1 [Homo sapiens]	Homo sapiens	62	1.42863	8.30905e-07	1.12589
55	21	157.01	157.01	42.41	34.9	32.09	gi34339	LDL-receptor related precursor (AA -19 to 4525) [Homo sapiens]	Homo sapiens	125	1.33811	8.51754e-07	1.11453
748	229	50.69	51	73.39	67.17	56.22	gi33337556	citrate synthase [Homo sapiens]	Homo sapiens	39	1.58143	1.39444e-06	1.14301
213	78	83.79	83.99	72.6	55.49	54.1	gi62087740	brain glycogen phosphorylase variant [Homo sapiens]	Homo sapiens	53	1.39991	2.59184e-06	1.12541
353	126	68.21	68.35	76.13	66.55	52.98	gi127798841	ATP synthase, H+ transporting, mitochondrial F1 complex, alpha subunit 1, cardiac muscle [Homo sapiens]	Homo sapiens	47	1.59832	4.45897e-06	1.18029
14	7	208.27	238.66	78.06	70.2	62.5	gi116805322	filamin-C isoform a [Homo sapiens]	Homo sapiens	182	1.3008	5.53606e-06	1.1138
95	29	134.64	135.03	86.72	83.5	81.39	gi6005942	transitional endoplasmic reticulum ATPase [Homo sapiens]	Homo sapiens	128	1.52318	5.81752e-06	1.17686
761	233	49.7	50.37	71.33	67.06	62.8	gi2150046	26S proteasome subunit 9 [Homo sapiens]	Homo sapiens	28	1.40268	5.99861e-06	1.12119
28151	4739	49.7	50.37	71.33	67.06	62.8	gi2150046	26S proteasome subunit 9 [Homo sapiens]	Homo sapiens	28	1.40268	5.99861e-06	1.12119
1853	524	28.37	32.31	63.81	51.67	44.76	gi4826870	nucleobindin-2 precursor [Homo sapiens]	Homo sapiens	20	1.33859	6.39839e-06	1.09068
119	38	120.68	121.54	68.39	59.59	52.31	gi62241042	bifunctional glutamate/proline--tRNA ligase [Homo sapiens]	Homo sapiens	80	1.41775	8.1183e-06	1.15194
871	264	44.31	44.31	80.44	78.51	76.86	gi194388580	unnamed protein product [Homo sapiens]	Homo sapiens	24	1.33504	8.602e-06	1.10407
214	79	82.82	82.97	53.26	38.42	33.72	gi89365957	Eukaryotic translation initiation factor 3, subunit A [Homo sapiens]	Homo sapiens	53	1.44373	8.7605e-06	1.15638
219	82	82.38	84.08	77.9	70.72	60.77	gi158256542	unnamed protein product [Homo sapiens]	Homo sapiens	53	1.43719	9.2694e-06	1.15073
815	250	46.89	47.56	41.24	20.59	15.38	gi1236759	256 kD golgin [Homo sapiens]	Homo sapiens	30	1.38308	1.12621e-05	1.12897
661	201	55.77	58.39	52.21	37.7	33.98	gi194385302	unnamed protein product [Homo sapiens]	Homo sapiens	39	1.36118	1.24341e-05	1.12212
806	247	47.75	48.01	68.58	63.05	59.51	gi528281413	trifunctional enzyme subunit beta, mitochondrial isoform 3 [Homo sapiens]	Homo sapiens	30	1.51508	1.55846e-05	1.15852
106	32	129.88	130.25	50.84	41.48	40.06	gi54607053	translational activator GCN1 [Homo sapiens]	Homo sapiens	86	1.28599	1.59938e-05	1.11389
1738	491	29.46	29.55	74.83	63.45	59.66	gi1922287	enoyl-CoA hydratase [Homo sapiens]	Homo sapiens	27	1.70124	1.76468e-05	1.17651
597	181	58.93	60.53	57.73	53.06	50.17	gi15929104	MARS protein [Homo sapiens]	Homo sapiens	36	1.39403	1.87253e-05	1.13655
853	258	45.05	45.07	76.6	66.54	65.18	gi48256839	mitochondrial aldehyde dehydrogenase 2 [Homo sapiens]	Homo sapiens	28	1.32293	1.87934e-05	1.10194
151	55	94.46	94.82	70.83	63.28	57.38	gi47519639	microtubule-associated protein 4 isoform 1 [Homo sapiens]	HUMAN	58	1.30854	2.03483e-05	1.11435
354	127	67.81	69.21	63.11	54.43	49.01	gi116256336	protein transport protein Sec31A isoform 4 [Homo sapiens]	Homo sapiens	47	1.39842	2.06663e-05	1.14017
187	66	89.56	89.79	71.3	63.32	59.64	gi24797086	importin-5 [Homo sapiens]	Homo sapiens	59	1.43157	2.14813e-05	1.15763
1141	335	38.84	38.96	46.49	31.31	26.7	gi15963477	alpha-adaptin A related protein [Homo sapiens]	Homo sapiens	27	1.43027	2.25028e-05	1.12376
130	44	114.94	115.12	72.21	62.36	55.85	gi68533125	ACLY variant protein [Homo sapiens]	Homo sapiens	86	1.47056	2.31953e-05	1.18086
97	30	133.04	172.11	61.75	52.95	50.27	gi190192192	filamin B [Homo sapiens]	Homo sapiens	132	1.33271	2.74139e-05	1.135
58	22	156.46	156.59	91.1	86.02	84.22	gi38202257	neutral alpha-glucosidase AB isoform 2 precursor [Homo sapiens]	Homo sapiens	135	1.50513	3.19593e-05	1.19578
1326	393	35.21	35.31	51.54	43.85	34.62	gi10933784	aminopeptidase B [Homo sapiens]	Homo sapiens	18	1.48475	3.42367e-05	1.15594
613	185	58.5	58.67	39.65	30.05	28.09	gi530384249	PREDICTED: A-kinase anchor protein 12 isoform X3 [Homo sapiens]	Homo sapiens	33	1.47094	3.86841e-05	1.17287
666	202	55.02	55.5	53.19	45.98	40.96	gi114325408	IARS2 protein [Homo sapiens]	Homo sapiens	32	1.41724	4.03162e-05	1.15066
1860	526	28.33	28.98	42.99	34.83	25.17	gi119615366	endothelin converting enzyme 1, isoform CRA_d [Homo sapiens]	Homo sapiens	21	1.4954	4.42926e-05	1.15582
261	104	74.53	75.31	66.95	58.55	55.3	gi1808578	proteasome subunit p112 [Homo sapiens]	Homo sapiens	45	1.34529	4.9197e-05	1.13939
328	115	71.55	75.19	88.31	80.04	74.46	gi36796	t-complex polypeptide 1 [Homo sapiens]	Homo sapiens	65	1.35645	5.11945e-05	1.13967
286	109	72.7	72.81	62.9	51.82	49.92	gi5454158	valine--tRNA ligase [Homo sapiens]	Homo sapiens	46	1.38587	5.36266e-05	1.14737
1135	333	39.11	44.64	67.98	63.55	56.9	gi578831151	PREDICTED: 26S protease regulatory subunit 8 isoform X1 [Homo sapiens]	Homo sapiens	26	1.34592	6.37647e-05	1.12655
1228	358	37.21	37.73	66.87	49.9	46.91	gi59803475	cell proliferation-inducing protein 40 [Homo sapiens]	Homo sapiens	22	1.46735	7.02161e-05	1.16538
1046	308	40.62	41.98	45.33	28.16	24.85	gi578825787	PREDICTED: kinectin isoform X3 [Homo sapiens]	Homo sapiens	25	1.46539	7.76336e-05	1.1779
2082	592	25.7	26.3	47.34	41.18	39.22	gi189053410	unnamed protein product [Homo sapiens]	Homo sapiens	15	1.32703	8.81527e-05	1.1092
895	268	43.82	49.14	74.77	69.09	58.86	gi403456	26S protease (S4) regulatory subunit [Homo sapiens]	Homo sapiens	31	1.4985	9.47804e-05	1.18335
2607	732	21.41	21.56	60.42	48.04	46.53	gi62089008	crystallin, zeta variant [Homo sapiens]	Homo sapiens	12	1.44914	9.95358e-05	1.12757
552	173	59.93	61.02	48.44	39.63	37.15	gi339880	tripeptidyl peptidase II [Homo sapiens]	Homo sapiens	36	1.39093	0.000106354	1.15747
376	132	67	67.23	62.51	57.13	57.13	gi1699027	nuclear corepressor KAP-1 [Homo sapiens]	Homo sapiens	40	1.38235	0.000109772	1.15251
3113	865	18.23	18.31	21.45	15.64	14.79	gi71773010	AP-1 complex subunit gamma-1 isoform a [Homo sapiens]	Homo sapiens	9	1.55521	0.000109872	1.156
446	151	63.07	63.56	45.53	38.51	35.35	gi2632123	Xeroderma Pigmentosum Group E Complementing protein [Homo sapiens]	Homo sapiens	35	1.62082	0.000114011	1.24179
1170	343	38.13	41.47	63.27	52.43	50.22	gi62897391	isocitrate dehydrogenase 2 (NADP+), mitochondrial precursor variant [Homo sapiens]	Homo sapiens	20	1.67238	0.00012738	1.2348
31	11	182.1	182.49	66.75	57.12	50.66	gi119591511	collagen, type VI, alpha 3, isoform CRA_c [Homo sapiens]	Homo sapiens	151	1.33028	0.000143629	1.1447
1607	460	30.7	31.3	41.77	27.6	23.27	gi18860831	dynamin-like 120 kDa protein, mitochondrial isoform 2 [Homo sapiens]	Homo sapiens	16	1.36988	0.000156504	1.14551
697	214	52.35	53.38	56.09	40.53	34.6	gi3299885	ES/130 [Homo sapiens]	Homo sapiens	29	1.29935	0.000157553	1.12679
571	176	59.6	59.72	67.99	54.42	54.42	gi394025723	very long-chain specific acyl-CoA dehydrogenase, mitochondrial isoform 3 [Homo sapiens]	Homo sapiens	32	1.47379	0.000158513	1.19596
653	198	56.04	58.04	87.5	81.15	81.15	gi193785630	unnamed protein product [Homo sapiens]	Homo sapiens	40	1.41691	0.000159763	1.17355
549	172	60.14	60.31	63.02	50.65	47.66	gi62088088	transferrin receptor variant [Homo sapiens]	Homo sapiens	37	1.46169	0.000165364	1.1959
135	46	111.13	111.2	66.37	60.86	60.86	gi5453832	hypoxia up-regulated protein 1 precursor [Homo sapiens]	Homo sapiens	82	1.35647	0.000169952	1.16104
575	177	59.23	59.73	60.43	49.4	48.08	gi119606903	phosphofructokinase, platelet, isoform CRA_c [Homo sapiens]	Homo sapiens	40	1.36036	0.000181413	1.15045
1063	313	40.32	44.28	51.86	46.08	41.95	gi190074	lysyl hydroxylase [Homo sapiens]	Homo sapiens	25	1.54318	0.000185057	1.20673
587	179	59.11	60.65	55.66	41.91	38.59	gi299890871	dynactin subunit 1 isoform 5 [Homo sapiens]	Homo sapiens	39	1.22975	0.000191006	1.10333
175	60	92.24	92.4	66.09	57.27	54.33	gi148536853	coatomer subunit alpha isoform 2 [Homo sapiens]	Homo sapiens	57	1.35181	0.000200092	1.16149
681	208	53.45	54.72	46.83	37.14	33.3	gi24638454	sarcoplasmic/endoplasmic reticulum calcium ATPase 2 isoform b [Homo sapiens]	Homo sapiens	36	1.3445	0.000209905	1.15361
199	73	86.21	86.53	86.92	82.8	76.64	gi197692147	T-complex protein 1 subunit beta [Homo sapiens]	Homo sapiens	83	1.57892	0.000215285	1.25117
1388	412	33.79	38.11	50.13	32.85	31.79	gi33636742	procollagen-lysine,2-oxoglutarate 5-dioxygenase 2 isoform 1 precursor [Homo sapiens]	Homo sapiens	21	1.45689	0.000229534	1.17153
449	153	62.9	63.38	87.25	85.68	80.54	gi15029922	RNH1 protein, partial [Homo sapiens]	Homo sapiens	43	1.37602	0.00023293	1.16378
2222	625	24.5	28.9	47.69	36.62	33.54	gi194378898	unnamed protein product [Homo sapiens]	Homo sapiens	15	1.54982	0.000247738	1.2044
168	58	93.25	94.28	88.5	86.83	84.6	gi1136741	KIAA0002 [Homo sapiens]	Homo sapiens	76	1.41289	0.000248303	1.18813
414	140	64.4	69.08	67.27	54.85	51.52	gi119581911	arginyl-tRNA synthetase [Homo sapiens]	Homo sapiens	43	1.40102	0.000249727	1.17766
790	240	48.59	50.57	73.67	64.98	58.21	gi28178825	isocitrate dehydrogenase [NADP] cytoplasmic [Homo sapiens]	Homo sapiens	34	1.44831	0.000255457	1.18057
1356	399	34.83	35.78	39.68	27.1	22.68	gi1373019	cysteine-rich fibroblast growth factor receptor [Homo sapiens]	Homo sapiens	22	1.41714	0.00025908	1.17371
1438	425	32.98	33.06	43.03	31.83	29.1	gi47933395	lanosterol synthase isoform 1 [Homo sapiens]	Homo sapiens	20	1.4061	0.000275826	1.15779
640	194	56.63	59.17	60.59	53.02	50.18	gi193788396	unnamed protein product [Homo sapiens]	Homo sapiens	40	1.39476	0.000287803	1.17755
803	246	47.93	49.21	67.55	64.89	64.89	gi62897349	proteasome 26S non-ATPase subunit 13 isoform 1 variant [Homo sapiens]	Homo sapiens	31	1.39574	0.000313567	1.17075
2102	596	25.56	25.71	76	61.54	61.54	gi62896525	eukaryotic translation initiation factor 3, subunit 2 beta, 36kDa variant [Homo sapiens]	Homo sapiens	17	1.39159	0.000319247	1.15552
1042	307	40.71	43.18	51.97	41.13	39.72	gi54648253	KHSRP protein [Homo sapiens]	Homo sapiens	23	1.3982	0.000327234	1.16162
1113	325	39.66	40.49	51.54	46.4	42.64	gi269849769	RecName: Full=Keratin, type I cytoskeletal 10; AltName: Full=Cytokeratin-10; Short=CK-10; AltName: Full=Keratin-10; Short=K10 [Homo sapiens]	HUMAN	23	2.90136	0.000331631	1.63398
230	88	79.45	79.69	77.56	72.6	68.59	gi62089078	WD repeat-containing protein 1 isoform 1 variant [Homo sapiens]	Homo sapiens	47	1.49947	0.000333859	1.22516
2065	584	26.14	26.17	65.71	50.66	47.35	gi8648885	integrin-linked kinase-2 [Homo sapiens]	Homo sapiens	17	1.43337	0.000336177	1.15667
3778	1044	15.07	17.02	42.19	18.85	14.35	gi296235106	PREDICTED: ribosomal protein S6 kinase alpha-3 isoform 3 [Callithrix jacchus]	Homo sapiens	10	1.43643	0.000378805	1.1532
754	231	50.21	51.69	60	54.74	54.74	gi193786789	unnamed protein product [Homo sapiens]	Homo sapiens	34	1.37023	0.000382988	1.16266
241	94	77.87	78.1	71.38	63.43	54.34	gi1015321	alanyl-tRNA synthetase [Homo sapiens]	Homo sapiens	53	1.2732	0.000386483	1.13212
22063	4168	77.87	78.1	71.38	63.43	54.34	gi1015321	alanyl-tRNA synthetase [Homo sapiens]	Homo sapiens	53	1.2732	0.000386483	1.13212
685	210	53.39	55.18	38.41	29.68	23.74	gi167614504	laminin subunit beta-1 precursor [Homo sapiens]	Homo sapiens	39	1.30825	0.000392215	1.14548
139	49	105.32	110.51	83.31	75.64	71.88	gi221042022	unnamed protein product [Homo sapiens]	Homo sapiens	96	1.53337	0.00041575	1.25115
728	223	51.38	51.4	79.92	71.64	62.32	gi261862348	serine hydroxymethyltransferase, mitochondrial isoform 3 [Homo sapiens]	Homo sapiens	37	1.42664	0.000453448	1.19602
750	230	50.55	51.19	74.75	61.51	60.49	gi78070729	PSMC3 protein, partial [Homo sapiens]	Homo sapiens	33	1.38607	0.000457531	1.17793
3876	1066	14.62	15.39	23.38	14.56	9.049	gi5702306	vault protein [Homo sapiens]	Homo sapiens	14	1.58047	0.000461566	1.19201
1118	326	39.52	41.57	66.08	54.61	51.87	gi578830418	PREDICTED: 2',3'-cyclic-nucleotide 3'-phosphodiesterase isoform X1 [Homo sapiens]	Homo sapiens	22	1.37297	0.000468427	1.16395
3098	858	18.39	18.85	37.07	20.42	16.74	gi154448892	exportin-7 [Homo sapiens]	Homo sapiens	13	1.70019	0.000476805	1.20882
177	61	91.93	92.1	41.77	36.22	32.04	gi34148711	melanoma chondroitin sulfate proteoglycan [Homo sapiens]	Homo sapiens	56	1.43003	0.000489712	1.20484
297	112	72.18	72.73	31.4	13.32	10.17	gi578798828	PREDICTED: microtubule-actin cross-linking factor 1 isoform X24 [Homo sapiens]	Homo sapiens	52	1.28254	0.000517775	1.14032
670	203	54.95	55.18	79.42	71.02	65.49	gi1706611	RecName: Full=Elongation factor Tu, mitochondrial; Short=EF-Tu; AltName: Full=P43; Flags: Precursor [Homo sapiens]	Homo sapiens	39	1.59387	0.000530301	1.26614
1554	448	31.4	31.48	45.38	42.71	42.71	gi221044422	unnamed protein product [Homo sapiens]	Homo sapiens	19	1.57268	0.000590119	1.23807
388	136	66.29	67.45	57.05	49.84	42.51	gi194377450	unnamed protein product [Homo sapiens]	Homo sapiens	40	1.31255	0.000593493	1.15524
3002	845	18.61	18.61	38.96	28.96	28.96	gi515634	ubiquinol-cytochrome c reductase core I protein [Homo sapiens]	Homo sapiens	12	1.65897	0.000611456	1.18572
117	37	120.79	127.02	85.54	81.98	78.02	gi2245365	ER-60 protein [Homo sapiens]	Homo sapiens	146	1.70746	0.000616875	1.33529
162	56	93.39	94.7	61.57	50.95	47.86	gi440799	isoleucyl-tRNA synthetase [Homo sapiens]	Homo sapiens	52	1.30376	0.000619887	1.15563
2847	805	19.72	20.93	61.58	38.42	27.86	gi33150758	MO25-like protein [Homo sapiens]	Homo sapiens	9	1.32468	0.000626456	1.13222
908	272	43.21	43.38	53.17	44.29	40.06	gi193785732	unnamed protein product [Homo sapiens]	Homo sapiens	24	1.44527	0.000627946	1.20008
463	158	61.99	62.04	29.83	14.86	11.45	gi597709777	E3 ubiquitin-protein ligase RNF213 isoform 3 [Homo sapiens]	Homo sapiens	45	1.25292	0.000636057	1.13021
3502	969	16.27	16.37	69.01	57.75	54.46	gi54696534	ATP synthase, H+ transporting, mitochondrial F1 complex, O subunit (oligomycin sensitivity conferring protein) [Homo sapiens]	Homo sapiens	10	1.57374	0.000647454	1.21374
601	182	58.83	59.03	78.94	73.8	68.66	gi332225411	PREDICTED: V-type proton ATPase catalytic subunit A isoform 2 [Nomascus leucogenys]	Homo sapiens	37	1.35479	0.000658836	1.17304
1296	382	36	36.11	47.42	34.09	30.19	gi68509926	putative pre-mRNA-splicing factor ATP-dependent RNA helicase DHX15 [Homo sapiens]	Homo sapiens	22	1.25369	0.000682781	1.11662
190	67	88.76	89.24	82.64	69.8	69.44	gi58257644	KIAA0098 protein [Homo sapiens]	Homo sapiens	79	1.49566	0.000746782	1.24414
5142	1381	10.5	11.45	29.91	12.05	9.657	gi158261441	unnamed protein product [Homo sapiens]	Homo sapiens	10	1.80516	0.000795548	1.23413
5054	1370	10.74	10.83	37.34	18.09	15.76	gi7023436	unnamed protein product [Homo sapiens]	Homo sapiens	9	1.65942	0.000805285	1.2379
141	50	103.5	105.4	86.43	82.96	77.57	gi77702086	heat shock protein 60 [Homo sapiens]	Homo sapiens	137	1.51999	0.000809706	1.26039
352	125	68.23	68.43	61.37	54.19	46.68	gi158937236	puromycin-sensitive aminopeptidase [Homo sapiens]	HUMAN	37	1.39874	0.000814037	1.20049
1330	396	35.02	37.37	55.75	38.04	35.4	gi375314781	keratin 1 [Homo sapiens]	Homo sapiens	23	2.37779	0.000816478	1.53072
442	150	63.16	64.13	84.91	83.14	83.14	gi49168580	MDH2 [Homo sapiens]	Homo sapiens	58	1.57633	0.000819666	1.27287
712	220	51.67	51.99	59.9	45.74	42.48	gi78070756	Phosphoribosylglycinamide formyltransferase, phosphoribosylglycinamide synthetase, phosphoribosylaminoimidazole synthetase [Homo sapiens]	Homo sapiens	29	1.29346	0.000838605	1.14235
123	39	118.76	118.76	87.68	80.39	76.75	gi73909156	Annexin A2 [Homo sapiens]	Homo sapiens	164	1.55274	0.000841975	1.27334
2181	620	24.79	25.29	49.7	42.21	35.9	gi153218487	KDEL motif-containing protein 2 precursor [Homo sapiens]	Homo sapiens	16	1.49248	0.000845043	1.19523
1909	546	27.55	27.76	75.38	66.92	63.08	gi34783332	PSMA4 protein, partial [Homo sapiens]	Homo sapiens	26	1.5425	0.000854543	1.22862
844	256	45.87	45.9	64.5	57.21	52.93	gi530387123	PREDICTED: zyxin isoform X2 [Homo sapiens]	Homo sapiens	32	1.34548	0.000885599	1.16703
1079	317	40.12	43.64	39.98	26.2	20.91	gi119582323	diaphanous homolog 1 (Drosophila), isoform CRA_a [Homo sapiens]	Homo sapiens	22	1.31378	0.000891578	1.15628
88	27	137.4	137.41	80.6	70.57	67.48	gi530394330	PREDICTED: vinculin isoform X2 [Homo sapiens]	Homo sapiens	101	1.2689	0.000908746	1.14636
2978	840	18.77	20.48	47.92	37.08	33.33	gi20149675	EF-hand domain-containing protein D2 [Homo sapiens]	Homo sapiens	12	1.55264	0.000914532	1.19437
439	149	63.27	63.33	53.71	48.03	44.39	gi488530736	PREDICTED: polyadenylate-binding protein 1 isoform 3 [Dasypus novemcinctus]	Homo sapiens	41	1.49133	0.000919266	1.22742
897	269	43.61	43.63	51.67	41.53	40	gi578805678	PREDICTED: catenin beta-1 isoform X4 [Homo sapiens]	Homo sapiens	25	1.47033	0.000923508	1.21866
1838	520	28.5	28.91	61.27	53.28	41.19	gi578830606	PREDICTED: NADPH:adrenodoxin oxidoreductase, mitochondrial isoform X2 [Homo sapiens]	Homo sapiens	15	1.47109	0.000945378	1.22442
209	76	85.11	87.59	83.02	78.68	74.52	gi62087344	chaperonin containing TCP1, subunit 3 (gamma) variant [Homo sapiens]	Homo sapiens	78	1.42161	0.000950654	1.2188
740	226	50.87	51.95	64.21	61.32	55.06	gi14017887	KIAA1835 protein [Homo sapiens]	Homo sapiens	32	1.51192	0.000972016	1.24868
229	87	80.57	80.73	64.3	53.7	49.81	gi87196339	collagen alpha-1(VI) chain precursor [Homo sapiens]	Homo sapiens	63	1.47589	0.00103549	1.24269
3157	876	18	19.44	36.63	26.95	25.89	gi18379366	CAAX prenyl protease 1 homolog [Homo sapiens]	Homo sapiens	10	1.65632	0.00104846	1.21026
231	89	79.44	81.04	79.15	72.81	69.03	gi222136617	interferon-induced GTP-binding protein Mx1 isoform a [Homo sapiens]	Homo sapiens	63	1.39747	0.00106238	1.20896
2230	629	24.33	25.11	44.7	39.28	37.21	gi4103448	NAD+-specific isocitrate dehydrogenase beta subunit isoform B [Homo sapiens]	Homo sapiens	12	1.40592	0.0010642	1.18171
1484	435	32.22	32.36	62.27	57.36	53.68	gi33875323	PSMD7 protein [Homo sapiens]	Homo sapiens	19	1.62155	0.00110293	1.2751
437	148	63.57	64.03	65.75	63.66	63.01	gi38202214	protein transport protein Sec23A [Homo sapiens]	Homo sapiens	43	1.63107	0.001105	1.29877
326	114	71.88	71.96	76.95	65.88	60.23	gi189065399	unnamed protein product [Homo sapiens]	Homo sapiens	50	1.31468	0.00110684	1.16821
1506	439	31.79	31.96	53.91	44.17	38.7	gi2851393	RecName: Full=NADPH--cytochrome P450 reductase; Short=CPR; Short=P450R [Homo sapiens]	Homo sapiens	22	1.38673	0.00112107	1.18942
784	237	49.3	49.38	59.93	51.1	48.71	gi867691	beta-hexosaminidase beta-subunit [Homo sapiens]	Homo sapiens	29	1.54387	0.00113992	1.26644
649	195	56.55	57.55	63.24	58.82	57.35	gi197692403	autoantigen La [Homo sapiens]	Homo sapiens	34	1.58898	0.00117698	1.29953
2672	752	20.74	21.41	66.2	64.79	59.86	gi27695621	Coactosin-like 1 (Dictyostelium) [Homo sapiens]	Homo sapiens	12	1.56112	0.00121455	1.23392
289	110	72.4	72.9	54.72	46.5	42.39	gi51491264	hypothetical protein [Homo sapiens]	Homo sapiens	44	1.28318	0.00124734	1.15287
2062	582	26.17	26.21	64.65	60.47	60.47	gi317373544	RecName: Full=Vesicle-trafficking protein SEC22b; AltName: Full=ER-Golgi SNARE of 24 kDa; Short=ERS-24; Short=ERS24; AltName: Full=SEC22 vesicle-trafficking protein homolog B; AltName: Full=SEC22 vesicle-trafficking protein-like 1 [Homo sapiens]	HUMAN	19	1.74893	0.00129064	1.30528
2125	603	25.28	25.32	61.88	59.94	53.04	gi119619920	methionine adenosyltransferase II, alpha, isoform CRA_c [Homo sapiens]	Homo sapiens	17	1.26638	0.00130127	1.12653
1176	346	37.9	38.03	69.4	60.85	54.8	gi189926	PGM1 [Homo sapiens]	Homo sapiens	21	1.26657	0.00130399	1.13493
1136	334	39.09	39.8	49	38.46	33.33	gi193785112	unnamed protein product [Homo sapiens]	Homo sapiens	23	1.24358	0.00133179	1.12653
2221	624	24.62	24.65	48.59	37.3	35.28	gi31542509	ADP-dependent glucokinase precursor [Homo sapiens]	Homo sapiens	13	1.4062	0.00136669	1.1782
2035	575	26.52	26.52	54.22	36.71	32.91	gi119626898	SERPINE1 mRNA binding protein 1, isoform CRA_e [Homo sapiens]	Homo sapiens	15	1.49748	0.00140443	1.24645
2299	650	23.74	23.9	60.33	41.03	39.13	gi37674411	unknown [Homo sapiens]	Homo sapiens	12	1.32651	0.00143168	1.15162
1016	297	41.52	42.2	49.49	41.85	32.95	gi119599446	coatomer protein complex, subunit beta 2 (beta prime), isoform CRA_b [Homo sapiens]	Homo sapiens	24	1.48989	0.00143624	1.2559
1124	328	39.43	40.19	64.52	56.32	54.77	gi119625894	phosphoribosylaminoimidazole carboxylase, phosphoribosylaminoimidazole succinocarboxamide synthetase, isoform CRA_a [Homo sapiens]	Homo sapiens	23	1.40977	0.00148192	1.20561
736	225	51.13	51.3	72.64	67.85	65.69	gi530418269	PREDICTED: dolichyl-diphosphooligosaccharide--protein glycosyltransferase subunit 2 isoform X1 [Homo sapiens]	Homo sapiens	32	1.59348	0.00152433	1.28996
201	74	86.17	87.04	54.15	46.91	45.04	gi158258344	unnamed protein product [Homo sapiens]	Homo sapiens	55	1.3079	0.00152775	1.17285
2683	756	20.66	23.63	57.08	28.33	27.25	gi1354222	aldehyde dehydrogenase E3', partial [Homo sapiens]	Homo sapiens	13	1.36498	0.00154184	1.17028
1015	296	41.59	43.94	83.33	79.08	73.05	gi4583153	cytosolic inorganic pyrophosphatase [Homo sapiens]	Homo sapiens	25	1.4181	0.00154612	1.2055
3339	927	17	17.02	58.81	47.8	35.85	gi62897899	phosphoribosyl pyrophosphate synthetase 1 variant [Homo sapiens]	Homo sapiens	12	1.34286	0.00156627	1.14965
1429	423	33.03	33.49	43.01	34.39	27.34	gi61744432	cGMP-specific 3',5'-cyclic phosphodiesterase isoform 3 [Homo sapiens]	Homo sapiens	19	1.31553	0.00160966	1.16291
889	266	44	45.04	52.44	41.06	36.99	gi578808155	PREDICTED: LETM1 and EF-hand domain-containing protein 1, mitochondrial isoform X3 [Homo sapiens]	Homo sapiens	24	1.43437	0.0016201	1.22551
2076	589	25.86	26.62	61.34	52.08	44.44	gi46329889	SUCLG2 protein [Homo sapiens]	Homo sapiens	16	1.4404	0.00164724	1.19843
3786	1046	15.04	15.23	49.33	42.36	36.73	gi119626624	L-3-hydroxyacyl-Coenzyme A dehydrogenase, short chain, isoform CRA_b [Homo sapiens]	Homo sapiens	9	1.45366	0.00166875	1.16967
985	286	42.23	45.19	53.23	40.78	34.45	gi119568145	methylenetetrahydrofolate dehydrogenase (NADP+ dependent) 1-like, isoform CRA_a [Homo sapiens]	Homo sapiens	25	1.3219	0.00168692	1.16711
2135	607	25.15	25.28	49.45	35.82	32.53	gi537526	microsomal epoxide hydrolase [Homo sapiens]	Homo sapiens	13	1.54492	0.00173422	1.26241
1183	348	37.72	38.75	72.91	65.52	53.45	gi5453629	dynactin subunit 2 isoform 1 [Homo sapiens]	Homo sapiens	21	1.21767	0.00175916	1.11323
339	121	69.25	73.42	58.73	47.71	45.53	gi586798161	general vesicular transport factor p115 isoform 2 [Homo sapiens]	Homo sapiens	43	1.35242	0.00178348	1.19697
1931	550	27.39	28.92	44.03	31.3	25.07	gi530424095	PREDICTED: protein VAC14 homolog isoform X3 [Homo sapiens]	Homo sapiens	15	1.30245	0.0018015	1.15297
4896	1325	11.25	11.3	48.16	28.57	24.9	gi18676733	unnamed protein product [Homo sapiens]	Homo sapiens	6	1.53125	0.00183526	1.21755
4206	1151	13.42	18.8	38.85	25.08	18.52	gi158255074	unnamed protein product [Homo sapiens]	Homo sapiens	11	1.47565	0.001897	1.18263
284	108	72.71	73.12	59.7	56.16	54.57	gi189054543	unnamed protein product [Homo sapiens]	Homo sapiens	66	1.32054	0.00189917	1.1811
1687	477	29.89	30.14	62.81	55.23	52.12	gi284807150	glucosylceramidase isoform 2 [Homo sapiens]	Homo sapiens	20	1.54193	0.00198301	1.27103
1294	381	36.03	36.13	75.08	74.45	70.98	gi62896495	ribosomal protein P0 variant [Homo sapiens]	Homo sapiens	26	1.44941	0.0019956	1.20936
452	154	62.79	64.02	63.18	55.23	53.09	gi119585358	glutaminyl-tRNA synthetase, isoform CRA_b [Homo sapiens]	Homo sapiens	40	1.45949	0.00199673	1.2524
1445	427	32.89	33.09	68.31	58.43	51.69	gi48146175	EIF3S6 [Homo sapiens]	Homo sapiens	21	1.30036	0.00199914	1.15866
338	120	69.47	71.47	72.86	63.82	59.13	gi577019448	glucose-6-phosphate isomerase isoform 3 [Homo sapiens]	Homo sapiens	57	1.55843	0.00200234	1.29911
28651	4821	69.47	71.47	72.86	63.82	59.13	gi577019448	glucose-6-phosphate isomerase isoform 3 [Homo sapiens]	Homo sapiens	57	1.55843	0.00200234	1.29911
4096	1121	14	14.41	50	44.2	40.18	gi49065424	DKFZP566J2046 [Homo sapiens]	Homo sapiens	8	1.35906	0.00202671	1.1555
957	285	42.31	42.86	51.93	47.11	41.6	gi119616480	calpastatin, isoform CRA_j [Homo sapiens]	Homo sapiens	23	1.63382	0.00212759	1.3236
604	183	58.72	58.89	66.93	64.77	61.06	gi194385860	unnamed protein product [Homo sapiens]	Homo sapiens	34	1.36901	0.00223632	1.20563
385	135	66.4	67.22	62.58	49.33	46.54	gi31873316	hypothetical protein [Homo sapiens]	Homo sapiens	52	1.43456	0.00229338	1.24155
2504	706	21.98	22.2	40.36	25.98	17.5	gi578816513	PREDICTED: cytoplasmic aconitate hydratase isoform X2 [Homo sapiens]	Homo sapiens	13	1.28077	0.00237844	1.15427
345	122	68.85	68.91	52.79	44.18	41.64	gi237681109	sodium/potassium-transporting ATPase subunit alpha-1 isoform c [Homo sapiens]	Homo sapiens	45	1.27711	0.00240645	1.16201
2742	771	20.31	20.31	57.63	55.51	52.12	gi397485764	PREDICTED: cell division control protein 42 homolog isoform 6 [Pan paniscus]	Homo sapiens	12	1.48551	0.00245002	1.21367
4081	1118	14.02	14.51	73.85	44.95	37.16	gi54696756	glutathione S-transferase M1 [Homo sapiens]	Homo sapiens	8	1.59964	0.00245884	1.28309
3486	964	16.34	16.41	40.67	22.47	20.9	gi578836895	PREDICTED: protein kinase C and casein kinase substrate in neurons protein 2 isoform X5 [Homo sapiens]	Homo sapiens	10	1.23634	0.00248395	1.11937
745	227	50.85	51.07	50.3	43.08	39.47	gi62240992	cysteine--tRNA ligase, cytoplasmic isoform c [Homo sapiens]	Homo sapiens	30	1.36003	0.00254006	1.20528
846	257	45.18	47.56	65.52	52.07	48.78	gi37589015	TRAP1 protein, partial [Homo sapiens]	Homo sapiens	37	1.49659	0.00254837	1.26343
1420	421	33.19	40.46	52.46	41.18	36.88	gi194382840	unnamed protein product [Homo sapiens]	Homo sapiens	20	1.5779	0.0025807	1.2999
2048	577	26.36	26.8	32.95	23.28	21.21	gi8051636	exportin-T [Homo sapiens]	Homo sapiens	14	1.47821	0.00259173	1.2522
1185	349	37.65	37.69	54.03	48.97	47.84	gi194390416	unnamed protein product [Homo sapiens]	Homo sapiens	21	1.42907	0.00263361	1.23124
1977	562	27.03	27.37	45.24	33.02	25.54	gi189065517	unnamed protein product [Homo sapiens]	Homo sapiens	14	1.27832	0.00266778	1.15794
3522	975	16.13	17.04	28.59	17.32	10.63	gi37182302	ARTS-1 [Homo sapiens]	Homo sapiens	9	1.47518	0.00273829	1.22569
2731	768	20.33	20.42	69.35	39.15	32.21	gi530404536	PREDICTED: signal recognition particle 54 kDa protein isoform X1 [Homo sapiens]	Homo sapiens	10	1.44484	0.00276109	1.22043
677	206	54.24	62.84	76.39	75.23	72.22	gi42794771	thioredoxin domain-containing protein 5 isoform 1 precursor [Homo sapiens]	Homo sapiens	51	1.51347	0.00277117	1.29065
2666	750	20.79	47.24	40.66	26.64	23.44	gi48255945	plasma membrane calcium-transporting ATPase 1 isoform 1b [Homo sapiens]	Homo sapiens	29	1.43852	0.00281715	1.22421
1339	397	34.91	35.81	51.55	45.2	38.55	gi119621300	DEAD (Asp-Glu-Ala-Asp) box polypeptide 1, isoform CRA_b [Homo sapiens]	Homo sapiens	21	1.45293	0.0028197	1.24824
687	211	53.33	53.86	50.61	38.98	35.33	gi194383552	unnamed protein product [Homo sapiens]	Homo sapiens	32	1.36327	0.00283842	1.2102
1798	509	28.9	28.91	42.95	40.58	34.3	gi12052812	hypothetical protein [Homo sapiens]	Homo sapiens	18	1.56725	0.00287061	1.21112
4293	1184	13.06	14.08	29.99	16.06	10.66	gi119594899	splicing factor 3b, subunit 2, 145kDa, isoform CRA_c [Homo sapiens]	Homo sapiens	8	1.50156	0.00294505	1.2293
3977	1093	14.23	14.83	27.05	13.29	7.945	gi109255232	centrosomal protein of 170 kDa isoform gamma [Homo sapiens]	Homo sapiens	9	1.6013	0.00297726	1.27078
3947	1086	14.31	14.41	32.84	20.36	18.56	gi47826687	2'-phosphodiesterase [Homo sapiens]	Homo sapiens	8	1.50284	0.00304722	1.19301
793	241	48.48	53.35	52.02	32.32	24.45	gi229462866	RecName: Full=Early endosome antigen 1; AltName: Full=Endosome-associated protein p162; AltName: Full=Zinc finger FYVE domain-containing protein 2 [Homo sapiens]	HUMAN	27	1.31396	0.00306953	1.18505
236	92	78.42	79.65	67.38	61.18	56.15	gi14602585	Methylenetetrahydrofolate dehydrogenase (NADP+ dependent) 1, methenyltetrahydrofolate cyclohydrolase, formyltetrahydrofolate synthetase [Homo sapiens]	Homo sapiens	43	1.31716	0.00311059	1.19155
1022	301	41.18	41.26	75.42	73.75	69.44	gi531990816	F-actin-capping protein subunit beta isoform 4 [Homo sapiens]	Homo sapiens	28	1.42593	0.0031193	1.23814
191	68	88.71	88.9	83.49	81.82	78.47	gi342187211	fructose-bisphosphate aldolase A isoform 2 [Homo sapiens]	Homo sapiens	100	1.4722	0.00312787	1.2786
193	70	88.08	89.12	86.19	81.4	77.53	gi62896515	chaperonin containing TCP1, subunit 7 (eta) variant [Homo sapiens]	Homo sapiens	75	1.41611	0.0031435	1.24628
2879	816	19.55	19.58	56.68	47.77	47.77	gi10436263	unnamed protein product [Homo sapiens]	Homo sapiens	10	1.75594	0.00320391	1.36718
1021	300	41.36	41.79	63.64	54.55	50.58	gi9836652	BSCv [Homo sapiens]	Homo sapiens	28	1.40193	0.00330169	1.23216
4092	1120	14.01	14.29	56.76	31.53	30.33	gi9409794	succinyl-CoA synthetase alpha subunit [Homo sapiens]	Homo sapiens	11	1.97357	0.00337323	1.42615
2644	744	21.08	21.65	43.77	25.79	18.09	gi194390700	unnamed protein product [Homo sapiens]	Homo sapiens	12	1.45442	0.00339866	1.24834
2695	759	20.55	22.05	87.71	67.77	44.19	gi284507298	ornithine aminotransferase, mitochondrial isoform 2 [Homo sapiens]	Homo sapiens	14	1.41024	0.00347532	1.21375
1322	391	35.27	35.61	28.9	15.49	14.21	gi578800895	PREDICTED: melanoma inhibitory activity protein 3 isoform X3 [Homo sapiens]	Homo sapiens	21	1.37245	0.00352045	1.21209
10	6	229.91	230.16	82.86	78.52	74.31	gi402899822	PREDICTED: clathrin heavy chain 1-like [Papio anubis]	Homo sapiens	216	1.32254	0.00353316	1.20349
22074	4170	229.91	230.16	82.86	78.52	74.31	gi402899822	PREDICTED: clathrin heavy chain 1-like [Papio anubis]	Homo sapiens	216	1.32254	0.00353316	1.20349
2643	743	21.09	21.83	41.74	33.39	24.37	gi987870	RNase L inhibitor [Homo sapiens]	Homo sapiens	12	1.42646	0.00355383	1.23233
709	219	51.72	52.8	53.53	45.09	37.23	gi530378196	PREDICTED: N-alpha-acetyltransferase 15, NatA auxiliary subunit isoform X1 [Homo sapiens]	Homo sapiens	29	1.42847	0.00368841	1.254
4578	1242	12.32	12.37	48.81	38.1	33.93	gi119600189	ribosomal protein L24, isoform CRA_d [Homo sapiens]	Homo sapiens	7	1.54061	0.00382812	1.24439
5078	1376	10.58	10.94	27.76	11.63	7.653	gi312032473	liprin-beta-1 isoform 4 [Homo sapiens]	Homo sapiens	6	1.47053	0.00385965	1.19498
4394	1201	12.75	12.82	33.14	21.96	14.9	gi31747519	interferon-inducible double-stranded RNA-dependent protein kinase [Homo sapiens]	Homo sapiens	6	1.38813	0.00386756	1.20727
2290	647	23.84	23.96	56.59	48.98	39.89	gi188035924	alpha-aminoadipic semialdehyde dehydrogenase isoform 1 precursor [Homo sapiens]	HUMAN	12	1.50531	0.0038738	1.26487
4818	1304	11.6	13.18	31.52	19.75	14.67	gi50949542	hypothetical protein [Homo sapiens]	Homo sapiens	7	1.41359	0.00392842	1.20504
901	270	43.45	43.8	54.81	51.15	48.65	gi62088986	Dihydrolipoamide dehydrogenase, variant [Homo sapiens]	Homo sapiens	31	1.48728	0.00393707	1.27786
1377	408	34.27	34.68	84.51	79.93	75.35	gi189181759	electron transfer flavoprotein subunit alpha, mitochondrial isoform b [Homo sapiens]	Homo sapiens	21	1.45928	0.0039445	1.26303
716	221	51.61	52.35	72.09	65.25	62.85	gi45827806	atlastin-3 isoform 1 [Homo sapiens]	Homo sapiens	33	1.3969	0.00408053	1.23695
3103	861	18.26	18.32	42.48	30.08	30.08	gi119607336	COP9 constitutive photomorphogenic homolog subunit 5 (Arabidopsis), isoform CRA_b [Homo sapiens]	Homo sapiens	11	1.70008	0.00410411	1.34957
874	265	44.16	45.01	58.55	44.93	43.19	gi24234756	interleukin enhancer-binding factor 3 isoform c [Homo sapiens]	Homo sapiens	24	1.44317	0.00426806	1.26593
4292	1183	13.07	13.08	67.19	54.17	50.52	gi119630158	carbonyl reductase 1, isoform CRA_b [Homo sapiens]	Homo sapiens	9	1.49973	0.00430558	1.23459
1309	387	35.6	38.45	43.57	36.17	33.44	gi31377697	procollagen galactosyltransferase 1 precursor [Homo sapiens]	Homo sapiens	23	1.53871	0.00436497	1.31306
3260	905	17.5	18.36	33.33	17.89	12.78	gi114631808	PREDICTED: insulin-degrading enzyme isoform 2 [Pan troglodytes]	Homo sapiens	9	1.25284	0.00437514	1.1376
621	186	58.37	58.57	48.01	32.29	27.51	gi156766050	protein AHNAK2 [Homo sapiens]	HUMAN	49	1.30177	0.00444522	1.193
3716	1027	15.36	15.87	35.37	22.11	18.03	gi530383790	PREDICTED: sorting nexin-9 isoform X1 [Homo sapiens]	Homo sapiens	9	1.23603	0.00448964	1.12952
4939	1339	11.1	11.11	36.04	24.82	24.82	gi62898768	BCS1-like variant [Homo sapiens]	Homo sapiens	6	1.37505	0.00449171	1.18206
3679	1019	15.47	16.83	50.52	40.21	36.43	gi19684029	Unknown (protein for IMAGE:4908447), partial [Homo sapiens]	Homo sapiens	9	1.3807	0.00451959	1.19602
5900	1526	9.08	9.21	26.93	17.66	15.01	gi33341792	PP8304 [Homo sapiens]	Homo sapiens	8	1.47461	0.00468663	1.20829
2322	658	23.52	24.13	58.14	44.97	42.23	gi530397480	PREDICTED: phosphatidylinositol-binding clathrin assembly protein isoform X19 [Homo sapiens]	Homo sapiens	16	1.3785	0.00471504	1.21506
28152	4739	23.52	24.13	58.14	44.97	42.23	gi530397480	PREDICTED: phosphatidylinositol-binding clathrin assembly protein isoform X19 [Homo sapiens]	Homo sapiens	16	1.3785	0.00471504	1.21506
181	64	90.44	90.81	81.46	76.39	73.38	gi384475521	transketolase isoform 2 [Homo sapiens]	Homo sapiens	69	1.45439	0.00473372	1.2854
1274	375	36.24	36.8	76.35	70.69	60.84	gi62897917	COP9 signalosome subunit 4 variant [Homo sapiens]	Homo sapiens	18	1.32069	0.0047586	1.19822
5010	1356	10.95	11.06	26.28	18.77	11.71	gi158256880	unnamed protein product [Homo sapiens]	Homo sapiens	6	1.3526	0.00486248	1.1754
1911	547	27.53	27.77	38.22	26.25	22.65	gi223468595	integrin alpha-V isoform 2 precursor [Homo sapiens]	Homo sapiens	17	1.51415	0.00488962	1.30049
467	159	61.96	93.32	74.92	66.03	59.84	gi11276938	hypothetical protein DKFZp762H157.1 - human (fragment)	Homo sapiens	65	1.47652	0.00489081	1.2948
3512	971	16.21	16.66	68.31	68.31	68.31	gi60688486	FK506 binding protein 2, 13kDa [Homo sapiens]	Homo sapiens	10	1.79373	0.004941	1.36866
3872	1065	14.64	15.78	65.21	37.53	29.04	gi62897591	actin related protein 2/3 complex subunit 1A variant [Homo sapiens]	Homo sapiens	10	1.40126	0.00494187	1.21018
3629	1008	15.77	15.91	29.43	13.39	8.945	gi119573310	nestin, isoform CRA_c [Homo sapiens]	Homo sapiens	9	1.34924	0.00497467	1.19201
2126	604	25.27	26.76	47.81	46.49	44.96	gi239938926	RecName: Full=Dolichyl-diphosphooligosaccharide--protein glycosyltransferase 48 kDa subunit; Short=DDOST 48 kDa subunit; Short=Oligosaccharyl transferase 48 kDa subunit; Flags: Precursor [Homo sapiens]	HUMAN	16	1.62356	0.00498209	1.35162
497	169	60.69	60.75	39.06	29.69	25.37	gi47132549	fibronectin isoform 6 preproprotein [Homo sapiens]	Homo sapiens	45	1.2372	0.00499495	1.15165
4772	1292	11.82	12.54	21.87	15.51	15.51	gi193787036	unnamed protein product [Homo sapiens]	Homo sapiens	8	1.79201	0.00500548	1.28292
2177	618	24.88	25.6	81.47	67.09	60.7	gi119592082	spermidine synthase, isoform CRA_b [Homo sapiens]	Homo sapiens	15	1.41738	0.00512573	1.23958
4454	1218	12.56	13.13	66.4	60.8	48	gi48145985	PDCD5 [Homo sapiens]	Homo sapiens	6	1.48868	0.00516113	1.25492
3928	1082	14.33	14.38	40.42	18.6	17.62	gi119596403	topoisomerase (DNA) I, isoform CRA_c [Homo sapiens]	Homo sapiens	11	1.65736	0.00522304	1.34863
693	213	52.97	53.48	63.43	54.29	46.64	gi578799563	PREDICTED: serine--tRNA ligase, cytoplasmic isoform X1 [Homo sapiens]	Homo sapiens	29	1.3237	0.00524929	1.206
1979	564	26.94	27.21	52.03	48.31	41.89	gi297283576	PREDICTED: ADP-ribosylation factor-like protein 6-interacting protein 1-like [Macaca mulatta]	Homo sapiens	20	1.34626	0.00536167	1.20841
3419	947	16.75	17.4	48.62	35.69	31.69	gi119584590	transmembrane protein 43, isoform CRA_b, partial [Homo sapiens]	Homo sapiens	9	1.78572	0.005409	1.39686
52	19	165.03	169.65	72.6	66.39	63.93	gi153792590	heat shock protein HSP 90-alpha isoform 1 [Homo sapiens]	Homo sapiens	199	1.59586	0.00544218	1.37351
416	141	64.23	64.74	53.27	42.8	41.16	gi51944953	nodal modulator 1 precursor [Homo sapiens]	HUMAN	35	1.52501	0.0055733	1.33044
62	23	144.79	144.94	92.23	88.34	81.8	gi194391174	unnamed protein product [Homo sapiens]	Homo sapiens	162	1.79804	0.00557762	1.48601
3319	921	17.07	17.69	32.03	12.8	8.329	gi557440899	nuclear mitotic apparatus protein 1 isoform 2 [Homo sapiens]	Homo sapiens	12	1.35095	0.00560594	1.20703
1884	535	28.03	28.6	35.04	27.66	23.05	gi181944	protein-tyrosine kinase [Homo sapiens]	Homo sapiens	17	1.44491	0.00564462	1.27153
763	234	49.68	49.93	26.57	11.69	8.952	gi82659109	E3 ubiquitin-protein ligase UBR4 [Homo sapiens]	HUMAN	34	1.29039	0.00565239	1.19112
323	113	72.08	73.17	81.63	75.35	74.19	gi73486658	aspartate aminotransferase, mitochondrial isoform 1 precursor [Homo sapiens]	HUMAN	51	1.59026	0.00573597	1.36328
2356	661	23.43	23.43	83.89	66.87	66.87	gi1905874	carboxyl terminal LIM domain protein [Homo sapiens]	Homo sapiens	16	1.52451	0.00574786	1.28967
1257	366	36.71	37.22	64.21	60.52	56.46	gi49456297	PRDX4 [Homo sapiens]	Homo sapiens	24	1.89313	0.00576388	1.45199
195	72	86.74	87.72	76.41	67.22	62.14	gi194380518	unnamed protein product [Homo sapiens]	Homo sapiens	77	1.47227	0.0057838	1.30524
3250	902	17.58	17.97	55.56	41.91	28.65	gi194385336	unnamed protein product [Homo sapiens]	Homo sapiens	8	1.28289	0.00586248	1.16694
1992	569	26.76	26.77	61.32	57.55	55.66	gi32024	HAP1 [Homo sapiens]	Homo sapiens	16	1.54797	0.00589465	1.32251
1794	507	28.96	29.28	73.9	70.13	61.95	gi530380347	PREDICTED: glucosamine-6-phosphate isomerase 1 isoform X1 [Homo sapiens]	Homo sapiens	20	1.27918	0.00596649	1.16543
3370	938	16.82	18.42	63.52	41.63	41.63	gi332862065	PREDICTED: prefoldin subunit 3 isoform 2 [Pan troglodytes]	Homo sapiens	12	1.53	0.00600479	1.30904
1563	450	31.35	31.55	57.86	48.88	48.88	gi5453601	cartilage-associated protein precursor [Homo sapiens]	Homo sapiens	18	1.53201	0.00601253	1.32473
2257	638	24.13	24.24	57.1	49.18	44.81	gi62897507	isocitrate dehydrogenase 3 (NAD+) alpha precursor variant [Homo sapiens]	Homo sapiens	14	1.71179	0.00603664	1.41241
2675	754	20.72	20.78	45.44	37.15	34.82	gi578803993	PREDICTED: aspartyl aminopeptidase isoform X2 [Homo sapiens]	Homo sapiens	12	1.46268	0.00603941	1.26741
657	199	55.91	56.73	40.69	33.2	28.04	gi14286105	RecName: Full=Plasma membrane calcium-transporting ATPase 4; Short=PMCA4; AltName: Full=Matrix-remodeling-associated protein 1; AltName: Full=Plasma membrane calcium ATPase isoform 4; AltName: Full=Plasma membrane calcium pump isoform 4 [Homo sapiens]	Homo sapiens	36	1.3921	0.00611661	1.24254
3108	863	18.24	18.33	49.32	38.06	31.98	gi530427176	PREDICTED: argininosuccinate synthase isoform X1 [Homo sapiens]	Homo sapiens	11	1.35894	0.00616129	1.21546
1887	536	27.96	31.75	54.61	50.22	49.12	gi62896709	TATA binding protein interacting protein 49 kDa variant [Homo sapiens]	Homo sapiens	20	1.31009	0.00622727	1.19608
6018	1553	8.82	8.87	39.4	17.13	14.35	gi119608279	carnitine acetyltransferase, isoform CRA_a, partial [Homo sapiens]	Homo sapiens	5	1.99012	0.00627464	1.37441
1488	437	31.87	31.97	38.26	23.77	19.41	gi578828091	PREDICTED: multidrug resistance-associated protein 1 isoform X6 [Homo sapiens]	Homo sapiens	21	1.2905	0.00630307	1.18778
3154	874	18.02	18.78	65.74	55.09	50	gi11139093	GrpE-like protein cochaperone [Homo sapiens]	Homo sapiens	9	1.74479	0.00632089	1.41889
1540	443	31.61	31.79	56.37	43.29	42.44	gi21040448	Phospholipase B domain containing 2 [Homo sapiens]	Homo sapiens	21	1.33178	0.00646291	1.19824
2565	719	21.7	23.87	56.68	40.1	38.12	gi158259545	unnamed protein product [Homo sapiens]	Homo sapiens	13	1.34492	0.00647819	1.21251
1180	347	37.72	40.62	52.47	44.42	40.78	gi119592221	ribosomal protein S4, X-linked, isoform CRA_a [Homo sapiens]	Homo sapiens	26	1.47931	0.00647826	1.30637
1312	388	35.35	35.46	32.19	20.65	18.68	gi20521980	KIAA1741 protein [Homo sapiens]	Homo sapiens	24	1.37382	0.00648467	1.23766
2169	615	24.95	25.36	40.54	31.73	28.69	gi40788338	KIAA0719 protein [Homo sapiens]	Homo sapiens	14	1.28635	0.00661602	1.1731
170	59	92.33	92.57	60.22	51.4	46.96	gi26996810	UDP-glucose ceramide glucosyltransferase-like 1 [Homo sapiens]	Homo sapiens	56	1.37755	0.00664522	1.25272
3851	1059	14.82	15.23	41.47	26.95	18.95	gi338490	52-kD SS-A/Ro autoantigen [Homo sapiens]	Homo sapiens	8	1.41903	0.00667992	1.207
2609	733	21.36	24.33	42.04	33.06	31.63	gi179460	N-acetyl-alpha-glucosaminidase prepro-polypeptide, partial [Homo sapiens]	Homo sapiens	12	1.45769	0.00668572	1.27546
5020	1361	10.9	10.9	51.9	26.36	25	gi15213479	putative DNA polymerase delta p38 subunit [Homo sapiens]	Homo sapiens	7	1.52058	0.00671577	1.27411
814	249	47.08	48	73.2	65.14	57.52	gi82880645	ubiquitin carboxyl-terminal hydrolase 14 isoform b [Homo sapiens]	Homo sapiens	29	1.41513	0.00686028	1.27167
6302	1605	8.33	8.63	22.26	7.571	4.798	gi119630340	zinc finger protein 294, isoform CRA_a [Homo sapiens]	Homo sapiens	5	1.86688	0.00704214	1.44055
2631	739	21.21	22.41	39.29	25.56	20.24	gi119624995	family with sequence similarity 62 (C2 domain containing) member B, isoform CRA_a [Homo sapiens]	Homo sapiens	12	1.3667	0.00713018	1.21067
2517	709	21.95	21.95	61.99	54.24	49.45	gi38649415	Signal recognition particle receptor, B subunit [Homo sapiens]	Homo sapiens	11	1.31237	0.00718311	1.19133
3627	1007	15.77	16.09	54.12	51.18	48.24	gi9187359	R33729_1 hypothetical protein [Homo sapiens]	Homo sapiens	11	2.51624	0.00725221	1.72193
138	48	105.54	105.77	80.28	71.63	70.59	gi441674116	PREDICTED: LOW QUALITY PROTEIN: moesin [Nomascus leucogenys]	Homo sapiens	85	1.34008	0.00728725	1.23074
1187	350	37.63	38.03	54.65	47.35	43.06	gi171460918	dynamin-1-like protein isoform 3 [Homo sapiens]	Homo sapiens	21	1.30931	0.00734041	1.20462
1741	493	29.41	29.41	58.45	47.03	45.21	gi578810636	PREDICTED: PDZ and LIM domain protein 4 isoform X1 [Homo sapiens]	Homo sapiens	19	1.3963	0.00735038	1.24104
2212	623	24.69	25.3	51.7	40.91	40.06	gi32425330	PRMT1 protein [Homo sapiens]	Homo sapiens	18	1.37924	0.00738297	1.23539
473	161	61.49	61.99	70.62	61.34	60.31	gi12231182	65kDa FK506-binding protein [Homo sapiens]	Homo sapiens	47	1.49065	0.00743563	1.32355
3315	918	17.2	17.86	45.76	38.56	32.42	gi62896713	eukaryotic translation initiation factor 2, subunit 3 gamma, 52kDa variant [Homo sapiens]	Homo sapiens	10	1.38027	0.00749913	1.23989
4793	1298	11.7	11.7	38.21	19.49	17.93	gi33869486	OGFR protein [Homo sapiens]	Homo sapiens	6	1.43838	0.0075068	1.24097
4122	1130	13.85	14.74	48.11	32.7	30.54	gi555943918	heme oxygenase 2 isoform a [Homo sapiens]	Homo sapiens	10	1.44083	0.00755594	1.2254
1412	417	33.45	33.92	84.77	77.78	69.14	gi7765076	S3 ribosomal protein [Homo sapiens]	Homo sapiens	21	1.28483	0.00760154	1.18926
1381	410	34.22	34.43	54.79	45.05	39.14	gi38016914	deoxynucleoside triphosphate triphosphohydrolase SAMHD1 [Homo sapiens]	Homo sapiens	20	1.40064	0.00765156	1.258
4014	1101	14.17	14.44	45.6	33.79	25.82	gi4557537	developmentally-regulated GTP-binding protein 2 [Homo sapiens]	Homo sapiens	7	1.41402	0.00774882	1.24102
2599	730	21.43	21.85	31.01	15.88	12.6	gi40788346	KIAA0741 protein [Homo sapiens]	Homo sapiens	12	1.39199	0.00779094	1.24157
2806	790	20.03	20.4	44.11	37.53	36.44	gi194385040	unnamed protein product [Homo sapiens]	Homo sapiens	11	1.38554	0.00779378	1.24177
3908	1077	14.4	14.78	66	66	63.33	gi83921614	cytochrome b5 type B [Homo sapiens]	Homo sapiens	12	1.69847	0.00786105	1.37463
915	276	42.88	44.93	36.92	29.95	27.59	gi110624774	C-type mannose receptor 2 precursor [Homo sapiens]	HUMAN	29	1.34683	0.00787796	1.22902
1060	310	40.47	40.5	76.55	63.04	54.41	gi5771523	3-phosphoglycerate dehydrogenase [Homo sapiens]	Homo sapiens	35	1.32208	0.00808456	1.21712
1284	377	36.14	37.98	56.87	51.16	49.26	gi119572797	nucleobindin 1, isoform CRA_b [Homo sapiens]	Homo sapiens	21	1.2437	0.0080918	1.16529
348	123	68.53	68.81	60.15	53.09	52.46	gi62912457	delta-1-pyrroline-5-carboxylate synthase isoform 2 [Homo sapiens]	Homo sapiens	45	1.34617	0.00809406	1.23587
913	274	43.04	43.45	71.33	62.41	56.39	gi194379726	unnamed protein product [Homo sapiens]	Homo sapiens	22	1.40353	0.00809878	1.27193
1100	321	39.8	39.96	64.48	53.39	49.1	gi422398832	26S proteasome non-ATPase regulatory subunit 6 isoform 1 [Homo sapiens]	Homo sapiens	22	1.36444	0.00812072	1.24463
3918	1079	14.36	21.82	22.49	18.61	17.4	gi39644779	PFKM protein, partial [Homo sapiens]	Homo sapiens	13	1.49356	0.00831332	1.28914
115	36	122.7	124.02	89.4	87.1	82.95	gi62897945	enolase 1 variant [Homo sapiens]	Homo sapiens	162	1.52726	0.00833305	1.35816
1258	367	36.67	37.45	58.41	53.04	48.83	gi62897383	HLA-B associated transcript 1 variant [Homo sapiens]	Homo sapiens	21	1.41617	0.00836226	1.2468
2624	736	21.3	21.76	67.58	48.9	43.68	gi119608313	torsin family 1, member A (torsin A), isoform CRA_a [Homo sapiens]	Homo sapiens	11	1.53971	0.00836334	1.30111
609	184	58.51	58.85	57.93	53.09	44.97	gi182710	fibronectin receptor alpha-subunit precursor [Homo sapiens]	Homo sapiens	40	1.38947	0.00840392	1.26126
4545	1234	12.36	12.54	44.42	32.83	21.89	gi62089202	adaptor-related protein complex 1, mu 1 subunit variant [Homo sapiens]	Homo sapiens	9	1.41292	0.0084302	1.21952
594	180	58.97	61.03	46.24	43.27	39.9	gi11544639	importin7 [Homo sapiens]	Homo sapiens	41	1.27372	0.0085038	1.18781
2743	772	20.3	21.38	40.2	32.51	19.01	gi4507491	thimet oligopeptidase [Homo sapiens]	Homo sapiens	10	1.33114	0.00861681	1.21028
225	85	80.76	82.36	64.32	57.29	52.99	gi5257007	beta-cop homolog [Homo sapiens]	Homo sapiens	52	1.30687	0.00864188	1.215
4608	1251	12.19	12.24	46.12	20.78	19.18	gi40788880	KIAA0109 [Homo sapiens]	Homo sapiens	8	1.44476	0.00865162	1.25394
144	52	103.06	181.61	88.69	84.73	80.88	gi2804273	alpha actinin 4 [Homo sapiens]	Homo sapiens	201	1.34825	0.00867472	1.24447
2593	728	21.53	21.68	53.74	50.57	49.14	gi63252913	macrophage-capping protein isoform 1 [Homo sapiens]	Homo sapiens	11	1.24494	0.00870854	1.15045
5796	1492	9.54	15.78	59.22	49.51	40.78	gi234746	RAS-related protein MEL [Homo sapiens]	Homo sapiens	10	1.36573	0.00871219	1.19799
2854	808	19.64	19.82	56.84	39.51	37.69	gi23271371	Prostaglandin reductase 1 [Homo sapiens]	Homo sapiens	13	1.38097	0.0087231	1.23611
3331	925	17.02	17.34	27.65	22.27	22.27	gi62898838	cleft lip and palate associated transmembrane protein 1 variant [Homo sapiens]	Homo sapiens	10	1.6155	0.00872407	1.35929
830	252	46.35	46.48	59.92	46.47	44.84	gi186928835	prolyl 3-hydroxylase 1 isoform 1 precursor [Homo sapiens]	Homo sapiens	27	1.40864	0.00874515	1.27548
7401	1780	7.18	7.2	41.27	28.04	27.51	gi4886908	heme-binding protein [Homo sapiens]	Homo sapiens	4	1.76335	0.0087507	1.34271
1804	511	28.82	28.94	55.35	47.23	43.91	gi7661568	phosphoacetylglucosamine mutase isoform 2 [Homo sapiens]	Homo sapiens	17	1.37543	0.00877698	1.24456
4898	1326	11.23	22.69	49.76	36.54	33.17	gi78070378	BZW2 protein, partial [Homo sapiens]	Homo sapiens	14	1.44462	0.00910139	1.24094
1454	429	32.7	32.92	66.67	61.9	59.05	gi119582071	secreted protein, acidic, cysteine-rich (osteonectin), isoform CRA_a [Homo sapiens]	Homo sapiens	21	1.40775	0.0091019	1.27123
6103	1568	8.69	8.83	38.1	32.28	29.63	gi673416	GM2 activator protein [Homo sapiens]	Homo sapiens	5	1.63579	0.00921507	1.3362
1277	376	36.22	37.91	60.37	50.07	45.92	gi119581231	signal transducer and activator of transcription 3 (acute-phase response factor), isoform CRA_h, partial [Homo sapiens]	Homo sapiens	25	1.30512	0.00922664	1.2084
1940	555	27.28	27.72	74.79	49.57	43.59	gi284164	arginine-rich protein - human	Homo sapiens	17	1.64439	0.00936589	1.40758
2435	683	22.63	22.63	60.74	55.03	48.66	gi158258062	unnamed protein product [Homo sapiens]	Homo sapiens	14	1.32275	0.00943425	1.21837
480	164	61.06	61.07	65.66	59.07	57.14	gi62088378	glycerol-3-phosphate dehydrogenase 2 (mitochondrial) variant [Homo sapiens]	Homo sapiens	36	1.26967	0.00958452	1.19161
2798	787	20.06	20.52	41.9	31.43	28.57	gi119594653	hCG2016877, isoform CRA_c [Homo sapiens]	Homo sapiens	16	1.33977	0.00960001	1.2165
2259	639	24.13	24.24	60.89	48.34	48.34	gi7020000	unnamed protein product [Homo sapiens]	Homo sapiens	19	1.43431	0.00966129	1.28653
495	168	60.79	62.68	59.97	41.44	33.95	gi189306	nucleolin [Homo sapiens]	Homo sapiens	35	1.36925	0.00980195	1.25973
2427	681	22.67	24.01	38.96	23.82	20.97	gi119632044	RAB3 GTPase activating protein subunit 1 (catalytic), isoform CRA_b [Homo sapiens]	Homo sapiens	15	1.22582	0.0099223	1.14356
4157	1142	13.66	14.23	23.86	12.89	9.832	gi116875765	tight junction protein ZO-1 isoform b [Homo sapiens]	Homo sapiens	13	1.38034	0.0099503	1.2477
1744	495	29.3	29.54	41.85	33.33	33.33	gi158256974	unnamed protein product [Homo sapiens]	Homo sapiens	20	1.3917	0.0100092	1.26399
455	155	62.69	62.92	79.76	71.12	66.21	gi194387002	unnamed protein product [Homo sapiens]	Homo sapiens	39	1.29463	0.0100795	1.20917
757	232	49.92	50.42	65.73	53.75	52.06	gi48145661	PSMD3 [Homo sapiens]	Homo sapiens	29	1.43352	0.010171	1.30308
3195	890	17.73	18.51	44.43	25.69	20.36	gi6690741	signal recognition particle 68 [Homo sapiens]	Homo sapiens	10	1.21711	0.0101802	1.14513
3558	982	16.07	17.1	72.73	63.64	55.5	gi20147713	Ras family small GTP binding protein RALA [Homo sapiens]	Homo sapiens	10	1.72085	0.0102219	1.39009
244	95	77.27	77.45	58.68	45.35	37.85	gi218511884	RecName: Full=Vigilin; AltName: Full=High density lipoprotein-binding protein; Short=HDL-binding protein [Homo sapiens]	Homo sapiens	51	1.31289	0.0102334	1.22517
7777	1867	6.5	6.7	41.32	22.4	19.24	gi119594185	thioredoxin domain containing 14, isoform CRA_c [Homo sapiens]	Homo sapiens	5	1.60917	0.0102524	1.29885
5708	1471	9.81	10.65	29.6	19.03	15.64	gi7384771	TU12B1-TY [Homo sapiens]	Homo sapiens	6	1.44018	0.0102821	1.24821
2448	688	22.45	22.81	46.47	40.87	35.06	gi332261765	PREDICTED: protein transport protein Sec61 subunit alpha isoform 1 isoform 2 [Nomascus leucogenys]	Homo sapiens	24	1.3443	0.010324	1.21739
4722	1281	11.97	12.56	22.22	15.49	13.93	gi211826112	TM9SF4 protein [Homo sapiens]	Homo sapiens	8	1.53938	0.0103812	1.26892
3390	940	16.81	18.04	43.33	26.97	20.15	gi7959259	KIAA1499 protein [Homo sapiens]	Homo sapiens	13	1.27108	0.0105967	1.17402
1009	294	41.64	43.32	64.54	49.65	41.31	gi33337741	MSTP005 [Homo sapiens]	Homo sapiens	25	1.3056	0.0107404	1.21864
7034	1699	7.96	8.03	39.42	17.95	14.74	gi4505331	gamma-soluble NSF attachment protein [Homo sapiens]	Homo sapiens	4	1.54926	0.010796	1.27776
7785	1868	6.5	6.57	30.07	12.26	9.329	gi530402379	PREDICTED: LIM domain only protein 7 isoform X22 [Homo sapiens]	Homo sapiens	9	1.42962	0.0107972	1.26155
684	209	53.43	53.96	75.32	71.98	71.98	gi32425722	VAT1 protein [Homo sapiens]	Homo sapiens	50	1.45039	0.0108377	1.31562
3993	1095	14.22	15.79	41.36	36.31	26.41	gi297265666	PREDICTED: nuclear receptor-binding protein isoform 5 [Macaca mulatta]	Homo sapiens	13	1.39591	0.0108781	1.25797
786	238	49.27	49.32	57.72	51.5	46.23	gi1008542	ubiquitin isopeptidase T [Homo sapiens]	Homo sapiens	30	1.28376	0.0109225	1.20365
9243	2141	4.96	4.97	17.24	9.36	9.36	gi578801145	PREDICTED: protein odr-4 homolog isoform X3 [Homo sapiens]	Homo sapiens	3	2.15362	0.0109595	1.41687
5214	1397	10.25	50.71	68.51	60.46	59.54	gi1220311	elongation factor-1 alpha, partial [Homo sapiens]	Homo sapiens	56	1.46478	0.0109673	1.26665
674	205	54.65	55.76	67.77	53.65	51	gi62898858	cytoskeleton-associated protein 4 variant [Homo sapiens]	Homo sapiens	32	1.40447	0.0110493	1.28952
1212	355	37.35	38.12	73.6	61.17	57.36	gi2697005	cell cycle protein p38-2G4 homolog [Homo sapiens]	Homo sapiens	21	1.41096	0.0110969	1.2858
1978	563	26.99	27.1	95.65	85.09	85.09	gi119585748	ADP-ribosylation factor 4, partial [Homo sapiens]	Homo sapiens	30	1.48318	0.0111926	1.30602
9487	2195	4.58	4.85	24.08	18	9.978	gi194384062	unnamed protein product [Homo sapiens]	Homo sapiens	3	1.98036	0.0111961	1.4734
2146	609	25.05	25.05	42.57	34.42	30.8	gi13276641	hypothetical protein [Homo sapiens]	Homo sapiens	15	1.32164	0.0113	1.22213
337	119	69.52	69.98	66.19	63.36	60.88	gi119582748	procollagen-proline, 2-oxoglutarate 4-dioxygenase (proline 4-hydroxylase), alpha polypeptide II, isoform CRA_c [Homo sapiens]	Homo sapiens	44	1.37281	0.0113252	1.26997
2579	724	21.61	21.71	62.13	53.96	51.49	gi62087566	Acetyl-CoA acetyltransferase, cytosolic variant [Homo sapiens]	Homo sapiens	15	1.36347	0.0113597	1.22649
2377	668	23.12	23.14	46.57	38.84	34.76	gi62896771	Ras-GTPase-activating protein SH3-domain-binding protein variant [Homo sapiens]	Homo sapiens	14	1.40431	0.0114319	1.25999
1746	496	29.25	33.66	43.8	29.31	27.66	gi530424817	PREDICTED: band 4.1-like protein 3 isoform X7 [Homo sapiens]	Homo sapiens	19	1.6971	0.0114339	1.46419
1253	363	36.87	37.11	79.31	76.72	74.57	gi7524346	adenylate kinase 2, mitochondrial isoform b [Homo sapiens]	Homo sapiens	22	1.48942	0.0114659	1.33571
1119	327	39.44	40.47	69.48	60.09	58.92	gi3766197	ATP-specific succinyl-CoA synthetase beta subunit [Homo sapiens]	Homo sapiens	20	1.4301	0.0115002	1.30219
4359	1196	12.83	13.31	25.84	16.07	12.02	gi62088862	Neuropilin-1 precursor variant [Homo sapiens]	Homo sapiens	7	1.31391	0.0115231	1.20461
3408	943	16.79	29.9	52.77	31.43	26.55	gi662236851	heterogeneous nuclear ribonucleoprotein R isoform 5 [Homo sapiens]	Homo sapiens	16	1.37891	0.0116219	1.24547
3713	1026	15.36	16.84	50.66	31.12	24.29	gi663070936	switch-associated protein 70 isoform 2 [Homo sapiens]	Homo sapiens	10	1.77025	0.0116286	1.45985
3480	963	16.34	16.43	54.81	36.62	28.57	gi194377254	unnamed protein product [Homo sapiens]	Homo sapiens	10	1.33843	0.0116568	1.21315
1289	378	36.1	36.1	78.84	70.54	66.39	gi62897947	proteasome beta 1 subunit variant [Homo sapiens]	Homo sapiens	25	1.45235	0.0117258	1.30725
1932	551	27.38	27.4	70.41	53.77	44.68	gi194374183	unnamed protein product [Homo sapiens]	Homo sapiens	17	1.28716	0.0117474	1.20636
2802	788	20.05	20.2	49.04	34.71	32.64	gi119620058	glucosidase I, isoform CRA_a [Homo sapiens]	Homo sapiens	11	1.45924	0.0118326	1.30315
1401	414	33.61	34.06	36.28	25.7	20.58	gi49176515	cell growth inhibiting protein 40 [Homo sapiens]	Homo sapiens	21	1.2227	0.0118732	1.16253
4307	1189	12.99	13.26	46.59	25.23	22.5	gi119631279	3-hydroxyisobutyryl-Coenzyme A hydrolase, isoform CRA_b [Homo sapiens]	Homo sapiens	7	1.60299	0.0118836	1.38274
2465	694	22.25	22.46	46.02	42.99	36.93	gi10438061	unnamed protein product [Homo sapiens]	Homo sapiens	15	1.22185	0.0119354	1.14768
3231	898	17.6	18.27	32.17	19.12	15.63	gi194389612	unnamed protein product [Homo sapiens]	Homo sapiens	10	1.67708	0.0119601	1.41196
4587	1247	12.25	12.33	42.56	36.78	35.95	gi194373573	unnamed protein product [Homo sapiens]	Homo sapiens	7	1.48085	0.0119692	1.25622
420	143	64.09	66.1	65.55	54.69	45.04	gi51093863	niban-like protein 1 isoform 1 [Homo sapiens]	Homo sapiens	45	1.31998	0.0120803	1.23394
2838	804	19.72	24.92	55.22	41.29	37.31	gi503774159	sorting nexin-2 isoform 2 [Homo sapiens]	Homo sapiens	13	1.24727	0.0120949	1.16831
1374	407	34.31	34.59	36.44	27.03	24.04	gi530410398	PREDICTED: ankyrin repeat and FYVE domain-containing protein 1 isoform X1 [Homo sapiens]	Homo sapiens	19	1.39432	0.0121116	1.27955
5015	1358	10.91	11.16	36.89	29.92	22.34	gi578829028	PREDICTED: lysophosphatidylcholine acyltransferase 2 isoform X2 [Homo sapiens]	Homo sapiens	7	1.31728	0.0121569	1.19227
2937	825	19.26	20.67	42.12	33.48	33.48	gi30089974	peroxisomal acyl-coenzyme A oxidase 1 isoform b [Homo sapiens]	HUMAN	13	1.87527	0.0121714	1.54377
1619	461	30.68	30.72	67.28	59.1	57.52	gi119622432	milk fat globule-EGF factor 8 protein, isoform CRA_c [Homo sapiens]	Homo sapiens	19	1.40742	0.0122429	1.28078
626	189	57.89	57.93	75.91	70.65	65.59	gi119613344	UDP-glucose dehydrogenase, isoform CRA_c [Homo sapiens]	Homo sapiens	34	1.42583	0.0122501	1.30621
4154	1141	13.66	14.39	41	20.5	15	gi158257284	unnamed protein product [Homo sapiens]	Homo sapiens	8	1.48234	0.0123251	1.28686
5546	1426	10.06	10.26	35.47	25.29	25.29	gi35307	unnamed protein product [Homo sapiens]	Homo sapiens	6	1.51033	0.0123734	1.30278
4267	1174	13.17	15.08	22.8	15.87	11.71	gi531243	DNA helicase Q1 [Homo sapiens]	Homo sapiens	8	1.61422	0.0124045	1.394
2256	637	24.2	24.52	36.02	27.79	26.42	gi24308207	leucine-rich repeat-containing protein 47 [Homo sapiens]	Homo sapiens	12	1.27115	0.012472	1.18535
2440	684	22.53	22.78	40.4	32.23	25.17	gi736677	dihydrolipoamide succinyltransferase [Homo sapiens]	Homo sapiens	12	1.55504	0.012514	1.34718
3882	1068	14.62	14.62	36.21	24.21	20.63	gi6005926	splicing factor U2AF 65 kDa subunit isoform a [Homo sapiens]	Homo sapiens	9	1.49888	0.0125317	1.29769
2548	715	21.83	21.98	45.37	33.33	31.94	gi119581591	basigin (Ok blood group), isoform CRA_g [Homo sapiens]	Homo sapiens	14	1.4001	0.0126514	1.28282
10913	2518	3.77	4.17	25.28	6.807	5.024	gi119608513	vav 2 oncogene, isoform CRA_a [Homo sapiens]	Homo sapiens	3	1.46623	0.0127642	1.25552
3288	912	17.37	17.68	36.27	29.9	27.29	gi33150752	cytoplasmic dynein intermediate chain 2C [Homo sapiens]	Homo sapiens	12	1.40207	0.0128069	1.26642
43	15	172.02	172.62	84.66	83.72	80.59	gi6470150	BiP protein, partial [Homo sapiens]	Homo sapiens	218	3.94015	0.0129136	1.96812
3582	991	16.01	16.2	40.68	18.76	15.71	gi7427519	DNA replication licensing factor MCM6 [Homo sapiens]	Homo sapiens	9	1.41539	0.0130412	1.28228
5892	1524	9.09	10.58	31.6	11.69	10.9	gi7242140	ATP-dependent Clp protease ATP-binding subunit clpX-like, mitochondrial precursor [Homo sapiens]	Homo sapiens	6	1.33312	0.0132991	1.21792
2000	574	26.6	26.75	28	27.06	26.82	gi7705157	CD44R4 [Homo sapiens]	Homo sapiens	30	1.56215	0.0133451	1.37834
2384	670	23.08	23.17	30.44	26.17	19.91	gi119588047	hCG2032701, isoform CRA_a [Homo sapiens]	Homo sapiens	12	1.5719	0.0134521	1.40555
5114	1379	10.53	10.63	22.88	17.27	13.48	gi282398127	breast cancer anti-estrogen resistance protein 1 isoform 9 [Homo sapiens]	Homo sapiens	6	1.32008	0.0135137	1.20059
623	187	58.1	58.14	49.33	44.93	42.48	gi62089422	membrane alanine aminopeptidase precursor variant [Homo sapiens]	Homo sapiens	39	1.35301	0.0135658	1.2639
3412	945	16.79	16.94	48.81	28.27	26.49	gi23308751	3-hydroxyisobutyrate dehydrogenase, mitochondrial precursor [Homo sapiens]	Homo sapiens	9	1.58855	0.0135969	1.37599
651	197	56.18	57.66	75.51	68.41	66.22	gi119590931	5-aminoimidazole-4-carboxamide ribonucleotide formyltransferase/IMP cyclohydrolase, isoform CRA_c [Homo sapiens]	Homo sapiens	41	1.28533	0.0136405	1.21401
3277	910	17.43	17.43	38	26.97	19.96	gi158261119	unnamed protein product [Homo sapiens]	Homo sapiens	9	2.79679	0.0136682	2.16483
5596	1437	10.03	10.08	38.22	24.43	21.26	gi62897215	lectin, mannose-binding 2-like variant [Homo sapiens]	Homo sapiens	5	1.37785	0.01368	1.23587
1858	525	28.37	29.15	46.1	21.59	15.78	gi530394656	PREDICTED: STE20-like serine/threonine-protein kinase isoform X1 [Homo sapiens]	Homo sapiens	14	1.28314	0.013732	1.20466
2700	761	20.46	21.15	31.13	22.29	21.42	gi54860105	rho GTPase-activating protein 17 isoform 2 [Homo sapiens]	Homo sapiens	11	1.26575	0.0138827	1.17751
11411	2609	3.24	5.47	24.78	13.86	9.587	gi8895999	SG2NA beta isoform [Homo sapiens]	Homo sapiens	6	1.405	0.0140345	1.25405
918	277	42.84	43.56	62.98	54.39	53.16	gi343168770	CD166 antigen isoform 2 precursor [Homo sapiens]	Homo sapiens	24	1.31431	0.0141023	1.23166
166	57	93.35	93.52	69.16	61.47	56.8	gi4758648	kinesin-1 heavy chain [Homo sapiens]	Homo sapiens	54	1.3626	0.0141141	1.27503
865	261	44.7	45.75	81.53	72.16	65.91	gi312283701	malate dehydrogenase, cytoplasmic isoform 1 [Homo sapiens]	Homo sapiens	32	1.40311	0.0141533	1.29949
2461	692	22.29	22.76	61.67	51.01	31.7	gi340188	H+ -ATPase C subunit, partial [Homo sapiens]	Homo sapiens	11	1.26752	0.0143033	1.19781
5140	1380	10.52	10.68	34.05	18.46	14.87	gi167001141	glypican-1 precursor [Homo sapiens]	Homo sapiens	5	1.58235	0.0143728	1.39042
4277	1177	13.13	13.82	44.84	29.01	23.3	gi62898367	bleomycin hydrolase variant [Homo sapiens]	Homo sapiens	7	1.63304	0.0143943	1.42245
3141	872	18.03	18.72	37.16	31.93	17.74	gi166706903	interferon-induced guanylate-binding protein 1 [Homo sapiens]	Homo sapiens	9	1.20182	0.0144236	1.14599
2044	576	26.51	27.93	21.67	14.49	13.62	gi28374245	Carboxypeptidase D [Homo sapiens]	Homo sapiens	16	1.23793	0.0144992	1.1777
2949	828	19.17	19.76	67.05	57.95	57.95	gi119593303	NAD(P) dependent steroid dehydrogenase-like, isoform CRA_a, partial [Homo sapiens]	Homo sapiens	12	1.72255	0.0145402	1.46466
1474	432	32.63	32.85	80.39	70.26	67.97	gi119588883	proteasome (prosome, macropain) subunit, alpha type, 1, isoform CRA_b [Homo sapiens]	Homo sapiens	22	1.48518	0.0146307	1.35737
1485	436	31.92	34.17	80.3	71.94	65.37	gi3646128	thioredoxin-like protein [Homo sapiens]	Homo sapiens	18	1.34762	0.014759	1.2578
721	222	51.43	51.44	25.12	14.25	11.49	gi530426352	PREDICTED: E3 ubiquitin-protein ligase HUWE1 isoform X5 [Homo sapiens]	Homo sapiens	37	1.18132	0.0147654	1.1389
1175	345	37.9	39.18	75.89	66.37	62.8	gi48257056	TALDO1 protein, partial [Homo sapiens]	Homo sapiens	25	1.43784	0.01477	1.32707
1574	454	31.26	31.26	54.88	50.7	49.77	gi968888	HMG-1 [Homo sapiens]	Homo sapiens	21	1.99099	0.0148348	1.69544
3800	1050	15	15.34	64.97	52.54	45.76	gi59896138	cell growth-inhibiting protein 34 [Homo sapiens]	Homo sapiens	10	1.49335	0.0148457	1.33679
1173	344	37.97	38.17	38.95	23.68	20.21	gi2280476	KIAA0315 [Homo sapiens]	Homo sapiens	26	1.28706	0.0149611	1.21472
5665	1459	9.95	10.29	41.31	27.64	21.65	gi189053616	unnamed protein product [Homo sapiens]	Homo sapiens	5	1.30282	0.0150032	1.19679
3594	996	15.96	18.12	36.7	27.24	23.24	gi2673862	PAPS sunthetase [Homo sapiens]	Homo sapiens	9	1.23492	0.01513	1.16894
2506	707	21.97	24.43	46.03	32.43	32.43	gi18158420	calcium/calmodulin-dependent protein kinase type II subunit delta isoform 3 [Mus musculus]	Homo sapiens	15	1.36021	0.0151487	1.26184
1239	361	37	38.09	46.76	37.54	30.38	gi332688216	catenin delta-1 isoform 2A [Homo sapiens]	Homo sapiens	20	1.28439	0.0154955	1.21736
1947	557	27.17	27.54	51.63	37.67	33.95	gi119580719	ribosomal protein L3, isoform CRA_f [Homo sapiens]	Homo sapiens	17	1.60521	0.0156477	1.44651
2485	699	22.17	22.59	35.87	23.77	18.83	gi158259069	unnamed protein product [Homo sapiens]	Homo sapiens	17	1.38514	0.0157417	1.28404
2364	664	23.3	23.8	33.17	22.54	17.8	gi3608356	rab3-GAP regulatory domain [Homo sapiens]	Homo sapiens	17	1.20954	0.0157954	1.1573
4269	1175	13.17	13.26	37.36	21.87	20.05	gi81295404	acyl-coenzyme A thioesterase 9, mitochondrial isoform b precursor [Homo sapiens]	Homo sapiens	7	1.7495	0.0161032	1.49662
3519	974	16.14	30.97	49.08	36.4	28.86	gi397480286	PREDICTED: probable ATP-dependent RNA helicase DDX5 isoform 2 [Pan paniscus]	Homo sapiens	16	1.22461	0.016144	1.16429
1001	292	41.79	43.06	56.34	48.8	45.89	gi332817238	PREDICTED: inosine-5'-monophosphate dehydrogenase 2 isoform 2 [Pan troglodytes]	Homo sapiens	22	1.44621	0.0161558	1.33576
1899	541	27.66	28.72	60.61	52.86	46.8	gi62896767	ribosomal protein L5 variant [Homo sapiens]	Homo sapiens	22	1.36042	0.0163214	1.2745
5623	1443	10.02	10.13	57.06	53.11	50.28	gi62897937	coatomer protein complex, subunit zeta 1 variant [Homo sapiens]	Homo sapiens	5	1.36711	0.016402	1.24372
4626	1254	12.14	12.29	39.51	31.61	28.88	gi1322019	uroporphyrinogen decarboxylase [Homo sapiens]	Homo sapiens	6	1.46514	0.0166083	1.30659
5304	1421	10.09	10.38	23.72	9.924	9.074	gi578804287	PREDICTED: integrin alpha-6 isoform X2 [Homo sapiens]	Homo sapiens	8	1.42678	0.0167862	1.26298
4563	1239	12.34	13.18	23.38	10.57	7.099	gi4886463	hypothetical protein [Homo sapiens]	Homo sapiens	8	1.37656	0.0168926	1.2522
7257	1749	7.46	9.87	45.27	23.13	17.41	gi578799206	PREDICTED: endophilin-B1 isoform X1 [Homo sapiens]	Homo sapiens	6	1.65611	0.0169016	1.39407
2233	630	24.3	24.72	41.8	29.17	23.98	gi182639267	RecName: Full=Mitochondrial intermediate peptidase; Short=MIP; Flags: Precursor [Homo sapiens]	HUMAN	13	1.46382	0.0169183	1.33954
2628	738	21.28	21.5	57.67	46.02	31.53	gi62897271	SYAP1 protein variant [Homo sapiens]	Homo sapiens	10	1.33014	0.016995	1.25263
1025	302	41.04	41.04	63.49	55.17	54.56	gi20271451	PEPD protein [Homo sapiens]	Homo sapiens	23	1.45354	0.0171733	1.33673
1724	486	29.63	31.26	80.57	71.56	71.56	gi119587704	transgelin, isoform CRA_c [Homo sapiens]	Homo sapiens	26	1.41749	0.0172296	1.31691
2641	742	21.11	21.22	47.95	47.95	44.75	gi30268235	hypothetical protein [Homo sapiens]	Homo sapiens	20	2.03434	0.0172816	1.70457
2361	663	23.35	24.81	45.89	26.21	21.9	gi39995082	tRNA (cytosine(34)-C(5))-methyltransferase isoform 1 [Homo sapiens]	Homo sapiens	14	1.27835	0.0173308	1.21038
1293	380	36.06	37.57	66.75	57.66	51.44	gi3450955	ATPase homolog [Homo sapiens]	Homo sapiens	22	1.46451	0.0173415	1.35534
4614	1252	12.15	14.18	45.74	38.83	38.83	gi55958188	surfeit 4 [Homo sapiens]	Homo sapiens	17	1.46581	0.0174796	1.31246
5186	1387	10.39	10.8	26.75	21.97	19.43	gi2415417	secreted apoptosis related protein 2 [Homo sapiens]	Homo sapiens	7	1.61213	0.0175119	1.37523
565	175	59.65	60.56	55.23	49.42	47.87	gi51094703	eukaryotic translation initiation factor 3, subunit 9 eta, 116kDa [Homo sapiens]	Homo sapiens	34	1.33522	0.0177162	1.26322
2737	770	20.31	21.54	47.04	40.15	38.92	gi1040689	Human Diff6,H5,CDC10 homologue [Homo sapiens]	Homo sapiens	12	1.50096	0.0177283	1.35032
5256	1411	10.17	22.03	46.57	33.68	29.73	gi578810853	PREDICTED: probable histidine--tRNA ligase, mitochondrial isoform X2 [Homo sapiens]	Homo sapiens	12	1.41988	0.0177729	1.30354
264	106	73.02	73.06	87.61	73.34	69.27	gi189428	phosphatase 2A regulatory subunit [Homo sapiens]	Homo sapiens	52	1.29482	0.0179039	1.23344
2524	713	21.89	21.93	31.56	19.67	18.14	gi568214245	ubiquitin-associated protein 2-like isoform c [Homo sapiens]	Homo sapiens	11	1.4655	0.0179612	1.34592
4638	1260	12.08	12.08	31.86	21.11	21.11	gi578828681	PREDICTED: protein spinster homolog 1 isoform X2 [Homo sapiens]	Homo sapiens	8	1.36657	0.0181176	1.26152
4963	1347	11.03	11.65	48.9	32.29	27.59	gi119574954	voltage-dependent anion channel 2, isoform CRA_a [Homo sapiens]	Homo sapiens	6	1.29303	0.0182295	1.20331
2931	823	19.33	19.45	41.94	22.75	22.75	gi6841566	HSPC173 [Homo sapiens]	Homo sapiens	12	1.41694	0.0183008	1.30901
381	134	66.81	67.44	69.1	58.85	55.13	gi20072188	Aconitase 2, mitochondrial [Homo sapiens]	Homo sapiens	42	1.37721	0.018486	1.29811
2157	611	25.02	25.08	33.12	24.35	22.77	gi34785060	DPP4 protein [Homo sapiens]	Homo sapiens	14	1.36632	0.0185087	1.28246
1659	472	30.01	30.53	52.92	44.91	34.19	gi6966967	dipeptidyl-peptidase III [Homo sapiens]	Homo sapiens	17	1.20112	0.0185441	1.15905
126	42	115.38	116.11	76.97	65.7	65.23	gi530421541	PREDICTED: ubiquitin-like modifier-activating enzyme 1 isoform X2 [Homo sapiens]	Homo sapiens	92	1.28762	0.0189266	1.2324
1605	459	31.03	31.05	53.52	43.33	38.52	gi40788310	KIAA0636 protein [Homo sapiens]	Homo sapiens	16	1.34696	0.0189902	1.27252
3590	993	16	16.48	30.93	29.55	27.84	gi194374243	unnamed protein product [Homo sapiens]	Homo sapiens	8	1.32229	0.0191102	1.2347
2850	807	19.69	19.69	69.23	65.93	65.93	gi7706441	vacuolar protein sorting-associated protein 29 isoform 1 [Homo sapiens]	Homo sapiens	15	1.18731	0.0193925	1.14652
7575	1818	6.85	6.89	34.82	16.71	15.04	gi45709632	Inositol monophosphatase domain containing 1 [Homo sapiens]	Homo sapiens	4	1.79647	0.0194716	1.42902
2779	781	20.17	20.59	43.38	33.78	30.13	gi530365333	PREDICTED: UDP-N-acetylhexosamine pyrophosphorylase isoform X4 [Homo sapiens]	Homo sapiens	11	1.33728	0.0196748	1.25658
2884	818	19.49	19.89	45.68	32.5	30.91	gi578804100	PREDICTED: myc box-dependent-interacting protein 1 isoform X18 [Homo sapiens]	Homo sapiens	11	1.22789	0.0198791	1.17554
2467	695	22.22	22.54	69.57	49.8	35.97	gi1335288	ribosomal protein L7 [Homo sapiens]	Homo sapiens	13	1.35212	0.020005	1.27533
2113	601	25.34	25.44	27.63	14.13	10.7	gi530412022	PREDICTED: acetyl-CoA carboxylase 1 isoform X3 [Homo sapiens]	Homo sapiens	16	1.21967	0.0200174	1.1757
6046	1559	8.77	8.94	38.94	17.02	12.77	gi386869290	calcium-binding and coiled-coil domain-containing protein 2 isoform 1 [Homo sapiens]	Homo sapiens	5	1.37761	0.0200658	1.25203
2830	800	19.84	20.03	52.29	40.29	36.29	gi156631005	26S proteasome non-ATPase regulatory subunit 8 [Homo sapiens]	Homo sapiens	16	1.37727	0.020081	1.29469
1232	359	37.18	42.45	54.19	51.32	48.68	gi38505222	protein disulfide-isomerase TMX3 precursor [Homo sapiens]	Homo sapiens	30	1.31015	0.0202977	1.24635
4214	1155	13.38	13.91	54.43	41.35	37.13	gi114607987	PREDICTED: uncharacterized protein LOC472043 isoform 2 [Pan troglodytes]	Homo sapiens	8	1.21305	0.0204728	1.16011
7160	1729	7.69	9.86	21.34	8.189	5.998	gi194385452	unnamed protein product [Homo sapiens]	Homo sapiens	5	1.26873	0.0204859	1.1944
1290	379	36.09	36.19	74.46	69.57	64.95	gi791051	spermine synthase [Homo sapiens]	Homo sapiens	22	1.29251	0.0205293	1.23393
7299	1761	7.33	7.58	51.83	45.55	39.79	gi530384412	PREDICTED: synaptobrevin homolog YKT6 isoform X1 [Homo sapiens]	Homo sapiens	6	1.27295	0.020638	1.19786
2696	760	20.49	21.04	32.34	25.78	20.62	gi290457671	RecName: Full=Phosphoenolpyruvate carboxykinase [GTP], mitochondrial; Short=PEPCK-M; Flags: Precursor [Homo sapiens]	HUMAN	10	1.25141	0.0206628	1.19852
1889	537	27.84	62.12	66.61	50.52	47.55	gi119587535	radixin, isoform CRA_c [Homo sapiens]	Homo sapiens	45	1.3922	0.0207223	1.31204
1217	357	37.28	39.9	29.68	19.46	16.76	gi578819975	PREDICTED: Golgi-specific brefeldin A-resistance guanine nucleotide exchange factor 1 isoform X6 [Homo sapiens]	Homo sapiens	26	1.33645	0.0207254	1.27126
143	51	103.33	106.1	85.6	76.67	70.24	gi194378426	unnamed protein product [Homo sapiens]	Homo sapiens	69	1.34475	0.0208295	1.27924
1105	323	39.73	39.92	61.45	55.45	53.09	gi14165464	polypyrimidine tract-binding protein 1 isoform b [Homo sapiens]	Homo sapiens	25	1.39175	0.0209375	1.30462
1418	420	33.28	33.36	68.67	63.52	63.09	gi410047541	PREDICTED: GTP-binding nuclear protein Ran isoform 1 [Pan troglodytes]	Homo sapiens	26	1.58809	0.0210258	1.45126
2309	653	23.68	24.68	57.05	40.53	38.11	gi119576115	COP9 constitutive photomorphogenic homolog subunit 3 (Arabidopsis), isoform CRA_a [Homo sapiens]	Homo sapiens	14	1.2805	0.0210392	1.22032
1204	353	37.43	37.54	55.23	48.43	41.81	gi4505467	5'-nucleotidase isoform 1 preproprotein [Homo sapiens]	Homo sapiens	22	1.41011	0.02105	1.32872
6180	1580	8.59	8.61	32.9	22.88	17.74	gi119593198	hCG2004980, isoform CRA_b [Homo sapiens]	Homo sapiens	6	1.5718	0.0217711	1.41049
778	236	49.44	49.95	63.93	47.73	39.15	gi119606898	pitrilysin metallopeptidase 1, isoform CRA_c [Homo sapiens]	Homo sapiens	31	1.30547	0.0218243	1.25105
3488	965	16.3	18.23	53.66	32.68	30.24	gi119608283	protein phosphatase 2A, regulatory subunit B' (PR 53), isoform CRA_b [Homo sapiens]	Homo sapiens	11	1.87217	0.021978	1.63508
2277	644	24.04	24.32	37.48	23.2	22.23	gi170763479	MMS19 nucleotide excision repair protein homolog isoform 1 [Homo sapiens]	HUMAN	15	1.4065	0.022122	1.32439
1811	513	28.65	29.64	63.75	49.1	40.87	gi1526426	proteasome subunit p42 [Homo sapiens]	Homo sapiens	24	1.34841	0.0223443	1.2811
3449	956	16.51	16.66	80.18	53	48.85	gi193786939	unnamed protein product [Homo sapiens]	Homo sapiens	9	1.17762	0.0226583	1.14041
2962	835	18.88	18.97	51.52	48.48	48.48	gi119617361	prostaglandin E synthase 3 (cytosolic), isoform CRA_c [Homo sapiens]	Homo sapiens	11	2.02004	0.0228881	1.7621
10183	2343	4.04	4.05	20.66	8.884	8.884	gi158257066	unnamed protein product [Homo sapiens]	Homo sapiens	2	1.87857	0.022933	1.51905
1903	542	27.63	27.72	36.38	24.8	20.83	gi119617510	ubiquitin specific peptidase 15, isoform CRA_a [Homo sapiens]	Homo sapiens	15	1.26669	0.023	1.21788
2069	586	26.06	26.17	40.62	27.59	18.87	gi193785535	unnamed protein product [Homo sapiens]	Homo sapiens	13	1.2503	0.0230798	1.19766
186	65	90	90.13	68.1	65.38	62.56	gi194373455	unnamed protein product [Homo sapiens]	Homo sapiens	57	1.24653	0.0231069	1.20439
4305	1187	13.02	13.02	38.78	38.78	38.78	gi119618703	proteasome (prosome, macropain) 26S subunit, non-ATPase, 9, isoform CRA_e [Homo sapiens]	Homo sapiens	8	1.6318	0.0231632	1.47636
9212	2136	5.02	5.25	32.61	6.766	4.195	gi119583701	transforming, acidic coiled-coil containing protein 1, isoform CRA_d [Homo sapiens]	Homo sapiens	3	1.70411	0.0231743	1.42672
3690	1021	15.43	15.73	38.72	29.4	28.36	gi62899002	peroxisomal long-chain acyl-coA thioesterase variant [Homo sapiens]	Homo sapiens	9	2.37541	0.0232388	1.89885
8962	2092	5.43	5.46	17.72	9.409	9.409	gi148753311	RCC2 protein [Homo sapiens]	Homo sapiens	3	1.38408	0.0232951	1.27268
1958	559	27.07	27.39	46.95	37.56	34.01	gi38174269	Pyridoxal-dependent decarboxylase domain containing 1 [Homo sapiens]	Homo sapiens	15	1.17676	0.0234223	1.14537
5012	1357	10.94	11.05	25.92	12.89	9.495	gi509155837	nuclear pore complex protein Nup155 isoform 3 [Homo sapiens]	Homo sapiens	8	1.39474	0.0235491	1.3138
3532	976	16.12	16.28	54.22	40.66	36.45	gi6581056	CHORD containing protein-1 [Homo sapiens]	Homo sapiens	9	1.37864	0.0235815	1.29784
4060	1113	14.06	14.11	43.92	28.72	28.72	gi228480205	four and a half LIM domains protein 1 isoform 5 [Homo sapiens]	Homo sapiens	7	1.26865	0.0237012	1.20422
8002	1904	6.22	6.59	32.61	19.57	19.2	gi9910460	omega-amidase NIT2 [Homo sapiens]	Homo sapiens	3	1.82515	0.0237771	1.56799
903	271	43.26	43.91	49.02	40.62	36.41	gi49900979	CAPN1 protein [Homo sapiens]	Homo sapiens	24	1.28057	0.023791	1.23312
7587	1822	6.83	6.96	47.89	30.99	24.3	gi2769649	NIPSNAP1 protein [Homo sapiens]	Homo sapiens	4	1.71721	0.023932	1.44274
3227	896	17.62	18.27	50.42	48.47	42.62	gi12056473	sialic acid synthase [Homo sapiens]	Homo sapiens	11	1.4527	0.0239798	1.36332
3769	1040	15.18	15.95	56.82	54.92	47.35	gi48145757	PSMB4 [Homo sapiens]	Homo sapiens	16	1.31914	0.0241334	1.24302
6875	1659	8.03	8.13	37.14	21.49	18.83	gi62898772	prostaglandin E synthase 2 isoform 1 variant [Homo sapiens]	Homo sapiens	4	1.52815	0.0242034	1.37596
3820	1052	14.99	15.03	33.66	30.69	30.69	gi74759693	RecName: Full=Ribonucleoprotein PTB-binding 1; AltName: Full=Protein raver-1 [Homo sapiens]	HUMAN	8	1.38847	0.0243686	1.30321
1846	522	28.4	28.8	69.63	63.61	60.17	gi48145581	PTK9L [Homo sapiens]	Homo sapiens	15	1.41606	0.0244761	1.34169
5035	1365	10.85	11.48	42.43	29.93	26.32	gi219555	CRK-II [Homo sapiens]	Homo sapiens	8	1.67453	0.0245528	1.50246
3216	892	17.67	18.82	44.37	27.21	25.48	gi119581457	transforming growth factor beta regulator 4, isoform CRA_b [Homo sapiens]	Homo sapiens	9	1.53822	0.0245848	1.42392
3439	952	16.55	16.68	41.82	33.65	33.65	gi158261923	unnamed protein product [Homo sapiens]	Homo sapiens	10	1.45572	0.0245915	1.35496
8460	1996	6	8.07	34.13	16.27	16.27	gi119617856	decorin, isoform CRA_a [Homo sapiens]	Homo sapiens	4	1.72868	0.0246437	1.45753
5558	1429	10.06	10.06	51	47	47	gi319739573	hemoglobin alpha-1 globin chain [Homo sapiens]	Homo sapiens	6	1.3837	0.0249655	1.29409
2859	810	19.63	20.54	58.67	51.45	39.6	gi5123459	SUMO-1-activating enzyme E1 N subunit [Homo sapiens]	Homo sapiens	11	1.33513	0.0249958	1.27408
109	34	128.44	131.57	82.25	80.52	79	gi48734733	Eukaryotic translation elongation factor 1 alpha 1 [Homo sapiens]	Homo sapiens	180	1.4705	0.0254462	1.39342
3354	933	16.91	16.94	80.32	61.17	54.79	gi62089188	glyoxalase I variant [Homo sapiens]	Homo sapiens	13	1.62487	0.0254601	1.49486
2311	655	23.55	24.51	66.87	55.94	51.56	gi189053618	unnamed protein product [Homo sapiens]	Homo sapiens	12	1.31839	0.0255468	1.26484
6268	1596	8.43	10.76	37.91	28.52	23.83	gi48146941	M6PR [Homo sapiens]	Homo sapiens	7	1.43577	0.0257427	1.32133
4265	1173	13.18	13.24	81.66	71.6	66.27	gi63101207	MCTS1 protein [Homo sapiens]	Homo sapiens	12	1.54693	0.0258396	1.43031
4838	1312	11.44	12.5	28.02	18.95	14.72	gi4826940	lysosomal Pro-X carboxypeptidase isoform 1 preproprotein [Homo sapiens]	Homo sapiens	7	1.45741	0.0258563	1.35303
1094	319	39.83	40.11	49.61	41.97	36.97	gi119605397	drebrin 1, isoform CRA_c, partial [Homo sapiens]	Homo sapiens	23	1.22978	0.0259809	1.19633
3244	901	17.58	18.15	48.92	31.18	25.27	gi530368562	PREDICTED: four and a half LIM domains protein 2 isoform X3 [Homo sapiens]	Homo sapiens	10	1.33816	0.0260163	1.281
5193	1390	10.35	13.38	50.68	45.66	42.92	gi550066	GTP-binding protein [Homo sapiens]	Homo sapiens	10	1.39824	0.0261214	1.30989
5102	1378	10.57	10.78	45.36	30.05	30.05	gi67782309	superoxide dismutase [Mn], mitochondrial isoform B precursor [Homo sapiens]	Homo sapiens	6	1.49366	0.0262322	1.39174
802	245	48.06	49.03	83.52	79.78	72.66	gi66392203	NME1-NME2 protein [Homo sapiens]	Homo sapiens	54	1.44631	0.0263018	1.36483
7462	1795	7.06	7.09	24.59	14.75	11.71	gi296785054	SH3 domain-containing kinase-binding protein 1 isoform c [Homo sapiens]	Homo sapiens	4	1.4652	0.0263032	1.3611
2421	680	22.7	23.37	38.8	20.81	12.21	gi119621342	Rho-associated, coiled-coil containing protein kinase 2, isoform CRA_a [Homo sapiens]	Homo sapiens	15	1.24422	0.0265469	1.2073
4285	1182	13.07	16.37	47.76	31.13	29.55	gi45219789	GNAS complex locus [Homo sapiens]	Homo sapiens	9	1.25499	0.0268067	1.20252
4274	1176	13.16	14.18	42.8	36.86	28.81	gi115527060	clathrin light chain A isoform c [Homo sapiens]	Homo sapiens	8	1.37997	0.0268084	1.30601
1448	428	32.77	34.37	42.89	21.77	17.31	gi38044112	CAP-Gly domain-containing linker protein 1 isoform b [Homo sapiens]	Homo sapiens	20	1.23427	0.0268409	1.19895
7235	1743	7.56	7.58	19.83	10	10	gi221046138	unnamed protein product [Homo sapiens]	Homo sapiens	5	1.34304	0.0269455	1.26009
11297	2590	3.36	3.58	26.75	12.74	7.006	gi4929679	CGI-105 protein [Homo sapiens]	Homo sapiens	2	1.71531	0.0269856	1.47601
1567	451	31.32	31.87	34.24	28.81	27.75	gi4758874	transmembrane 9 superfamily member 2 precursor [Homo sapiens]	Homo sapiens	22	1.55708	0.0270432	1.46204
7667	1839	6.71	6.73	71.56	55.05	50.46	gi119625733	hCG1990955, isoform CRA_b, partial [Homo sapiens]	Homo sapiens	7	1.34988	0.0271215	1.27699
8582	2016	6	6.01	17.23	15.55	15.55	gi30047108	ABHD14B protein, partial [Homo sapiens]	Homo sapiens	3	1.68612	0.0273817	1.46204
1635	464	30.57	30.62	72.01	62.12	60.07	gi21758578	unnamed protein product [Homo sapiens]	Homo sapiens	19	1.30165	0.0274228	1.25652
1739	492	29.45	30.17	72.81	71.49	63.6	gi7656952	calcyclin-binding protein isoform 1 [Homo sapiens]	Homo sapiens	15	1.41107	0.0274837	1.34511
1759	497	29.22	29.36	51.54	43.66	40.92	gi4505145	NAD-dependent malic enzyme, mitochondrial isoform 1 precursor [Homo sapiens]	Homo sapiens	17	1.36247	0.027499	1.30953
2626	737	21.29	21.46	42.39	24.65	21.27	gi6456472	prolyl endopeptidase [Homo sapiens]	Homo sapiens	13	1.30004	0.027521	1.25231
4200	1149	13.45	13.56	59.48	46.12	43.1	gi47125326	FTH1 protein, partial [Homo sapiens]	Homo sapiens	8	1.41145	0.0275631	1.33834
3494	967	16.27	18.34	29.06	19.41	15.29	gi24474791	small nuclear ribonucleoprotein component [Homo sapiens]	Homo sapiens	10	1.35576	0.0276169	1.29371
4659	1266	12.04	12.29	32.46	19.3	18.2	gi48526509	mitochondrial import inner membrane translocase subunit TIM50 [Homo sapiens]	Homo sapiens	6	1.91011	0.0276988	1.60537
857	259	45.02	45.31	32.04	24.65	19.17	gi530368096	PREDICTED: CAD protein isoform X3 [Homo sapiens]	Homo sapiens	34	1.22171	0.0277471	1.1927
5168	1383	10.43	10.97	26.83	15.01	9.562	gi644509	AMP deaminase isoform L splicing variant, partial [Homo sapiens]	Homo sapiens	7	1.51213	0.0278924	1.41438
4104	1124	13.93	14.66	48.53	44.95	43	gi114319041	ribonuclease T2 precursor [Homo sapiens]	Homo sapiens	10	1.36199	0.0282461	1.30354
5651	1454	10	10.04	35.91	30	30	gi371121601	N-alpha-acetyltransferase 10 isoform 2 [Homo sapiens]	Homo sapiens	6	1.2598	0.0283359	1.21031
6939	1673	8.02	8.1	25.94	8.899	7.843	gi5579331	endoplasmic reticulum alpha-mannosidase I [Homo sapiens]	Homo sapiens	4	1.59718	0.0285132	1.45504
1166	341	38.17	38.28	76.65	66.93	61.87	gi119620329	RAB1A, member RAS oncogene family, isoform CRA_f [Homo sapiens]	Homo sapiens	28	1.53429	0.0285415	1.44522
1847	523	28.39	28.62	52.95	44.32	42.27	gi77046200	Arylacetamide deacetylase-like 1 [Homo sapiens]	Homo sapiens	17	1.41919	0.0285549	1.3568
2368	666	23.22	23.55	43.18	27.27	23.99	gi5006420	ribonucleotide reductase M1 subunit [Homo sapiens]	Homo sapiens	13	1.35116	0.0286427	1.29905
2059	581	26.21	26.73	59.05	40.27	38.41	gi14495609	CTP synthase [Homo sapiens]	Homo sapiens	15	1.26436	0.0286621	1.22706
8861	2076	5.53	5.54	31.23	16.33	10.6	gi189054814	unnamed protein product [Homo sapiens]	Homo sapiens	3	1.28407	0.0287863	1.23084
4264	1172	13.18	13.7	42.86	26.19	20.35	gi9966877	Golgi-associated PDZ and coiled-coil motif-containing protein isoform a [Homo sapiens]	Homo sapiens	8	1.37666	0.0288063	1.31458
7170	1731	7.69	7.73	16.7	6.086	4.105	gi221044994	unnamed protein product [Homo sapiens]	Homo sapiens	4	1.75268	0.0288308	1.57045
1306	386	35.71	35.97	62.62	60.64	56.06	gi505106	KIAA0072 [Homo sapiens]	Homo sapiens	22	1.36537	0.0288371	1.31439
1131	332	39.12	39.19	52.47	40.59	37.11	gi1773239	sterol carrier protein-X/sterol carrier protein-2 [Homo sapiens]	Homo sapiens	30	1.45227	0.0289475	1.39166
2052	578	26.35	30.54	39.88	30.37	26.38	gi52545677	hypothetical protein [Homo sapiens]	Homo sapiens	18	1.29986	0.0289756	1.24894
8337	1975	6.01	6.79	24.03	11.9	9.957	gi10435026	unnamed protein product [Homo sapiens]	Homo sapiens	3	1.59346	0.0290292	1.41797
1905	543	27.61	28.46	52.21	41.15	36.73	gi62897685	translocase of inner mitochondrial membrane 44 homolog [Homo sapiens]	Homo sapiens	16	1.3088	0.029078	1.26799
7064	1707	7.9	8.34	45.89	24.64	17.39	gi387011	pyruvate dehydrogenase E1-alpha precursor, partial [Homo sapiens]	Homo sapiens	6	1.36005	0.0291376	1.29234
4348	1195	12.88	14.49	26.95	17.45	15.42	gi119588173	amyloid beta (A4) precursor-like protein 2, isoform CRA_b [Homo sapiens]	Homo sapiens	8	1.27577	0.0291406	1.23445
222	84	82.17	119.33	85.8	83.15	81.12	gi4529893	HSP70-1 [Homo sapiens]	Homo sapiens	115	1.40388	0.0291636	1.35278
12121	2731	2.56	37.43	71.78	65.16	65.16	gi119603737	proteasome (prosome, macropain) 26S subunit, ATPase, 2, isoform CRA_a [Homo sapiens]	Homo sapiens	21	13.7847	0.0293131	4.64592
864	260	44.81	48.89	71.57	59.92	58.69	gi384475554	histidine--tRNA ligase, cytoplasmic isoform 3 [Homo sapiens]	Homo sapiens	26	1.33217	0.0297525	1.28986
7214	1740	7.6	7.82	28.71	17.29	11	gi189053801	unnamed protein product [Homo sapiens]	Homo sapiens	5	1.51437	0.029804	1.42567
3776	1043	15.09	15.18	37.95	18.45	15.03	gi54303904	aging-associated gene 6 protein [Homo sapiens]	Homo sapiens	8	1.43333	0.0300149	1.37221
7946	1891	6.29	6.46	18.46	10.78	7.353	gi6066280	peroxisomal carnitine octanoyltransferase [Homo sapiens]	Homo sapiens	3	1.4676	0.0300614	1.36829
1828	518	28.57	28.89	42.63	39.08	38.19	gi62896557	tripeptidyl-peptidase I precursor variant [Homo sapiens]	Homo sapiens	18	1.33195	0.0301496	1.28688
4930	1333	11.2	11.2	78.35	55.67	49.48	gi392935415	Chain B, Ragec2-S100a13 Tetrameric Complex	Homo sapiens	9	1.44571	0.0301825	1.37624
7409	1783	7.17	7.18	48.61	40.74	34.26	gi525342593	acyl-protein thioesterase 1 isoform 4 [Homo sapiens]	Homo sapiens	4	1.56621	0.0303017	1.44462
4653	1263	12.06	12.21	46.57	37.91	31.41	gi189065189	unnamed protein product [Homo sapiens]	Homo sapiens	6	1.40242	0.0304712	1.33128
2171	616	24.94	24.98	57.5	42.81	40.31	gi3264859	translation initiation factor eIF3 p44 subunit [Homo sapiens]	Homo sapiens	13	1.39825	0.0306362	1.34458
2872	813	19.6	19.77	63.53	51.76	51.76	gi48145983	PSMA3 [Homo sapiens]	Homo sapiens	15	1.45392	0.0307791	1.39062
146	53	101.94	102.06	78.15	74	71.29	gi194378218	unnamed protein product [Homo sapiens]	Homo sapiens	72	1.60005	0.0310687	1.52826
3422	948	16.6	17.23	74.8	63.6	60.8	gi354983497	protein-L-isoaspartate(D-aspartate) O-methyltransferase isoform 4 [Homo sapiens]	Homo sapiens	13	1.63405	0.0310698	1.51909
9539	2210	4.48	4.49	32.81	22.66	22.66	gi60813144	NADH dehydrogenase 1 alpha subcomplex 6 [synthetic construct]	Homo sapiens	3	1.75825	0.0313075	1.55279
4726	1282	11.95	12.1	28.67	10.55	4.962	gi374532823	Golgin subfamily B member 1 isoform 4 [Homo sapiens]	Homo sapiens	14	1.30893	0.0313487	1.27009
7635	1833	6.73	6.84	39.23	23.6	17.7	gi193786113	unnamed protein product [Homo sapiens]	Homo sapiens	5	1.32494	0.0313979	1.27174
2459	691	22.33	22.93	73.31	56.01	52.49	gi194388072	unnamed protein product [Homo sapiens]	Homo sapiens	14	1.33325	0.0314367	1.29124
4635	1257	12.09	14.12	79.23	77.05	63.39	gi119605019	6-phosphogluconolactonase, isoform CRA_a, partial [Homo sapiens]	Homo sapiens	8	1.31522	0.0316611	1.2567
628	190	57.27	59.58	36.23	22.05	19.34	gi119613013	microtubule-associated protein 1A, isoform CRA_b [Homo sapiens]	Homo sapiens	46	1.23797	0.0319542	1.21394
1260	368	36.65	36.65	78.35	77.17	74.8	gi62897753	phosphoglycerate mutase 1 (brain) variant [Homo sapiens]	Homo sapiens	47	1.42087	0.0320701	1.37049
3724	1031	15.29	15.52	35.05	19.61	18.17	gi50949545	hypothetical protein [Homo sapiens]	Homo sapiens	8	1.68196	0.0321272	1.57486
1845	521	28.45	28.68	52.35	33.7	30.72	gi30866	unnamed protein product [Homo sapiens]	Homo sapiens	19	1.36987	0.0321653	1.3272
2078	590	25.76	25.92	74.76	70.23	53.72	gi49456577	CNN2 [Homo sapiens]	Homo sapiens	20	1.47381	0.0321695	1.41266
3654	1015	15.65	15.71	49.04	35.03	30.25	gi4929649	CGI-90 protein [Homo sapiens]	Homo sapiens	8	1.65167	0.032363	1.56684
1988	568	26.78	27.46	53.13	45.63	37.81	gi4574149	ubiquitin-like protein activating enzyme [Homo sapiens]	Homo sapiens	15	1.40035	0.0323795	1.35172
4832	1309	11.56	12.01	48.39	32.26	28.15	gi7657210	arfaptin-1 isoform 2 [Homo sapiens]	Homo sapiens	7	1.38642	0.0327321	1.32704
362	128	67.52	68.03	88.02	79.49	74.88	gi39644794	EEF1G protein, partial [Homo sapiens]	Homo sapiens	55	1.46312	0.0327794	1.415
1552	447	31.47	31.69	66.55	54.05	51.35	gi384475855	biliverdin reductase A [Macaca mulatta]	Homo sapiens	16	1.45654	0.0328263	1.40388
5073	1375	10.61	10.62	34.11	29.91	29.91	gi7688699	RER1 protein [Homo sapiens]	Homo sapiens	8	1.35044	0.0328768	1.28944
2478	697	22.2	22.4	34.69	24.81	21.37	gi530400291	PREDICTED: protein phosphatase 1 regulatory subunit 12A isoform X9 [Homo sapiens]	Homo sapiens	14	1.38394	0.0329123	1.33788
3133	869	18.1	18.28	44.16	41.04	33.77	gi86156152	casein kinase 2 alpha isoform [Homo sapiens]	Homo sapiens	11	1.49123	0.0329501	1.42854
3273	909	17.43	17.5	22.64	15.78	15.01	gi73623030	carnitine O-palmitoyltransferase 1, liver isoform isoform 1 [Homo sapiens]	Homo sapiens	10	1.27158	0.0330492	1.23212
6116	1571	8.66	8.72	19.45	9.38	6.11	gi530399964	PREDICTED: protein MON2 homolog isoform X6 [Homo sapiens]	Homo sapiens	6	1.303	0.0335197	1.25313
7580	1821	6.83	7.03	12.4	7.582	6.557	gi119596395	phospholipase C, gamma 1, isoform CRA_a [Homo sapiens]	Homo sapiens	5	1.39602	0.0337524	1.33002
3174	883	17.88	17.97	42.38	23.8	16.69	gi589269130	nicastrin isoform 2 [Homo sapiens]	Homo sapiens	9	1.56338	0.034003	1.49172
659	200	55.85	56.12	65.45	54.55	51.27	gi62896785	cortactin isoform a variant [Homo sapiens]	Homo sapiens	35	1.49145	0.0340504	1.44339
2088	594	25.63	25.85	35.37	30.45	22.54	gi119585666	inter-alpha (globulin) inhibitor H3, isoform CRA_a [Homo sapiens]	Homo sapiens	17	1.38961	0.0340582	1.34732
4144	1136	13.76	13.9	37.97	18.64	14.88	gi253735647	HsMcm7 [Homo sapiens]	Homo sapiens	8	1.34346	0.0342198	1.30615
2662	749	20.82	22.28	54.52	48.74	45.23	gi296010904	branched-chain-amino-acid aminotransferase, cytosolic isoform 4 [Homo sapiens]	Homo sapiens	14	1.51355	0.0343182	1.45528
1340	398	34.84	35.16	41.52	32.92	32.31	gi530371507	PREDICTED: leucine-rich repeat flightless-interacting protein 1 isoform X24 [Homo sapiens]	Homo sapiens	21	1.18665	0.0343565	1.16953
4422	1210	12.63	12.84	24.33	15.11	11.5	gi4557251	disintegrin and metalloproteinase domain-containing protein 10 precursor [Homo sapiens]	Homo sapiens	7	1.50497	0.034657	1.43438
7403	1781	7.18	7.19	30.67	21.33	21.33	gi397513836	PREDICTED: protein MEMO1-like [Pan paniscus]	Homo sapiens	4	1.91938	0.0348187	1.75797
5932	1534	9.02	10.11	38.05	32.66	29.29	gi297708759	PREDICTED: thiosulfate sulfurtransferase isoform 1 [Pongo abelii]	Homo sapiens	6	1.31073	0.0350169	1.26446
2820	795	19.94	21.04	36.04	31.51	26.6	gi194382178	unnamed protein product [Homo sapiens]	Homo sapiens	14	1.3681	0.0352472	1.32066
1299	383	35.91	37.16	73.65	62.57	50.3	gi284448551	NADH-cytochrome b5 reductase 3 isoform 3 [Homo sapiens]	Homo sapiens	24	1.52557	0.0353401	1.47251
251	100	75.31	77.16	71.37	58.78	55.74	gi62897167	threonyl-tRNA synthetase variant [Homo sapiens]	Homo sapiens	46	1.22642	0.0354575	1.20843
1234	360	37.14	37.35	62.66	37.63	33.72	gi157412270	heterogeneous nuclear ribonucleoprotein M isoform b [Homo sapiens]	Homo sapiens	21	1.26873	0.0357891	1.24554
3598	997	15.96	16.48	61.28	51.91	49.79	gi20521876	KIAA0081 [Homo sapiens]	Homo sapiens	10	1.45712	0.0358276	1.40756
3802	1051	14.99	15.35	36.75	23.69	18.47	gi61835172	fragile X mental retardation syndrome-related protein 1 isoform c [Homo sapiens]	Homo sapiens	8	1.20058	0.0359783	1.17954
1717	485	29.65	29.86	52.24	31.56	30.07	gi119578540	LIM domain and actin binding 1, isoform CRA_c [Homo sapiens]	Homo sapiens	18	1.19408	0.0359849	1.17824
4955	1343	11.06	11.44	29.28	23.33	20.84	gi530362759	PREDICTED: ATP synthase F(0) complex subunit B1, mitochondrial isoform X1 [Homo sapiens]	Homo sapiens	9	1.38571	0.0362713	1.34363
364	129	67.2	67.43	74.44	68.76	63.49	gi13623415	Fascin homolog 1, actin-bundling protein (Strongylocentrotus purpuratus) [Homo sapiens]	Homo sapiens	49	1.52546	0.0362929	1.48102
1587	457	31.08	31.81	51.68	43.54	41.06	gi1465733	cytosolic NADP(+)-dependent malic enzyme, partial [Homo sapiens]	Homo sapiens	21	1.30259	0.0363016	1.27605
4803	1299	11.7	11.7	36.75	35.1	35.1	gi194388882	unnamed protein product [Homo sapiens]	Homo sapiens	6	1.52697	0.0367944	1.46379
6155	1576	8.64	8.8	38.43	31.94	26.39	gi10435207	unnamed protein product [Homo sapiens]	Homo sapiens	5	1.2484	0.0368721	1.22123
1263	369	36.57	36.74	75.18	55.97	49.88	gi499158	mitochondrial acetoacetyl-CoA thiolase [Homo sapiens]	Homo sapiens	22	1.56883	0.037086	1.46805
7955	1894	6.27	6.27	34.21	22.15	13.6	gi530365304	PREDICTED: SHC-transforming protein 1 isoform X4 [Homo sapiens]	Homo sapiens	4	1.50915	0.0372307	1.42133
3661	1017	15.56	15.56	57.2	53.91	53.91	gi13785574	p27BBP protein [Homo sapiens]	Homo sapiens	11	1.31961	0.0374234	1.28
1102	322	39.73	41.89	62.76	53.97	45.82	gi400286379	interferon-induced protein with tetratricopeptide repeats 1 isoform 2 [Homo sapiens]	Homo sapiens	22	1.42436	0.0374788	1.39172
1672	474	29.98	30.05	48.05	38.11	38.11	gi12642584	3'-phosphoadenosine 5'-phosphosulfate synthase 2 alpha [Homo sapiens]	Homo sapiens	15	1.35446	0.0375376	1.32587
2397	676	22.85	22.9	55.06	42.82	39.53	gi586984564	PREDICTED: septin-11 isoform X4 [Felis catus]	Homo sapiens	12	1.25807	0.0377654	1.23867
7052	1705	7.9	13	39.87	23.63	17.04	gi10434570	unnamed protein product [Homo sapiens]	Homo sapiens	7	2.03732	0.0377817	1.84542
5937	1537	8.99	9.08	27.98	16.06	10.93	gi51873067	sulfhydryl oxidase 1 isoform b precursor [Homo sapiens]	Homo sapiens	5	1.31642	0.0378869	1.28864
2271	642	24.1	24.47	48.45	42.27	38.66	gi119589633	SH3-domain GRB2-like 1, isoform CRA_a [Homo sapiens]	Homo sapiens	15	1.27402	0.0379219	1.25321
2494	702	22.05	22.09	50.81	43.51	41.62	gi5531827	p47 [Homo sapiens]	Homo sapiens	13	1.40768	0.0380128	1.37291
3651	1014	15.65	15.76	60.14	50	41.89	gi432376	rhodanese [Homo sapiens]	Homo sapiens	9	1.30536	0.0380184	1.27896
5217	1399	10.24	11.7	27.66	14.69	9.687	gi194383550	unnamed protein product [Homo sapiens]	Homo sapiens	6	1.29664	0.0380638	1.26211
6095	1565	8.71	8.73	17.42	9.203	6.327	gi158256968	unnamed protein product [Homo sapiens]	Homo sapiens	7	1.53275	0.0382022	1.47594
2946	827	19.2	19.85	32.33	27.59	17.13	gi49176527	cell growth inhibiting protein 39 [Homo sapiens]	Homo sapiens	13	1.31754	0.0382322	1.2932
63	24	142.26	155.54	87	85.14	82.66	gi62897129	heat shock 70kDa protein 8 isoform 1 variant [Homo sapiens]	Homo sapiens	200	1.63591	0.0384644	1.59045
3184	887	17.76	18.95	59.93	51.66	44.04	gi119574697	vacuolar protein sorting 26 homolog A (yeast), isoform CRA_b [Homo sapiens]	Homo sapiens	11	1.40575	0.0385679	1.37286
4177	1144	13.62	14.17	43.23	27.32	26.13	gi10432782	unnamed protein product [Homo sapiens]	Homo sapiens	8	1.8236	0.0386096	1.74573
2848	806	19.71	20.27	46.68	33.95	29.18	gi404722	guanine nucleotide regulatory protein [Homo sapiens]	Homo sapiens	10	1.38172	0.0386127	1.35113
226	86	80.73	81.12	69.93	61.64	57.49	gi6424942	ALG-2 interacting protein 1 [Homo sapiens]	Homo sapiens	52	1.27461	0.0386817	1.25763
2877	815	19.57	19.79	72.13	58.2	53.28	gi55613379	CLE [Homo sapiens]	Homo sapiens	11	1.24462	0.0389131	1.22746
2402	677	22.84	23.91	79.06	69.68	67.51	gi4506203	proteasome subunit beta type-7 proprotein [Homo sapiens]	Homo sapiens	18	1.30942	0.0389851	1.28491
7855	1878	6.35	11.73	27.12	20.55	12.71	gi153082755	interferon-induced protein with tetratricopeptide repeats 2 [Homo sapiens]	Homo sapiens	7	1.69157	0.0391388	1.61003
2066	585	26.1	26.56	72.17	55.42	52.46	gi532313	NF45 protein [Homo sapiens]	Homo sapiens	13	1.60952	0.0391865	1.56472
7346	1771	7.24	8.04	23.34	12.06	8.501	gi52545747	hypothetical protein [Homo sapiens]	Homo sapiens	7	1.56256	0.039205	1.50744
1475	433	32.6	34.58	57.68	56.68	53.65	gi219588	DnaJ protein homolog [Homo sapiens]	Homo sapiens	25	1.27805	0.0393013	1.26023
4461	1220	12.54	12.57	20.36	11.02	11.02	gi119572372	ataxin 2-like, isoform CRA_b [Homo sapiens]	Homo sapiens	8	1.52071	0.0393629	1.46322
5180	1385	10.41	10.58	20.82	18.64	15.74	gi527498297	fatty acid desaturase 2 isoform 3 [Homo sapiens]	Homo sapiens	6	1.26723	0.0397652	1.24461
2958	832	18.92	21.56	38.05	20.62	13.63	gi20070788	KIAA0196 [Homo sapiens]	Homo sapiens	12	1.36705	0.0398576	1.34356
9854	2280	4.16	4.2	34.01	12.55	8.907	gi7022616	unnamed protein product [Homo sapiens]	Homo sapiens	2	1.75573	0.0402674	1.67492
1144	336	38.82	40.19	36.87	27.85	27.23	gi119602281	hCG2029577, isoform CRA_e [Homo sapiens]	Homo sapiens	23	1.35877	0.0402746	1.33771
6602	1654	8.04	8.07	44.93	32.37	32.37	gi119596999	hCG1770631 [Homo sapiens]	Homo sapiens	5	1.52498	0.0402991	1.47223
5954	1541	8.95	8.95	31.8	13.59	13.59	gi530398119	PREDICTED: cell surface glycoprotein MUC18 isoform X2 [Homo sapiens]	Homo sapiens	5	1.48292	0.040474	1.43586
4760	1288	11.86	11.86	56.86	50.98	50.98	gi124504316	HIST2H4B protein [Homo sapiens]	Homo sapiens	7	1.65691	0.0405038	1.59914
7633	1832	6.74	6.75	60.2	47.96	40.82	gi374304596	GABARAP-a [Homo sapiens]	Homo sapiens	3	4.20893	0.0406661	3.75117
2981	843	18.63	18.65	34.74	22.36	20.54	gi18916755	KIAA1949 protein [Homo sapiens]	Homo sapiens	10	1.36753	0.0408202	1.34593
1167	342	38.16	38.74	43.45	33.59	32.07	gi189069136	unnamed protein product [Homo sapiens]	Homo sapiens	22	1.22003	0.040926	1.20841
459	157	62.59	62.77	64.32	55.28	51.26	gi9622850	vacuolar sorting protein 35 [Homo sapiens]	Homo sapiens	35	1.23112	0.0411451	1.22026
2831	801	19.82	29.7	37.2	30.48	28.97	gi119622823	adaptor-related protein complex 2, alpha 2 subunit, isoform CRA_c [Homo sapiens]	Homo sapiens	22	1.52636	0.041228	1.49284
5869	1516	9.18	9.54	33.93	25.53	18.32	gi9295190	HAH-P [Homo sapiens]	Homo sapiens	6	1.30638	0.0413798	1.2844
2983	844	18.62	18.65	42.19	34.83	26.03	gi170932516	paxillin isoform 1 [Homo sapiens]	Homo sapiens	12	1.37843	0.0414208	1.35333
1568	452	31.28	32.83	46.11	32.02	26.88	gi62122550	cullin-4A [Homo sapiens]	Homo sapiens	17	1.20929	0.0415536	1.19641
2063	583	26.16	26.24	86.67	76.36	72.12	gi4826774	ubiquitin-like protein ISG15 precursor [Homo sapiens]	Homo sapiens	18	1.34724	0.0416256	1.3273
4845	1314	11.42	12.21	34.31	26.78	20.5	gi2443814	myristoyl CoA:protein N-myristoyltransferase [Homo sapiens]	Homo sapiens	10	1.48574	0.0417213	1.45035
1942	556	27.24	29.43	54.59	40.14	32.8	gi119586321	sorting nexin 6, isoform CRA_d [Homo sapiens]	Homo sapiens	16	1.26566	0.0419319	1.25248
11077	2547	3.57	3.63	24.34	10.62	5.973	gi9966779	translation initiation factor eIF-2B subunit gamma isoform 1 [Homo sapiens]	Homo sapiens	3	1.96447	0.0420368	1.85017
1162	340	38.34	38.66	74.62	65.15	54.92	gi45219787	Ribosomal protein S3A [Homo sapiens]	Homo sapiens	28	1.4699	0.0421582	1.44782
49	17	170.69	172.45	79.18	76.06	74.19	gi61656607	tumor rejection antigen (gp96) 1 [Homo sapiens]	Homo sapiens	197	1.36109	0.0422309	1.34599
1087	318	40.09	41.76	54.44	41.39	36.25	gi505033	mitogen inducible gene mig-2 [Homo sapiens]	Homo sapiens	24	1.2361	0.042286	1.22597
2571	722	21.61	21.9	49.55	40.6	38.51	gi323714253	lysosome membrane protein 2 isoform 2 precursor [Homo sapiens]	Homo sapiens	17	1.51036	0.0423752	1.48448
9648	2231	4.37	4.38	56.25	27.34	26.56	gi543177741	DNAJA2/NETO2 fusion protein 2 [Homo sapiens]	Homo sapiens	3	1.82124	0.0426269	1.7339
2349	659	23.49	23.49	40.81	27.11	23.04	gi5759173	succinate dehydrogenase flavoprotein subunit [Homo sapiens]	Homo sapiens	12	1.53238	0.0427975	1.50331
6424	1623	8.19	8.2	56.14	56.14	44.74	gi12052955	hypothetical protein [Homo sapiens]	Homo sapiens	4	1.47835	0.0428031	1.44824
2651	746	21.04	21.04	65.16	53.55	52.9	gi119616129	basic transcription factor 3, isoform CRA_a [Homo sapiens]	Homo sapiens	16	2.1458	0.0428621	2.01977
9344	2166	4.76	8.15	37.25	20.81	19.8	gi29849	CDK2 [Homo sapiens]	Homo sapiens	6	1.55702	0.0430235	1.50454
1908	545	27.57	27.66	70.2	67.55	67.55	gi62896507	Niemann-Pick disease, type C2 precursor variant [Homo sapiens]	Homo sapiens	20	1.34837	0.0430495	1.33237
4931	1334	11.19	11.64	73.13	62.69	58.21	gi13097600	Similar to ribosomal protein L23, partial [Homo sapiens]	Homo sapiens	8	1.54976	0.0441535	1.52541
3560	983	16.07	16.8	28.71	13.97	12.97	gi33096712	hypothetical protein [Homo sapiens]	Homo sapiens	10	1.43228	0.0441939	1.4128
1200	352	37.55	37.57	82.27	76.36	76.36	gi469608410	transgelin-2 isoform a [Homo sapiens]	Homo sapiens	39	1.41997	0.0442488	1.40535
8729	2048	5.77	6.06	19.43	12.36	8.609	gi33150644	TDE2 [Homo sapiens]	Homo sapiens	3	1.46108	0.0445156	1.42797
5044	1368	10.76	11.1	56.86	34	24.57	gi32528284	cytosolic acyl coenzyme A thioester hydrolase isoform hBACHc [Homo sapiens]	Homo sapiens	9	1.76206	0.0447536	1.72812
2262	640	24.12	24.38	39.22	28.7	27.81	gi158256766	unnamed protein product [Homo sapiens]	Homo sapiens	13	1.27471	0.0449166	1.26636
2173	617	24.92	26.45	77.74	60.27	58.56	gi578832785	PREDICTED: thioredoxin-like protein 1 isoform X1 [Homo sapiens]	Homo sapiens	16	1.43701	0.0449497	1.42248
8593	2018	6	6	30.89	15.44	15.44	gi578820401	PREDICTED: mitochondrial carrier homolog 2 isoform X2 [Homo sapiens]	Homo sapiens	3	1.47547	0.0451991	1.4455
8824	2070	5.56	6.03	26.61	12.14	7.321	gi387527991	protein OS-9 isoform 7 precursor [Homo sapiens]	Homo sapiens	3	1.51907	0.0452109	1.48601
3854	1060	14.76	14.86	45.8	27.48	25.95	gi158256114	unnamed protein product [Homo sapiens]	Homo sapiens	10	1.41574	0.0453243	1.40081
2501	705	21.99	22.25	41.67	29.58	26.46	gi190828	rac protein kinase-alpha [Homo sapiens]	Homo sapiens	13	1.16958	0.0454642	1.16487
5557	1428	10.06	10.06	46.39	30.41	30.41	gi119621368	hippocalcin-like 1, isoform CRA_b [Homo sapiens]	Homo sapiens	6	1.39839	0.0455236	1.3833
4935	1337	11.11	16.79	63.64	54.55	45.78	gi119600337	protein phosphatase 4 (formerly X), catalytic subunit, isoform CRA_c [Homo sapiens]	Homo sapiens	11	1.65178	0.0458898	1.62349
3926	1081	14.33	14.65	51.42	27.76	26.18	gi119601355	retinol dehydrogenase 11 (all-trans and 9-cis), isoform CRA_b [Homo sapiens]	Homo sapiens	8	1.61882	0.0460831	1.59694
1907	544	27.61	27.62	77.01	70.05	66.84	gi302191611	cysteine and glycine-rich protein 1 isoform 3 [Homo sapiens]	Homo sapiens	17	1.41902	0.0464217	1.40982
708	218	51.84	52.08	81.82	77.97	76.57	gi226529917	triosephosphate isomerase isoform 2 [Homo sapiens]	Homo sapiens	62	1.41076	0.0467031	1.40293
4708	1278	12	12.57	23.03	17.54	16.67	gi34526537	FLJ00319 protein [Homo sapiens]	Homo sapiens	6	1.47069	0.0467404	1.45744
1761	499	29.17	29.43	41.97	29.17	26.65	gi530392942	PREDICTED: SEC23-interacting protein isoform X2 [Homo sapiens]	Homo sapiens	18	1.53849	0.0467908	1.52681
7648	1836	6.72	6.75	36.8	28	24	gi119618275	methylmalonic aciduria (cobalamin deficiency) cblB type [Homo sapiens]	Homo sapiens	4	1.80331	0.0470239	1.7771
3605	1000	15.87	16.52	35.92	24.83	23.95	gi578825266	PREDICTED: probable cysteine--tRNA ligase, mitochondrial isoform X6 [Homo sapiens]	Homo sapiens	8	1.51467	0.0470453	1.49925
2182	621	24.79	24.81	25.03	21.48	20.93	gi194380314	unnamed protein product [Homo sapiens]	Homo sapiens	16	1.2983	0.0471457	1.29287
2814	792	20.02	20.09	56.66	42.66	33.41	gi4406579	Unknown [Homo sapiens]	Homo sapiens	10	1.29433	0.0472465	1.28668
4894	1324	11.26	12.16	54.87	29.22	25.97	gi158255712	unnamed protein product [Homo sapiens]	Homo sapiens	7	1.35804	0.0474707	1.35131
4811	1301	11.69	11.71	58.75	28.38	24.09	gi4928064	carboxy terminus of Hsp70-interacting protein [Homo sapiens]	Homo sapiens	7	1.56538	0.047558	1.55501
1999	573	26.69	26.81	92.59	76.85	74.54	gi508285	Rab5c-like protein, similar to Canis familiaris Rab5c protein, PIR Accession Number S38625 [Homo sapiens]	Homo sapiens	19	1.59953	0.0478869	1.58994
827	251	46.62	46.96	71.62	60.27	51.47	gi11863154	coatomer subunit delta isoform 1 [Homo sapiens]	Homo sapiens	27	1.22326	0.0478905	1.2208
4086	1119	14.01	14.46	40.52	28.94	24.55	gi62896667	splicing factor 3a, subunit 3 variant [Homo sapiens]	Homo sapiens	8	1.76362	0.0482261	1.75091
12054	2710	2.68	3.04	40.28	24.54	16.2	gi62897693	mitochondrial ribosomal protein L24 variant [Homo sapiens]	Homo sapiens	3	1.44246	0.0482546	1.43251
5686	1463	9.92	9.93	49.1	39.52	39.52	gi156416000	ubiquitin-fold modifier-conjugating enzyme 1 [Homo sapiens]	Homo sapiens	5	1.60821	0.0483553	1.59777
4687	1273	12.02	12.38	51.61	36.2	34.77	gi302370946	peroxisomal biogenesis factor 19 isoform c [Homo sapiens]	Homo sapiens	6	1.30117	0.0484387	1.29672
6030	1556	8.79	9.75	28.36	17.96	15.12	gi31419808	Karyopherin alpha 2 (RAG cohort 1, importin alpha 1) [Homo sapiens]	Homo sapiens	6	1.43649	0.0484754	1.42795
3352	932	16.91	19.19	77.98	62.5	62.5	gi119582678	S-phase kinase-associated protein 1A (p19A), isoform CRA_d [Homo sapiens]	Homo sapiens	10	1.34131	0.0487305	1.3383
2818	794	20	20.12	51.23	46.63	46.63	gi397501005	PREDICTED: 2,4-dienoyl-CoA reductase, mitochondrial isoform 2 [Pan paniscus]	Homo sapiens	12	1.23309	0.0487875	1.23134
734	224	51.31	53.43	73.4	71.7	58.94	gi194385108	unnamed protein product [Homo sapiens]	Homo sapiens	40	1.22068	0.0488542	1.21933
1666	473	30	30.22	39.41	23.2	21.73	gi221044248	unnamed protein product [Homo sapiens]	Homo sapiens	18	1.30018	0.0488849	1.2982
1640	466	30.31	30.95	55.56	44.16	41.27	gi4504035	GMP synthase [glutamine-hydrolyzing] [Homo sapiens]	Homo sapiens	18	1.29109	0.0489586	1.28924
7593	1823	6.81	6.89	36.81	22.19	18.8	gi4502573	caspase-1 isoform beta precursor [Homo sapiens]	Homo sapiens	7	1.40166	0.0489871	1.3982
9239	2140	4.96	5.08	40.54	17.12	9.309	gi578816199	PREDICTED: putative deoxyribonuclease TATDN1 isoform X1 [Homo sapiens]	Homo sapiens	3	1.34399	0.0490316	1.34077
578	178	59.14	59.56	63.19	56.02	52.1	gi427918083	gelsolin isoform e [Homo sapiens]	Homo sapiens	37	1.39216	0.0494259	1.39088
12275	2761	2.4	4.87	37.82	15.98	5.848	gi119580223	neurofibromin 2 (bilateral acoustic neuroma), isoform CRA_f [Homo sapiens]	Homo sapiens	4	1.42147	0.0500527	1.4218
7268	1755	7.41	7.54	64.57	48.82	40.16	gi119610565	mannose-P-dolichol utilization defect 1, isoform CRA_b, partial [Homo sapiens]	Homo sapiens	4	1.33233	0.0502673	1.33299
1877	532	28.09	28.1	28.77	22.13	22.13	gi45827771	enhancer of mRNA-decapping protein 4 [Homo sapiens]	Homo sapiens	19	1.26965	0.0502793	1.27012
6960	1679	8.01	8.04	30.97	14.16	14.16	gi578801682	PREDICTED: myelin protein zero-like protein 1 isoform X1 [Homo sapiens]	Homo sapiens	4	1.5421	0.0507108	1.54589
9715	2242	4.33	5.51	40.99	31.98	22.52	gi530422764	PREDICTED: high mobility group protein B3 isoform X1 [Homo sapiens]	Homo sapiens	5	1.53865	0.0508764	1.54497
5196	1392	10.33	10.84	67.41	58.52	47.41	gi119580409	hCG2010544 [Homo sapiens]	Homo sapiens	10	1.69827	0.0509266	1.70398
7771	1865	6.52	6.98	39.56	20.56	10.59	gi39794221	MRPS35 protein, partial [Homo sapiens]	Homo sapiens	4	1.6579	0.0509759	1.66446
9203	2135	5.03	5.06	25.28	16.85	11.09	gi119590130	WD repeat domain 26, isoform CRA_e [Homo sapiens]	Homo sapiens	3	1.62967	0.0509816	1.63816
5691	1465	9.9	9.9	52.28	38.07	38.07	gi530419885	PREDICTED: thioredoxin, mitochondrial isoform X1 [Homo sapiens]	Homo sapiens	6	2.68496	0.0510812	2.70804
5857	1510	9.25	9.39	60.14	52.03	41.89	gi62205329	Single-stranded DNA binding protein 1 [Homo sapiens]	Homo sapiens	8	1.26926	0.0511141	1.27197
5262	1413	10.16	14.22	29.96	14.55	13.58	gi194389170	unnamed protein product [Homo sapiens]	Homo sapiens	8	1.30288	0.0511348	1.30543
834	253	46.29	46.81	67.59	56.32	56.32	gi119574085	guanine nucleotide binding protein (G protein), beta polypeptide 2-like 1, isoform CRA_i [Homo sapiens]	Homo sapiens	32	1.38968	0.0511385	1.39216
4377	1199	12.77	23.16	24.29	6.947	3.942	gi530382426	PREDICTED: dystonin isoform X5 [Homo sapiens]	Homo sapiens	26	1.2289	0.0513374	1.23055
3013	848	18.56	19.69	47.86	41.53	39.28	gi4240263	KIAA0887 protein [Homo sapiens]	Homo sapiens	15	1.6165	0.0515052	1.62331
378	133	66.98	67.09	46.12	38.53	32.57	gi186964	laminin B2 chain [Homo sapiens]	Homo sapiens	43	1.3571	0.0516569	1.36021
7964	1895	6.26	6.32	21.25	17.08	13.33	gi578835708	PREDICTED: endothelial protein C receptor isoform X1 [Homo sapiens]	Homo sapiens	3	2.06327	0.0516882	2.09063
476	162	61.27	61.45	64.32	60.06	54.63	gi205277386	glutamine--fructose-6-phosphate aminotransferase [isomerizing] 1 isoform 2 [Homo sapiens]	Homo sapiens	33	1.26912	0.051752	1.27179
5915	1530	9.06	9.08	27.94	20.96	20.96	gi48145735	IGFBP5 [Homo sapiens]	Homo sapiens	6	1.45717	0.0518736	1.46427
2316	657	23.53	24.18	65.53	51.46	47.09	gi557786221	serine/threonine-protein kinase 24 isoform c precursor [Homo sapiens]	Homo sapiens	13	1.35391	0.0522037	1.35974
1383	411	33.86	34.05	33.56	24.08	20.07	gi37359236	activated T-cell marker CD109 [Homo sapiens]	Homo sapiens	22	1.29074	0.0524854	1.29479
2944	826	19.25	19.4	47.73	38.22	33.26	gi3983439	adenylosuccinate lyase [Homo sapiens]	Homo sapiens	11	1.49781	0.0524975	1.50827
4632	1256	12.1	12.43	48.64	33.23	29.61	gi62896651	DNA fragmentation factor, 45kDa, alpha polypeptide isoform 1 variant [Homo sapiens]	Homo sapiens	6	1.41634	0.0525892	1.42453
6215	1586	8.51	8.64	31.51	23.47	17.68	gi530381393	PREDICTED: protein canopy homolog 3 isoform X1 [Homo sapiens]	Homo sapiens	4	1.67503	0.0528062	1.70121
9144	2124	5.11	5.14	25.99	19.38	19.38	gi194374777	unnamed protein product [Homo sapiens]	Homo sapiens	4	1.85118	0.052923	1.8872
430	145	63.77	63.77	57.29	55.99	54.69	gi397502369	PREDICTED: 14-3-3 protein zeta/delta [Pan paniscus]	Homo sapiens	78	1.67011	0.052999	1.68286
9330	2162	4.79	4.86	58	36.67	31.33	gi31874034	hypothetical protein [Homo sapiens]	Homo sapiens	4	1.47027	0.0530057	1.48862
3140	871	18.04	19.18	35.31	22.71	18.08	gi89179321	protein unc-45 homolog A isoform 3 [Homo sapiens]	Homo sapiens	11	1.20997	0.0531061	1.21371
7718	1854	6.59	6.85	25.44	9.969	7.061	gi78068062	transferrin receptor trafficking protein [Homo sapiens]	Homo sapiens	5	1.79876	0.0532754	1.83612
5208	1394	10.32	10.55	53.71	30.57	17.43	gi42491362	inhibitor of nuclear factor kappa-B kinase-interacting protein isoform 2 [Homo sapiens]	Homo sapiens	6	1.19205	0.0535532	1.19719
113	35	126.44	126.44	89.66	86.45	85.22	gi62897681	calreticulin precursor variant [Homo sapiens]	Homo sapiens	181	1.87331	0.0535932	1.89304
8812	2065	5.6	5.79	34.75	21.54	17.48	gi14714703	UFM1-specific peptidase 2 [Homo sapiens]	Homo sapiens	5	1.43529	0.0540205	1.4497
436	147	63.59	65.19	76.14	70.83	66.29	gi62898948	tyrosyl-tRNA synthetase variant [Homo sapiens]	Homo sapiens	39	1.28389	0.054085	1.29086
3599	998	15.9	16.01	36.45	23.34	20.83	gi119577230	heterogeneous nuclear ribonucleoprotein L, isoform CRA_a [Homo sapiens]	Homo sapiens	10	1.38436	0.0541575	1.39549
7914	1885	6.32	6.39	26.48	12.76	12.76	gi530379431	PREDICTED: methylcrotonoyl-CoA carboxylase beta chain, mitochondrial isoform X1 [Homo sapiens]	Homo sapiens	6	1.71697	0.0541844	1.74834
6931	1671	8.02	8.28	27.69	13.48	12.57	gi325651948	anoctamin-10 isoform 4 [Homo sapiens]	Homo sapiens	4	1.57266	0.0543454	1.60595
6309	1606	8.32	8.32	45.22	34.19	27.94	gi49456283	PSMB8 [Homo sapiens]	Homo sapiens	5	1.55164	0.054376	1.57226
3774	1042	15.1	15.11	17.7	14.27	12.15	gi9966885	endosialin precursor [Homo sapiens]	Homo sapiens	8	1.46956	0.0543984	1.48435
6346	1610	8.27	8.7	25.33	13.61	9.181	gi40788954	KIAA0028 [Homo sapiens]	Homo sapiens	6	1.59127	0.0544672	1.61411
3187	888	17.76	17.82	27.73	12.4	9.124	gi119599604	DnaJ (Hsp40) homolog, subfamily C, member 13, isoform CRA_a [Homo sapiens]	Homo sapiens	14	1.31503	0.0546003	1.32305
5036	1366	10.84	13.07	20.83	12.96	9.981	gi530380588	PREDICTED: platelet-derived growth factor receptor beta isoform X1 [Homo sapiens]	Homo sapiens	10	1.54779	0.0553316	1.57066
5613	1440	10.02	10.5	29.15	15.49	13.17	gi578825039	PREDICTED: conserved oligomeric Golgi complex subunit 3 isoform X8 [Homo sapiens]	Homo sapiens	7	1.51063	0.055574	1.53458
2744	773	20.3	21.03	61.21	50	44.24	gi224177836	aryl hydrocarbon receptor interacting protein [Homo sapiens]	Homo sapiens	12	1.28354	0.0556373	1.29378
9357	2169	4.76	4.76	7.607	3.988	2.878	gi530362699	PREDICTED: neurogenic locus notch homolog protein 2 isoform X1 [Homo sapiens]	Homo sapiens	5	1.48759	0.0557104	1.50895
4932	1335	11.16	14.09	53.76	38.17	31.72	gi32335	HMG2B [Homo sapiens]	Homo sapiens	11	1.95767	0.0557457	2.00574
3830	1057	14.84	32.49	47.28	31.24	27.34	gi119632282	cullin 4B, isoform CRA_b [Homo sapiens]	Homo sapiens	18	1.23675	0.0559063	1.24741
2556	717	21.72	21.95	55.26	48.5	42.86	gi31874085	hypothetical protein [Homo sapiens]	Homo sapiens	11	1.52322	0.0562209	1.5468
1585	456	31.09	31.12	69.37	63.04	47.34	gi119626490	alcohol dehydrogenase 5 (class III), chi polypeptide, isoform CRA_b [Homo sapiens]	Homo sapiens	21	1.48986	0.0562453	1.5088
2918	820	19.47	19.51	48.64	40.2	34.24	gi194374237	unnamed protein product [Homo sapiens]	Homo sapiens	13	1.35294	0.0566517	1.36897
3170	882	17.89	17.97	34.88	23.52	23.52	gi4557555	endoglin isoform 2 precursor [Homo sapiens]	Homo sapiens	12	1.43195	0.0567469	1.45381
2500	704	22	36.74	78.05	73.58	69.11	gi437363	14-3-3n [Homo sapiens]	Homo sapiens	41	1.27582	0.0569606	1.28755
1436	424	33	34.06	68.01	60.22	55.38	gi119570072	ARP1 actin-related protein 1 homolog A, centractin alpha (yeast), isoform CRA_c [Homo sapiens]	Homo sapiens	20	1.48422	0.0573094	1.50576
7305	1762	7.32	7.7	57.4	43.05	38.57	gi530366904	PREDICTED: isoamyl acetate-hydrolyzing esterase 1 homolog isoform X1 [Homo sapiens]	Homo sapiens	6	1.57905	0.0573468	1.63584
2823	796	19.88	20.05	70.2	64.24	59.6	gi662033922	astrocytic phosphoprotein PEA-15 isoform a [Homo sapiens]	Homo sapiens	13	1.38875	0.0577937	1.40876
1012	295	41.62	41.92	49.57	48.19	41.62	gi194385318	unnamed protein product [Homo sapiens]	Homo sapiens	25	1.41584	0.0578998	1.43534
3375	939	16.82	16.86	28.72	21.54	21.54	gi295842307	splicing factor 1 isoform 4 [Homo sapiens]	Homo sapiens	10	1.65884	0.0581343	1.70581
5627	1445	10.01	10.12	41.27	18.48	17.22	gi186928854	28S ribosomal protein S31, mitochondrial [Homo sapiens]	Homo sapiens	5	1.5316	0.0583408	1.56896
2928	822	19.35	19.45	44.88	29.61	28.31	gi48145697	CPNE1 [Homo sapiens]	Homo sapiens	11	1.27513	0.0583459	1.2891
4703	1277	12	12.6	21.83	10.7	9.716	gi62897009	ubiquitin specific protease, proto-oncogene isoform b variant [Homo sapiens]	Homo sapiens	8	1.24202	0.0584899	1.26017
809	248	47.32	48.79	67.02	53.12	49.91	gi228008293	heterogeneous nuclear ribonucleoprotein Q isoform 5 [Homo sapiens]	Homo sapiens	25	1.29821	0.0586763	1.31256
5865	1514	9.18	11.48	22.14	14.26	13.32	gi179030	arylsulfatase B precursor [Homo sapiens]	Homo sapiens	6	1.42167	0.0588021	1.45678
5666	1460	9.95	10.08	28.63	17.27	14.68	gi530371755	PREDICTED: ubiquitin-like modifier-activating enzyme ATG7 isoform X4 [Homo sapiens]	Homo sapiens	7	1.34661	0.0588118	1.37472
3635	1011	15.7	37.62	83.58	78.61	75.62	gi49065350	RAB1B [Homo sapiens]	Homo sapiens	31	1.60315	0.0589351	1.6456
3516	973	16.16	16.81	26.67	19.13	13.66	gi40807029	ERAP2 protein [Homo sapiens]	Homo sapiens	8	1.43667	0.059077	1.46318
11447	2616	3.19	4.32	14.4	8.48	3.84	gi52545788	hypothetical protein [Homo sapiens]	Homo sapiens	3	1.53287	0.059273	1.59772
948	280	42.75	42.84	51.47	38.8	35.6	gi193785231	unnamed protein product [Homo sapiens]	Homo sapiens	25	1.35134	0.0593223	1.36913
258	103	74.57	74.87	90.34	81.35	71.69	gi285975	human rab GDI [Homo sapiens]	Homo sapiens	52	1.34125	0.0594198	1.35889
3503	970	16.26	17.93	45.7	27.67	25.16	gi324021716	serine/threonine-protein phosphatase 5 isoform 2 [Homo sapiens]	Homo sapiens	10	1.21725	0.0595061	1.22948
1040	306	40.88	41.19	76.91	59.49	51.66	gi119590497	fumarate hydratase, isoform CRA_b [Homo sapiens]	Homo sapiens	25	1.44468	0.0596027	1.47047
4398	1202	12.71	12.9	37.05	21.74	12.08	gi1923243	CUL-2 [Homo sapiens]	Homo sapiens	7	1.46372	0.0598531	1.49193
2583	725	21.61	21.65	40.84	29.93	29.93	gi23271299	Eukaryotic translation initiation factor 5 [Homo sapiens]	Homo sapiens	13	1.44558	0.0604082	1.47543
4620	1253	12.15	12.54	27.69	13.34	8.832	gi578832617	PREDICTED: lisH domain and HEAT repeat-containing protein KIAA1468 isoform X6 [Homo sapiens]	Homo sapiens	7	1.42903	0.0604942	1.45893
2863	812	19.6	20.24	34.15	20.67	16.61	gi38114846	ARHGEF1 protein, partial [Homo sapiens]	Homo sapiens	12	1.36645	0.0605321	1.39262
7104	1715	7.85	7.86	38.06	21.94	21.94	gi119609811	cytoglobin, isoform CRA_a [Homo sapiens]	Homo sapiens	5	1.53006	0.0608641	1.58637
5573	1431	10.05	10.06	38.67	34.81	34.81	gi325301078	translocon-associated protein subunit delta isoform 3 precursor [Homo sapiens]	Homo sapiens	5	1.48867	0.0609595	1.52911
4392	1200	12.76	12.84	45.31	27.23	23.34	gi56611112	Bystin-like [Homo sapiens]	Homo sapiens	7	1.26588	0.0611491	1.28841
1036	305	40.95	41.43	56.01	49.48	38.49	gi793763	membrane-type matrix metalloproteinase [Homo sapiens]	Homo sapiens	25	1.27743	0.0611618	1.29402
28865	4825	40.95	41.43	56.01	49.48	38.49	gi793763	membrane-type matrix metalloproteinase [Homo sapiens]	Homo sapiens	25	1.27743	0.0611618	1.29402
4498	1226	12.42	12.45	41.94	25.31	22.33	gi195947382	RILP-like protein 1 [Homo sapiens]	Homo sapiens	8	1.16277	0.06121	1.1749
6376	1617	8.22	8.74	29.04	12.78	7.065	gi111309288	CKAP5 protein [Homo sapiens]	Homo sapiens	11	1.47381	0.0613815	1.50877
9252	2142	4.95	6.68	28.82	20.09	15.72	gi368711292	collagen triple helix repeat-containing protein 1 isoform 2 [Homo sapiens]	Homo sapiens	4	1.43422	0.0615879	1.4978
2106	598	25.43	25.58	38.77	34.75	31.78	gi530403978	PREDICTED: dehydrogenase/reductase SDR family member 7 isoform X1 [Homo sapiens]	Homo sapiens	15	1.30234	0.0616033	1.3245
3493	966	16.29	18.53	84.08	68.79	65.61	gi62702214	unknown [Homo sapiens]	Homo sapiens	11	1.23051	0.0617759	1.24789
3570	986	16.06	16.21	47.79	31.27	29.79	gi119604833	GIPC PDZ domain containing family, member 1, isoform CRA_c [Homo sapiens]	Homo sapiens	8	1.43035	0.061908	1.46577
2108	599	25.38	25.73	51.52	37.61	34.22	gi194376202	unnamed protein product [Homo sapiens]	Homo sapiens	15	1.23496	0.0623871	1.25281
6912	1665	8.02	11.43	46.72	34.43	27.87	gi63102287	RAB13 protein, partial [Homo sapiens]	Homo sapiens	10	1.58814	0.0625666	1.68661
631	191	57.09	59.16	66.88	66.03	63.29	gi62897707	coronin, actin binding protein, 1C variant [Homo sapiens]	Homo sapiens	33	1.41704	0.0626121	1.44591
1785	505	29.01	29.24	66.59	57.11	57.11	gi20521842	KIAA0193 [Homo sapiens]	Homo sapiens	19	1.45666	0.0626344	1.49195
2522	712	21.89	22.16	77.01	67.82	62.07	gi49456555	PCNA [Homo sapiens]	Homo sapiens	16	1.2233	0.0626459	1.23885
3845	1058	14.83	14.95	27.58	21.32	19.97	gi194382854	unnamed protein product [Homo sapiens]	Homo sapiens	8	1.31931	0.0628787	1.34836
3159	877	18	18.02	19.8	16.6	16.6	gi561722	monocarboxylate transporter 1 [Homo sapiens]	Homo sapiens	9	1.58037	0.0628899	1.6383
5260	1412	10.17	17	75.76	63.13	57.07	gi62898465	SAR1a gene homolog 2 variant [Homo sapiens]	Homo sapiens	14	1.24331	0.0630806	1.27111
8568	2014	6	6.01	13.43	6	6	gi3550283	XRP2 protein [Homo sapiens]	Homo sapiens	3	1.54187	0.0632384	1.6359
1456	430	32.68	33.64	73.55	61.96	61.96	gi189069404	unnamed protein product [Homo sapiens]	Homo sapiens	23	1.61655	0.0632866	1.66924
1444	426	32.93	32.98	92.51	85.9	85.9	gi30795231	brain acid soluble protein 1 [Homo sapiens]	Homo sapiens	23	1.89495	0.0634006	1.97401
399	137	66.08	67.46	66.53	59.2	54.67	gi6274552	signal transducer and activator of transcription 1-alpha/beta isoform alpha [Homo sapiens]	Homo sapiens	44	1.30587	0.0634622	1.32718
2300	651	23.7	23.96	83.12	54.98	54.98	gi62089218	glutathione S-transferase M3 variant [Homo sapiens]	Homo sapiens	12	1.37535	0.0635024	1.40691
4558	1238	12.35	12.35	51.46	46.2	37.43	gi532044141	PREDICTED: cellular nucleic acid-binding protein isoform X3 [Microtus ochrogaster]	Homo sapiens	6	1.31224	0.0639278	1.34278
4829	1308	11.57	11.74	34.54	25.07	25.07	gi41327764	aflatoxin B1 aldehyde reductase member 2 [Homo sapiens]	Homo sapiens	6	1.56191	0.0640147	1.6393
5542	1425	10.06	10.57	33.73	15.68	14.73	gi119583593	farnesyltransferase, CAAX box, alpha, isoform CRA_b [Homo sapiens]	Homo sapiens	5	1.23006	0.0650426	1.25997
7473	1796	7.04	7.44	18.46	11.69	10.77	gi7023116	unnamed protein product [Homo sapiens]	Homo sapiens	6	1.48751	0.0652388	1.55852
5643	1451	10	10.43	48.56	39.92	37.86	gi530360807	PREDICTED: acyl-protein thioesterase 2 isoform X1 [Homo sapiens]	Homo sapiens	5	1.37135	0.0652573	1.42323
553	174	59.74	60.32	72.03	65.81	65.81	gi221040568	unnamed protein product [Homo sapiens]	Homo sapiens	35	1.29242	0.0652741	1.31577
9797	2263	4.22	5.05	24.4	9.677	4.839	gi4572588	staufen protein [Homo sapiens]	Homo sapiens	2	1.3678	0.0653792	1.43711
2056	579	26.29	26.35	96.64	89.93	87.31	gi18314496	Calpain, small subunit 1 [Homo sapiens]	Homo sapiens	30	1.22455	0.0654897	1.24387
2096	595	25.62	25.77	36.28	27.35	19.55	gi119586485	importin 4, isoform CRA_d [Homo sapiens]	Homo sapiens	17	1.33842	0.0656709	1.36836
7	5	232.47	232.51	80.83	72.18	68.52	gi27552808	Talin 1 [Homo sapiens]	Homo sapiens	190	1.18128	0.0656763	1.20185
4316	1190	12.98	13.01	35.27	18.33	18.33	gi1834524	urokinase-plasminogen activator [Homo sapiens]	Homo sapiens	7	1.45954	0.0657242	1.55126
425	144	63.96	67.37	69.36	58.65	55.08	gi15149465	caldesmon isoform 5 [Homo sapiens]	Homo sapiens	39	1.6047	0.0657722	1.65912
2836	802	19.8	19.8	60.59	58.47	55.93	gi530426819	PREDICTED: chloride intracellular channel protein 3 isoform X1 [Homo sapiens]	Homo sapiens	10	1.37123	0.0658245	1.40888
1265	371	36.5	39.4	56.22	41.62	36.8	gi62897191	nuclear autoantigenic sperm protein isoform 2 variant [Homo sapiens]	Homo sapiens	23	1.25133	0.0659205	1.27343
3178	885	17.8	17.97	56.37	42.76	40.39	gi38045942	NEDD8-activating enzyme E1 catalytic subunit isoform 1 [Homo sapiens]	Homo sapiens	10	1.25993	0.0662726	1.29156
2681	755	20.69	20.72	36.86	32.25	30.89	gi19923193	hsc70-interacting protein isoform 1 [Homo sapiens]	Homo sapiens	15	1.23487	0.0663995	1.25739
4636	1258	12.09	12.11	63.02	52.08	47.92	gi337518	ribosomal protein, partial [Homo sapiens]	Homo sapiens	9	1.18509	0.0665788	1.20727
7241	1744	7.51	11.05	53.14	44.44	31.88	gi189053457	unnamed protein product [Homo sapiens]	Homo sapiens	7	1.74089	0.0670001	1.87127
335	118	69.9	70.61	81.28	74.88	72.66	gi158259929	unnamed protein product [Homo sapiens]	Homo sapiens	66	1.54985	0.0673019	1.60828
1766	500	29.12	29.38	41.34	33.15	31.51	gi324021736	amyloid beta A4 protein isoform i precursor [Homo sapiens]	Homo sapiens	20	1.39657	0.0675053	1.44332
7492	1799	7.02	7.05	26.48	18.6	9.847	gi525313752	G-protein-signaling modulator 1 isoform b [Homo sapiens]	Homo sapiens	4	1.47455	0.0675436	1.55344
1366	404	34.57	34.57	79.43	74.11	68.79	gi33413400	S-formylglutathione hydrolase [Homo sapiens]	Homo sapiens	23	1.42385	0.0677769	1.46754
3255	904	17.55	17.6	27.78	18.65	15.77	gi3882273	KIAA0776 protein [Homo sapiens]	Homo sapiens	9	1.28619	0.068153	1.31707
2073	587	26.01	26.07	74.01	63	55.51	gi532691774	proteasome subunit alpha type-6 isoform c [Homo sapiens]	Homo sapiens	19	1.40941	0.068376	1.45333
9609	2223	4.39	4.87	26.03	13.48	4.307	gi578813399	PREDICTED: oxysterol-binding protein-related protein 3 isoform X5 [Homo sapiens]	Homo sapiens	2	1.55907	0.0685817	1.69552
11529	2626	3.13	3.37	20.25	12.4	9.091	gi4680697	CGI-29 protein [Homo sapiens]	Homo sapiens	2	1.36821	0.0685949	1.45175
4533	1231	12.39	12.48	54.24	37.88	34.55	gi74735811	RecName: Full=Protein FAM98B [Homo sapiens]	Homo sapiens	7	1.54013	0.0686467	1.63763
2386	671	23.08	23.14	71.85	63.45	60.08	gi397487389	PREDICTED: microtubule-associated protein RP/EB family member 1 isoform 2 [Pan paniscus]	Homo sapiens	13	1.49155	0.0686671	1.60911
2960	833	18.89	20.43	82.54	82.54	78.57	gi10439439	unnamed protein product [Homo sapiens]	Homo sapiens	15	1.77015	0.0686724	1.88671
3341	928	16.99	17.17	24.51	15.47	13.07	gi186354	membrane glycoprotein 130 [Homo sapiens]	Homo sapiens	10	1.26249	0.0689067	1.29407
10893	2515	3.79	7.33	34.96	28.46	23.98	gi410991931	pyrroline-5-carboxylate reductase 2 isoform 2 [Homo sapiens]	Homo sapiens	5	1.38128	0.0689922	1.47007
1254	364	36.83	36.94	52.65	43.14	39.38	gi578823785	PREDICTED: nucleosome assembly protein 1-like 1 isoform X15 [Homo sapiens]	Homo sapiens	28	1.56991	0.0690133	1.6378
2302	652	23.69	28.16	78.93	56.92	53.77	gi6841470	HSPC124 [Homo sapiens]	Homo sapiens	15	1.36783	0.0690169	1.40952
291	111	72.21	72.91	64.71	57.01	52.09	gi119600540	adaptor-related protein complex 2, beta 1 subunit, isoform CRA_b [Homo sapiens]	Homo sapiens	43	1.19427	0.0692821	1.21323
8674	2040	5.83	37.94	78.26	61.54	59.53	gi221040244	unnamed protein product [Homo sapiens]	Homo sapiens	28	1.50341	0.069518	1.62977
5908	1528	9.06	9.64	37.34	16.61	9.494	gi6807848	hypothetical protein [Homo sapiens]	Homo sapiens	5	1.37127	0.0697119	1.43767
11992	2698	2.78	2.78	51.55	32.3	32.3	gi48146611	FLJ20625 [Homo sapiens]	Homo sapiens	4	1.50294	0.0697787	1.63082
9505	2201	4.55	32.33	65.59	54.12	47.67	gi119576944	hCG2043377 [Homo sapiens]	Homo sapiens	26	2.45361	0.0701496	3.53167
541	170	60.48	119.44	87.48	83.36	75.99	gi33869643	EEF2 protein, partial [Homo sapiens]	Homo sapiens	139	1.42808	0.0701565	1.47432
1865	527	28.26	28.66	51.37	45.1	41.57	gi158257194	unnamed protein product [Homo sapiens]	Homo sapiens	15	1.37965	0.0702463	1.42682
5040	1367	10.81	10.89	56.93	43.07	33.17	gi296080766	platelet-activating factor acetylhydrolase IB subunit beta isoform b [Homo sapiens]	Homo sapiens	7	1.37348	0.0704991	1.46688
3663	1018	15.5	15.55	25.06	13.35	12.01	gi54124343	WASH complex subunit FAM21A isoform 1 [Homo sapiens]	HUMAN	10	1.21351	0.0706411	1.23874
2980	842	18.76	18.76	67.65	62.75	46.08	gi62897773	ribosomal protein S5 variant [Homo sapiens]	Homo sapiens	14	1.37544	0.0707156	1.42304
4754	1286	11.9	12.29	67.01	67.01	67.01	gi119568393	ribosomal protein S12, isoform CRA_a [Homo sapiens]	Homo sapiens	9	2.52602	0.0707885	3.72333
7002	1689	8	8.11	41.39	32.79	25.82	gi30819	unnamed protein product [Homo sapiens]	Homo sapiens	4	1.39239	0.0711392	1.49432
7709	1850	6.6	10.68	32.55	31.13	20.28	gi158261665	unnamed protein product [Homo sapiens]	Homo sapiens	6	1.43119	0.0712358	1.5455
248	97	76.63	76.63	68.86	66.52	65.64	gi308818200	dihydropyrimidinase-related protein 3 isoform 1 [Homo sapiens]	Homo sapiens	53	1.26181	0.0715436	1.29028
4134	1133	13.79	14.24	42.94	34.71	27.06	gi49168458	DNAJB1 [Homo sapiens]	Homo sapiens	10	1.34616	0.0716769	1.39854
2920	821	19.45	20.28	30.35	25.81	23.61	gi307775422	low-density lipoprotein receptor isoform 6 precursor [Homo sapiens]	Homo sapiens	15	1.26313	0.0721419	1.29992
11182	2570	3.48	3.49	32.96	22.35	10.61	gi62898009	signal peptidase complex (18kD) variant [Homo sapiens]	Homo sapiens	2	1.48582	0.0722391	1.62353
867	263	44.56	45.21	67.47	64.67	57.88	gi13938355	ATP6V1B2 protein, partial [Homo sapiens]	Homo sapiens	27	1.26125	0.0725124	1.29289
4246	1166	13.26	13.76	64.16	52.65	45.58	gi530406113	PREDICTED: COMM domain-containing protein 4 isoform X1 [Homo sapiens]	Homo sapiens	7	1.12961	0.0725939	1.14698
9186	2133	5.04	5.04	37.05	17.93	17.93	gi13559375	mitochondrial ribosomal protein L16 (L16mt) [Homo sapiens]	Homo sapiens	3	1.91228	0.0727049	2.13639
7139	1723	7.76	7.82	34.66	12.94	11.9	gi17511255	polyadenylate-binding protein-interacting protein 1 isoform 1 [Homo sapiens]	Homo sapiens	5	1.36885	0.0729046	1.43395
2121	602	25.3	25.5	71.47	66.99	61.22	gi7705855	estradiol 17-beta-dehydrogenase 12 [Homo sapiens]	Homo sapiens	18	1.53794	0.0730566	1.61194
3770	1041	15.14	15.91	39.11	25.72	22.83	gi33873325	KHDRBS1 protein [Homo sapiens]	Homo sapiens	9	1.26903	0.0731326	1.31096
11610	2645	3.04	3.04	17.97	7.801	5.201	gi4557010	lysosomal acid phosphatase isoform 1 precursor [Homo sapiens]	Homo sapiens	2	1.63918	0.0732492	1.83959
5053	1369	10.76	10.84	75.37	64.93	55.22	gi71773201	adenine phosphoribosyltransferase isoform b [Homo sapiens]	Homo sapiens	8	1.51542	0.0737975	1.63221
1878	533	28.05	28.46	61.04	53.82	51.41	gi49456277	PSME1 [Homo sapiens]	Homo sapiens	18	1.52741	0.074058	1.60271
4303	1186	13.03	13.31	58.82	51.37	43.92	gi37547	unnamed protein product [Homo sapiens]	Homo sapiens	8	1.76988	0.0743672	1.93556
2647	745	21.06	21.11	36.97	16.76	15.3	gi1418930	prepro-alpha2(I) collagen [Homo sapiens]	Homo sapiens	16	1.34756	0.0744998	1.39869
10101	2334	4.05	4.06	46.39	21.69	21.69	gi13620885	mitochondrial ribosomal protein S6 [Homo sapiens]	Homo sapiens	2	1.51187	0.0745143	1.67322
7147	1725	7.74	9.3	79.75	60.13	42.41	gi526479822	dynactin subunit 3 isoform 3 [Homo sapiens]	Homo sapiens	5	1.32175	0.0745877	1.41564
6295	1602	8.37	8.37	55.68	29.55	29.55	gi238776833	THO complex subunit 4 [Homo sapiens]	Homo sapiens	5	1.34311	0.0747451	1.44482
5652	1455	10	10	47.27	32.12	26.67	gi194381766	unnamed protein product [Homo sapiens]	Homo sapiens	7	1.23327	0.0748298	1.28226
1428	422	33.05	33.26	60.11	54.78	52.25	gi158257630	unnamed protein product [Homo sapiens]	Homo sapiens	19	1.4399	0.0752489	1.50365
3925	1080	14.35	15.05	63.39	48.21	45.98	gi28827795	charged multivesicular body protein 4b [Homo sapiens]	Homo sapiens	8	1.41967	0.0752497	1.49522
12198	2745	2.48	11.42	33.4	11.44	7.628	gi194380970	unnamed protein product [Homo sapiens]	Homo sapiens	10	1.29829	0.0754041	1.3547
12096	2722	2.61	2.7	20.59	9.752	4.489	gi4416261	gibbon ape leukemia virus receptor 1 [Homo sapiens]	Homo sapiens	2	1.33432	0.075535	1.43609
5592	1436	10.03	10.09	31.67	14.52	14.52	gi40788949	KIAA1293 [Homo sapiens]	Homo sapiens	5	1.41588	0.0756855	1.49928
5750	1480	9.71	9.91	24.61	17.45	14.31	gi194375081	unnamed protein product [Homo sapiens]	Homo sapiens	6	1.31544	0.076116	1.37712
7317	1764	7.31	7.62	51.98	22.03	20.9	gi5689473	KIAA1068 protein [Homo sapiens]	Homo sapiens	5	1.75498	0.0761282	1.95819
4517	1229	12.4	12.63	32.2	17.06	13.95	gi299758464	TBC1 domain family member 15 isoform 3 [Homo sapiens]	Homo sapiens	8	1.33209	0.0763349	1.39216
5776	1487	9.59	11.54	49.17	41.91	24.42	gi189053940	unnamed protein product [Homo sapiens]	Homo sapiens	7	1.43871	0.0766473	1.51717
7261	1751	7.44	7.56	64.55	50.91	50.91	gi119600037	Mak3 homolog (S. cerevisiae), isoform CRA_b [Homo sapiens]	Homo sapiens	6	1.77434	0.0769295	2.06891
4016	1102	14.15	19.71	37.31	28.5	23.32	gi2105469	putative RNA binding protein KOC [Homo sapiens]	Homo sapiens	11	1.34643	0.0769343	1.40679
3697	1022	15.4	17.15	46.15	46.15	43.89	gi612149787	apoptosis regulator BAX isoform 1 [Homo sapiens]	Homo sapiens	13	1.51454	0.0774745	1.61195
1651	469	30.12	34.53	66.35	64.42	61.06	gi181335	cyclophilin B [Homo sapiens]	Homo sapiens	47	1.5675	0.0774835	1.66077
4069	1116	14.05	14.73	43.22	24.36	23.38	gi189054361	unnamed protein product [Homo sapiens]	Homo sapiens	10	1.42525	0.0782435	1.51894
9709	2239	4.34	4.34	37.69	20.1	15.58	gi119600196	PEST proteolytic signal containing nuclear protein, isoform CRA_a [Homo sapiens]	Homo sapiens	2	1.48155	0.0782943	1.65424
7203	1737	7.62	9.74	20.66	15.43	15.43	gi194385728	unnamed protein product [Homo sapiens]	Homo sapiens	9	2.16168	0.078312	2.54115
1406	415	33.59	34.57	65.98	61.83	59.75	gi54696300	proteasome (prosome, macropain) subunit, alpha type, 5 [Homo sapiens]	Homo sapiens	23	1.64111	0.0786897	1.76737
204	75	85.7	165.34	84.31	80.67	74.51	gi431822408	heat shock protein HSP 90-beta isoform c [Homo sapiens]	Homo sapiens	209	1.53873	0.0788384	1.62278
1644	468	30.16	31.02	50.21	46.25	38.75	gi194385922	unnamed protein product [Homo sapiens]	Homo sapiens	21	1.2959	0.0789111	1.3426
8919	2086	5.47	5.47	46.43	37.5	30.95	gi530407863	PREDICTED: calcium-regulated heat stable protein 1 isoform X1 [Homo sapiens]	Homo sapiens	3	1.34649	0.0790212	1.46658
3084	853	18.5	19.64	67.19	61.72	61.72	gi119624101	ribosomal protein S18, isoform CRA_c [Homo sapiens]	Homo sapiens	15	1.55432	0.0791004	1.66179
5689	1464	9.91	10.01	49.79	27.57	27.57	gi4755083	density regulated protein drp1 [Homo sapiens]	Homo sapiens	5	1.29415	0.0793595	1.3686
11282	2584	3.41	5.19	20	20	17.78	gi530408956	PREDICTED: 28S ribosomal protein S34, mitochondrial isoform X2 [Homo sapiens]	Homo sapiens	4	1.89997	0.0794502	2.29033
4244	1164	13.29	16.69	61.23	45.85	35.38	gi158259627	unnamed protein product [Homo sapiens]	Homo sapiens	11	1.54026	0.0798704	1.6596
2721	766	20.37	20.57	41.99	27.99	26.81	gi4519425	protein-tyrosine phosphatase [Homo sapiens]	Homo sapiens	12	1.22411	0.079947	1.2609
2389	673	22.99	35.26	73.28	71.66	69.64	gi193785841	unnamed protein product [Homo sapiens]	Homo sapiens	40	1.37158	0.0800709	1.43858
6341	1609	8.29	8.43	23.54	10.66	8.08	gi114624054	PREDICTED: probable ATP-dependent RNA helicase DDX58 isoform 2 [Pan troglodytes]	Homo sapiens	6	1.37244	0.0802843	1.44571
1702	481	29.83	29.83	31.98	31.05	29.39	gi5032093	neutral amino acid transporter B(0) isoform 1 [Homo sapiens]	Homo sapiens	17	1.37966	0.0805745	1.44614
7565	1815	6.86	7.62	66.92	52.63	38.35	gi1869803	mammary-derived growth inhibitor [Homo sapiens]	Homo sapiens	4	2.18369	0.0806883	3.54146
492	166	60.98	61.61	70.93	58.59	53.87	gi194385506	unnamed protein product [Homo sapiens]	Homo sapiens	43	1.31073	0.0807097	1.4226
7169	1730	7.69	7.75	25	8.777	7.181	gi194294543	collagen type IV alpha-3-binding protein isoform 3 [Homo sapiens]	Homo sapiens	4	1.32793	0.0809837	1.44799
1742	494	29.4	31.08	77.82	61.69	59.68	gi4092058	proteasome subunit HSPC [Homo sapiens]	Homo sapiens	21	1.3282	0.0810211	1.38277
8238	1952	6.03	6.08	31.48	19.02	17.7	gi48146783	REC14 [Homo sapiens]	Homo sapiens	3	1.48491	0.0811678	1.67645
8715	2046	5.77	6.36	26.28	9.949	7.653	gi193785485	unnamed protein product [Homo sapiens]	Homo sapiens	3	1.40238	0.0813258	1.55649
10115	2336	4.04	4.46	22.59	10.62	6.371	gi119577252	seryl-tRNA synthetase 2, isoform CRA_d [Homo sapiens]	Homo sapiens	2	2.23282	0.0815599	3.7239
10833	2505	3.88	3.9	18.62	10.97	8.418	gi10438957	unnamed protein product [Homo sapiens]	Homo sapiens	3	2.26894	0.0815886	3.82483
8669	2039	5.85	6.03	28.01	12.5	8.565	gi119618938	pseudouridylate synthase 1, isoform CRA_c [Homo sapiens]	Homo sapiens	3	1.46293	0.0819907	1.59959
6289	1601	8.38	8.75	38.86	23.71	16.29	gi21309854	NUDT10 [Homo sapiens]	Homo sapiens	5	1.79405	0.082221	2.15855
10780	2498	3.92	4.08	27.91	8.837	3.256	gi34526545	FLJ00334 protein [Homo sapiens]	Homo sapiens	2	1.95383	0.0823459	2.2392
1062	312	40.4	40.41	58.33	54.63	50.23	gi178277	S-adenosylhomocysteine hydrolase [Homo sapiens]	Homo sapiens	25	1.21084	0.0824641	1.24451
4825	1307	11.58	11.62	48.24	33.55	22.36	gi193787128	unnamed protein product [Homo sapiens]	Homo sapiens	7	1.40565	0.0825208	1.49214
8266	1957	6.03	6.05	52.59	43.97	43.97	gi47682777	NADH dehydrogenase (ubiquinone) 1 alpha subcomplex, 5, 13kDa [Homo sapiens]	Homo sapiens	3	1.46307	0.0830266	1.65491
8902	2081	5.51	5.85	40.57	17.79	13.17	gi773300	succinate dehydrogenase iron-protein subunit B [Homo sapiens]	Homo sapiens	3	1.6969	0.0832964	2.01639
233	90	79.33	80.74	83.58	74.09	69.71	gi540344518	EH domain-containing protein 1 isoform 2 [Homo sapiens]	Homo sapiens	57	1.3391	0.084058	1.39779
4822	1305	11.58	11.95	34.92	34.6	26.98	gi194388222	unnamed protein product [Homo sapiens]	Homo sapiens	6	1.27798	0.0844536	1.33728
6301	1604	8.36	8.36	31.69	31.69	27.46	gi226246671	40S ribosomal protein S20 isoform 1 [Homo sapiens]	Homo sapiens	5	1.22347	0.0847535	1.28758
6400	1619	8.21	8.29	31.13	13.97	13.97	gi426329592	PREDICTED: FAS-associated factor 1-like [Gorilla gorilla gorilla]	Homo sapiens	5	1.31816	0.0850065	1.41433
1808	512	28.81	30.29	31.92	21.31	16.04	gi608785245	cytoplasmic FMR1 interacting protein 1 isoform A, partial [Homo sapiens]	Homo sapiens	20	1.28065	0.0850615	1.33066
2515	708	21.97	22.03	44.18	36.04	32.75	gi415849	adenylosuccinate synthetase [Homo sapiens]	Homo sapiens	13	1.17447	0.0851519	1.20903
4302	1185	13.05	13.18	25.13	20.17	17.26	gi530414438	PREDICTED: histone-arginine methyltransferase CARM1 isoform X1 [Homo sapiens]	Homo sapiens	8	1.25503	0.0851707	1.30992
5552	1427	10.06	10.08	49.39	39.02	35.37	gi89573879	ribosomal protein L18 [Homo sapiens]	Homo sapiens	5	1.22513	0.0852173	1.2811
1774	502	29.09	29.32	64.54	50.83	50.83	gi532164728	eukaryotic peptide chain release factor subunit 1 isoform 3 [Homo sapiens]	Homo sapiens	18	1.20073	0.0855924	1.23763
1970	561	27.04	27.24	48.63	34.31	33.33	gi38197010	PALLD protein, partial [Homo sapiens]	Homo sapiens	14	1.27876	0.0855973	1.34009
5769	1484	9.69	9.74	35.46	23.47	20.41	gi62898776	branched chain aminotransferase 2, mitochondrial variant [Homo sapiens]	Homo sapiens	6	1.4621	0.0856887	1.5721
3344	930	16.96	18.65	35.51	22.9	15.42	gi3319956	E1B-55kDa-associated protein [Homo sapiens]	Homo sapiens	9	1.36336	0.0857612	1.45222
7157	1728	7.71	12.28	75	50	46.21	gi485601392	Chain M, Structure Of The Human 40s Ribosomal Proteins	Homo sapiens	9	1.86312	0.0858692	2.19119
6535	1642	8.08	8.45	27.3	16.03	9.206	gi530378678	PREDICTED: exocyst complex component 3 isoform X2 [Homo sapiens]	Homo sapiens	4	1.41622	0.0859106	1.59955
12541	2805	2.23	4.42	24.44	14.81	14.81	gi40806193	transmembrane protein 189 isoform 1 [Homo sapiens]	Homo sapiens	3	2.06975	0.0860096	3.51265
4769	1290	11.83	12.48	80.98	53.99	49.69	gi62088020	26S proteasome-associated pad1 homolog variant [Homo sapiens]	Homo sapiens	9	1.49134	0.0862086	1.63209
6131	1573	8.65	9.85	29.26	20.11	16.34	gi578821591	PREDICTED: serine/threonine-protein phosphatase 6 regulatory subunit 3 isoform X22 [Homo sapiens]	Homo sapiens	8	1.41595	0.0862562	1.55169
1715	484	29.7	30.05	48.6	31.16	29.56	gi14285174	elongation factor G [Homo sapiens]	Homo sapiens	15	1.40004	0.0862818	1.48304
9328	2161	4.8	4.81	39.11	16.76	16.76	gi8163626	pituitary tumor-transforming gene protein binding factor [Homo sapiens]	Homo sapiens	3	1.3263	0.0863535	1.46565
5655	1456	10	10	62.77	54.26	54.26	gi119617333	transmembrane protein 4, isoform CRA_c [Homo sapiens]	Homo sapiens	5	1.33602	0.0864824	1.44251
3271	908	17.46	17.57	25.98	15.53	12.65	gi1101029	pyruvate carboxylase precursor [Homo sapiens]	Homo sapiens	12	1.37462	0.0865605	1.45593
3682	1020	15.47	15.51	62	38.33	33.67	gi62087384	fusion (involved in t(12;16) in malignant liposarcoma) isoform a variant [Homo sapiens]	Homo sapiens	9	1.53527	0.0865889	1.69277
3464	961	16.41	16.44	30.69	25.2	23.17	gi530788250	yorkie homolog isoform 8 [Homo sapiens]	Homo sapiens	9	1.33053	0.0866747	1.41214
6412	1621	8.19	8.27	41.29	20.32	15.16	gi119583765	proline synthetase co-transcribed homolog (bacterial), isoform CRA_b [Homo sapiens]	Homo sapiens	4	1.38525	0.0866932	1.49228
9838	2273	4.18	4.19	17.84	15.14	11.35	gi34147529	biorientation of chromosomes in cell division protein 1 isoform a [Homo sapiens]	Homo sapiens	2	1.53638	0.0867921	1.79148
1966	560	27.07	27.15	34.72	19.45	18.03	gi119631360	NCK-associated protein 1, isoform CRA_d [Homo sapiens]	Homo sapiens	19	1.34916	0.0868319	1.42467
1561	449	31.36	32.1	63.49	46.94	35.6	gi62087534	ribosomal protein L4 variant [Homo sapiens]	Homo sapiens	16	1.26382	0.087271	1.3126
912	273	43.18	43.4	37.72	28.43	25.35	gi1806048	nuclear DNA helicase II [Homo sapiens]	Homo sapiens	25	1.20303	0.0883885	1.24258
1207	354	37.35	38.37	53.49	47.31	42.74	gi14043070	heterogeneous nuclear ribonucleoprotein A1 isoform b [Homo sapiens]	Homo sapiens	29	1.46563	0.0884828	1.57561
5656	1457	9.98	10.52	49.32	36.3	26.03	gi62897529	tetratricopeptide repeat domain 1 variant [Homo sapiens]	Homo sapiens	6	2.03602	0.0886107	3.54526
2585	726	21.56	36.1	57.3	46.03	35.67	gi158258705	unnamed protein product [Homo sapiens]	Homo sapiens	22	1.22055	0.0886123	1.26929
11558	2635	3.1	3.57	21.72	12.37	9.848	gi47519420	reticulon-4-interacting protein 1, mitochondrial precursor [Homo sapiens]	Homo sapiens	2	2.3723	0.0887029	4.6615
486	165	60.99	62.53	66.79	59.35	51.34	gi48145609	PSAP [Homo sapiens]	Homo sapiens	47	1.32365	0.0888889	1.3869
4068	1115	14.05	15.74	51.12	41.21	37.7	gi2058396	adenovirus E3-14.7K interacting protein 1 [Homo sapiens]	Homo sapiens	9	1.39987	0.0891042	1.50109
3608	1001	15.87	16.09	47.12	35.61	25.16	gi305410791	glutathione reductase, mitochondrial isoform 3 precursor [Homo sapiens]	Homo sapiens	8	1.31819	0.0891754	1.39612
10015	2319	4.06	4.19	15.97	8.175	6.464	gi62988827	unknown [Homo sapiens]	Homo sapiens	3	2.10895	0.0894391	3.82223
3363	936	16.86	17.11	27.33	9.408	5.449	gi633226	Tpr [Homo sapiens]	Homo sapiens	12	1.36823	0.0894883	1.44636
1775	503	29.03	29.09	70.41	56.16	53.42	gi33286853	SGT1B protein [Homo sapiens]	Homo sapiens	17	1.26171	0.089587	1.31636
1149	337	38.71	40.16	81.57	62.46	55.63	gi114647215	PREDICTED: 40S ribosomal protein S2-like isoform 5 [Pan troglodytes]	Homo sapiens	26	1.35351	0.0899522	1.42602
4187	1146	13.57	14.36	50.83	30.83	20.62	gi2081622	UMP synthase [Homo sapiens]	Homo sapiens	6	1.24696	0.0901901	1.30431
9770	2257	4.24	4.26	19.81	6.51	4.155	gi119597223	hypothetical protein LOC55610, isoform b, isoform CRA_c [Homo sapiens]	Homo sapiens	2	1.99999	0.0902096	3.51271
1129	330	39.39	39.83	68	63.33	63.33	gi397511518	PREDICTED: 40S ribosomal protein SA [Pan paniscus]	Homo sapiens	36	1.36375	0.0903456	1.44236
6203	1583	8.55	11.78	27.96	15.64	12.8	gi221042332	unnamed protein product [Homo sapiens]	Homo sapiens	7	1.38513	0.0903961	1.5023
1004	293	41.7	42.53	48.46	33.23	31.84	gi4503579	band 4.1-like protein 2 isoform a [Homo sapiens]	Homo sapiens	25	1.42741	0.0906323	1.52416
3950	1087	14.29	14.3	41.94	28.78	28.78	gi20521838	KIAA0180 [Homo sapiens]	Homo sapiens	7	1.46572	0.0908592	1.59191
3742	1035	15.24	15.28	24.42	19.01	19.01	gi221043038	unnamed protein product [Homo sapiens]	Homo sapiens	10	1.25256	0.0908939	1.3257
8174	1940	6.06	6.17	27.69	13.27	12.13	gi1710188	unknown [Homo sapiens]	Homo sapiens	3	1.52864	0.0909505	1.7318
13687	2989	2.02	2.02	18.3	2.957	2.957	gi16418361	protein RFT1 homolog [Homo sapiens]	Homo sapiens	1	2.00638	0.0911192	3.57895
2405	678	22.73	24.33	41.47	34.56	30.65	gi194379888	unnamed protein product [Homo sapiens]	Homo sapiens	14	1.37612	0.0911403	1.46312
4019	1104	14.14	15.3	19.26	13.9	12.98	gi406719590	ER membrane protein complex subunit 1 isoform 4 precursor [Homo sapiens]	Homo sapiens	9	1.35667	0.0911731	1.48463
10342	2386	4.01	4.11	20.73	8.123	6.723	gi190358526	uncharacterized protein C17orf59 [Homo sapiens]	Homo sapiens	2	1.99444	0.0912106	3.54461
3266	907	17.46	17.68	53.62	28.36	23.19	gi62089254	DnaJ (Hsp40) homolog, subfamily C, member 7 variant [Homo sapiens]	Homo sapiens	10	1.43761	0.0912917	1.54397
5571	1430	10.05	12.32	60.87	49.69	37.89	gi576556	KIAA0118 [Homo sapiens]	Homo sapiens	7	1.29257	0.0915248	1.43222
3117	866	18.22	18.93	57.05	36.24	29.53	gi2773158	heterogeneous nuclear ribonucleoprotein D0B [Homo sapiens]	Homo sapiens	11	1.39412	0.0915872	1.50666
3905	1074	14.5	15.18	62.99	61.04	48.7	gi1237406	Cu/Zn-superoxide dismutase [Homo sapiens]	Homo sapiens	11	1.40272	0.0917421	1.51854
1569	453	31.27	33.41	43.01	19.87	19.36	gi578830422	PREDICTED: collagen alpha-1(I) chain isoform X1 [Homo sapiens]	Homo sapiens	21	1.27102	0.0917466	1.33174
6516	1637	8.12	8.21	17.29	7.385	4.692	gi578817221	PREDICTED: FK506-binding protein 15 isoform X2 [Homo sapiens]	Homo sapiens	4	1.75666	0.0919188	2.20473
6914	1666	8.02	10.18	33.89	26.39	26.39	gi158256850	unnamed protein product [Homo sapiens]	Homo sapiens	6	1.63828	0.0927863	2.00667
5862	1513	9.19	9.21	29.45	26.82	24.78	gi119615495	UDP-galactose-4-epimerase, isoform CRA_d [Homo sapiens]	Homo sapiens	6	1.20273	0.092793	1.25716
8059	1916	6.16	6.17	29.67	14.23	9.892	gi205277429	protein FAM160B1 isoform b [Homo sapiens]	Homo sapiens	5	1.63046	0.092803	1.85384
9282	2150	4.84	4.88	38.42	25.42	25.42	gi56549133	matrix-remodeling-associated protein 7 isoform 2 precursor [Homo sapiens]	Homo sapiens	3	2.10893	0.0928147	4.02344
3535	977	16.12	16.16	65.13	47.51	45.21	gi390608669	prohibitin-2 isoform 3 [Homo sapiens]	Homo sapiens	10	1.39689	0.0928433	1.6028
3645	1013	15.69	15.69	58.29	50.86	45.14	gi182518	ferritin light subunit [Homo sapiens]	Homo sapiens	10	1.56316	0.0935732	1.74295
7934	1888	6.31	6.32	53.01	42.17	32.53	gi3088339	ribosomal protein S11 [Homo sapiens]	Homo sapiens	3	1.76973	0.0940294	2.25148
5223	1400	10.24	10.52	48.23	40.27	30.09	gi194375470	unnamed protein product [Homo sapiens]	Homo sapiens	5	2.07851	0.0944682	2.53594
7629	1831	6.75	6.82	22.33	10.67	9.246	gi6630618	KIAA0021 protein [Homo sapiens]	Homo sapiens	4	1.20309	0.0945707	1.27582
11516	2623	3.16	3.32	14.33	5	4.333	gi49176519	cell proliferation-inducing protein 54 [Homo sapiens]	Homo sapiens	3	0.608835	0.094653	2.03034
2250	633	24.27	24.54	79.71	72.46	72.46	gi4503029	cellular retinoic acid-binding protein 2 [Homo sapiens]	Homo sapiens	19	1.68914	0.0949093	1.8804
5536	1423	10.07	10.37	18.41	10.89	8.642	gi115528752	SLFN5 protein [Homo sapiens]	Homo sapiens	5	1.73385	0.0949138	2.19619
5003	1354	11	11.13	41.75	22.68	22.68	gi119593113	family with sequence similarity 50, member A, isoform CRA_d [Homo sapiens]	Homo sapiens	8	1.27477	0.0950633	1.41532
5589	1434	10.04	10.13	35.14	29.43	21.92	gi193786743	unnamed protein product [Homo sapiens]	Homo sapiens	5	1.20692	0.095194	1.2712
8512	2006	6	6.08	20.2	9.796	8.776	gi578800097	PREDICTED: serine/arginine-rich splicing factor 11 isoform X4 [Homo sapiens]	Homo sapiens	3	1.32846	0.0955094	1.50303
16	8	195.46	195.5	87.11	85.43	83.18	gi28334	unnamed protein product [Homo sapiens]	Homo sapiens	216	1.34873	0.0956583	1.43073
3571	987	16.06	16.15	31.81	15.22	11.51	gi62896731	minichromosome maintenance protein 3 variant [Homo sapiens]	Homo sapiens	9	1.1651	0.0958387	1.21142
1707	482	29.75	29.75	46.83	40.9	37.83	gi94538354	mitochondrial-processing peptidase subunit beta precursor [Homo sapiens]	Homo sapiens	16	1.26792	0.0958628	1.3422
1713	483	29.7	33.05	90.6	82.48	80.34	gi62897513	proteasome alpha 2 subunit variant [Homo sapiens]	Homo sapiens	23	1.74763	0.0959228	2.04318
10236	2359	4.02	8.86	29.92	10.23	7.597	gi181402	epidermal cytokeratin 2 [Homo sapiens]	Homo sapiens	5	1.9128	0.0964208	3.5175
5773	1486	9.65	9.91	56.94	31.71	24.31	gi55770878	neuronal pentraxin-1 precursor [Homo sapiens]	Homo sapiens	7	1.37005	0.0966186	1.52033
4790	1297	11.72	12.02	31.81	26.77	25.63	gi578836794	PREDICTED: bcl-2-like protein 13 isoform X1 [Homo sapiens]	Homo sapiens	7	1.53153	0.0969677	1.85332
9050	2109	5.24	5.66	14.95	6.947	5.895	gi2104522	lactoferrin [Homo sapiens]	Homo sapiens	3	1.31004	0.0971621	1.47896
5878	1520	9.11	9.86	34.26	20.33	16.16	gi119630387	mitochondrial ribosomal protein L39, isoform CRA_d [Homo sapiens]	Homo sapiens	6	1.50393	0.0973549	1.69131
6561	1647	8.06	9.12	39.19	23.63	19.6	gi62898712	mitogen-activated protein kinase kinase 3 isoform B variant [Homo sapiens]	Homo sapiens	7	1.55614	0.0974747	1.80547
5540	1424	10.07	10.07	39.93	30.77	30.77	gi6048243	TOLLIP protein [Homo sapiens]	Homo sapiens	7	1.38739	0.0975305	1.54894
5249	1409	10.18	10.26	43.9	28.22	25.44	gi530418498	PREDICTED: dolichol-phosphate mannosyltransferase isoform X1 [Homo sapiens]	Homo sapiens	6	1.21915	0.0975802	1.30328
2861	811	19.62	20.15	41.55	32.99	28.51	gi119606614	signal transducing adaptor molecule (SH3 domain and ITAM motif) 1, isoform CRA_b [Homo sapiens]	Homo sapiens	12	1.24645	0.0975996	1.31644
8915	2085	5.47	6.27	28.42	14.52	13.49	gi5805295	RNA-binding protein isoform G3BP-2a [Homo sapiens]	Homo sapiens	5	1.89869	0.0977023	3.52603
10305	2379	4.01	9.09	47.84	30.9	21.26	gi2828149	cyclophilin-33A [Homo sapiens]	Homo sapiens	5	1.9147	0.0980001	3.59892
8102	1926	6.11	6.16	32.37	15.38	12.82	gi28194039	cervical cancer suppressor gene-4 protein [Homo sapiens]	Homo sapiens	3	1.89097	0.0980154	3.51223
4135	1134	13.78	14.17	42.42	33.71	27.65	gi48145917	DNAJC8 [Homo sapiens]	Homo sapiens	7	1.50894	0.0982589	1.67317
3750	1036	15.23	16.63	38	36	32.4	gi62898640	acidic (leucine-rich) nuclear phosphoprotein 32 family, member B variant [Homo sapiens]	Homo sapiens	11	1.28252	0.0990429	1.39785
4755	1287	11.89	11.96	63.2	56.28	53.68	gi119592788	isochorismatase domain containing 2, isoform CRA_d [Homo sapiens]	Homo sapiens	7	1.28359	0.0992296	1.38272
4111	1127	13.9	14.22	36.41	24.4	23.48	gi119575290	hCG2002789, isoform CRA_b [Homo sapiens]	Homo sapiens	7	1.52054	0.0997723	1.76123
4198	1148	13.56	14.53	22.68	15.07	14	gi530377827	PREDICTED: N-acetylgalactosaminyltransferase 7 isoform X1 [Homo sapiens]	Homo sapiens	8	1.24517	0.099786	1.34471
925	278	42.8	44.15	63.94	51.67	47.4	gi32452905	TPA_exp: kinesin light chain 1A [Homo sapiens]	Homo sapiens	22	1.2401	0.0999238	1.29891
3887	1070	14.59	17.22	39.5	23.35	19.53	gi578810467	PREDICTED: neurolysin, mitochondrial isoform X2 [Homo sapiens]	Homo sapiens	11	1.18318	0.0999646	1.23191
4866	1319	11.35	11.4	71.24	62.75	58.82	gi193786356	unnamed protein product [Homo sapiens]	Homo sapiens	6	1.50695	0.100021	1.74113
3723	1030	15.3	15.35	58.99	50	46.63	gi578810898	PREDICTED: 40S ribosomal protein S14 isoform X1 [Homo sapiens]	Homo sapiens	9	1.60494	0.100327	1.89771
799	243	48.3	48.42	56.92	48.9	45.6	gi194097354	eukaryotic peptide chain release factor GTP-binding subunit ERF3A isoform 2 [Homo sapiens]	Homo sapiens	31	1.32983	0.100947	1.42908
3827	1056	14.87	17.71	57.46	50.88	48.68	gi7706497	UMP-CMP kinase isoform a [Homo sapiens]	Homo sapiens	12	1.33109	0.101203	1.43584
1728	487	29.61	30.35	47.46	34.76	30.48	gi68160937	E3 ubiquitin/ISG15 ligase TRIM25 [Homo sapiens]	HUMAN	16	1.24827	0.101373	1.31644
2793	786	20.11	20.57	32.39	16.59	11.89	gi23305895	ATP-binding cassette protein C4 splice variant A [Homo sapiens]	Homo sapiens	11	1.25345	0.101393	1.32512
3191	889	17.74	18.17	51.42	26.53	18.63	gi34192895	QSOX2 protein [Homo sapiens]	Homo sapiens	9	1.33402	0.101823	1.43024
7292	1759	7.37	7.37	41.41	36.12	33.92	gi26996895	Candidate tumor suppressor in ovarian cancer 2 [Homo sapiens]	Homo sapiens	5	1.29692	0.102055	1.42606
1067	315	40.14	40.27	61.96	44.9	40.98	gi62897977	lectin, mannose-binding, 1 precursor variant [Homo sapiens]	Homo sapiens	23	1.37561	0.102489	1.48301
6374	1616	8.22	8.86	39.71	32.06	23.44	gi578840688	PREDICTED: D-dopachrome decarboxylase isoform X1 [Homo sapiens]	Homo sapiens	4	0.531496	0.102609	3.6904
8553	2012	6	6.03	69.15	39.36	39.36	gi4757812	ATP synthase subunit f, mitochondrial isoform 2a [Homo sapiens]	Homo sapiens	3	1.95699	0.102675	4.00656
8180	1941	6.06	6.11	24.22	9.317	7.453	gi530362739	PREDICTED: 39S ribosomal protein L37, mitochondrial isoform X1 [Homo sapiens]	Homo sapiens	3	1.58162	0.103485	1.87749
2254	635	24.23	24.23	63.72	58.85	56.64	gi14041967	unnamed protein product [Homo sapiens]	Homo sapiens	16	1.52214	0.103811	1.69537
8001	1903	6.23	6.63	35.22	18.24	11.95	gi16553992	unnamed protein product [Homo sapiens]	Homo sapiens	3	1.4295	0.10398	1.63574
10415	2409	4.01	4.01	14.57	6.102	6.102	gi10437164	unnamed protein product [Homo sapiens]	Homo sapiens	2	1.82321	0.104023	3.51892
9173	2129	5.08	5.25	61.69	40.91	20.78	gi62244044	OCIA domain-containing protein 2 isoform 1 [Homo sapiens]	Homo sapiens	3	1.82635	0.104335	2.48428
3307	917	17.26	17.74	48.52	33.26	30.07	gi171906575	drebrin-like protein isoform c [Homo sapiens]	Homo sapiens	9	1.13814	0.104879	1.18043
4237	1161	13.31	32.29	89.26	81.21	73.83	gi343887344	cofilin-2 isoform 2 [Homo sapiens]	Homo sapiens	34	1.2749	0.104908	1.38083
2653	748	20.85	20.89	38	24.63	21.16	gi194382602	unnamed protein product [Homo sapiens]	Homo sapiens	14	1.28647	0.105354	1.37056
10890	2514	3.82	3.91	9.202	7.669	4.601	gi300253216	beta-2-glycoprotein I [Homo sapiens]	Homo sapiens	2	1.82463	0.105725	3.59939
10847	2507	3.85	3.86	42.6	17.75	17.75	gi209915584	60S ribosomal protein L28 isoform 3 [Homo sapiens]	Homo sapiens	3	1.26461	0.105867	1.43009
7042	1703	7.92	7.94	30.76	18.35	16.37	gi528881083	electron transfer flavoprotein-ubiquinone oxidoreductase, mitochondrial isoform 3 [Homo sapiens]	Homo sapiens	6	1.5393	0.105916	1.77786
3368	937	16.86	16.91	49.32	39.73	39.73	gi66365795	Histone cluster 1, H1e [Homo sapiens]	Homo sapiens	9	1.81347	0.105967	3.56321
2227	628	24.38	25.83	61.25	50.52	44.29	gi9802306	DNA-binding protein TAXREB107 [Homo sapiens]	Homo sapiens	18	1.24721	0.106243	1.31831
1099	320	39.83	39.87	67.4	64.93	61.92	gi61676546	MHC class I antigen [Homo sapiens]	Homo sapiens	25	1.67838	0.106261	1.96729
4047	1109	14.11	16.61	41.35	22.08	19.6	gi119627830	splicing factor proline/glutamine-rich (polypyrimidine tract binding protein associated), isoform CRA_e [Homo sapiens]	Homo sapiens	11	1.3797	0.106415	1.51421
12236	2753	2.46	2.46	26.23	23.5	6.011	gi72534754	adrenodoxin-like protein, mitochondrial precursor [Homo sapiens]	Homo sapiens	1	2.09269	0.106608	4.88457
1391	413	33.67	36.33	41.3	33.13	25.04	gi29840826	RecName: Full=Nardilysin; AltName: Full=N-arginine dibasic convertase; Short=NRD convertase; Short=NRD-C; Flags: Precursor [Homo sapiens]	Homo sapiens	24	1.25153	0.106636	1.32193
8821	2069	5.57	5.61	24.84	8.957	6.648	gi194386684	unnamed protein product [Homo sapiens]	Homo sapiens	4	2.3071	0.106758	3.59753
8089	1922	6.14	6.14	50.43	46.15	41.03	gi231567183	acyl-coenzyme A thioesterase 13 isoform 2 [Homo sapiens]	Homo sapiens	5	1.36063	0.107402	1.60524
3305	915	17.29	17.29	40.24	40.24	35.98	gi9963785	reticulocabin precursor [Homo sapiens]	Homo sapiens	11	1.34415	0.107594	1.48767
7244	1746	7.5	7.97	26.27	17.16	13.94	gi6841464	HSPC121 [Homo sapiens]	Homo sapiens	4	1.8152	0.108067	3.66343
12223	2751	2.46	2.49	12.22	9.444	9.444	gi33004	put. IGF-II [Homo sapiens]	Homo sapiens	2	1.77287	0.108886	3.51362
10526	2442	4	4.82	14.98	5.314	5.314	gi42558246	lysocardiolipin acyltransferase 1 isoform 1 [Homo sapiens]	Homo sapiens	3	1.78516	0.10909	3.57601
11151	2565	3.49	4.2	35.05	25.4	22.51	gi950004	citrate transporter protein [Homo sapiens]	Homo sapiens	4	1.47671	0.109279	1.83177
4483	1221	12.52	12.72	28.45	12.85	9.512	gi296531339	1-phosphatidylinositol 4,5-bisphosphate phosphodiesterase beta-3 isoform 2 [Homo sapiens]	Homo sapiens	7	1.32037	0.109367	1.44392
3086	855	18.49	18.55	59.08	35.86	27.36	gi4506289	tyrosine-protein phosphatase non-receptor type 1 isoform 1 [Homo sapiens]	Homo sapiens	10	1.30012	0.109672	1.39986
10691	2470	4	4.01	28.57	20.69	20.69	gi119605896	potassium channel tetramerisation domain containing 5, isoform CRA_c, partial [Homo sapiens]	Homo sapiens	2	1.76983	0.109776	3.53719
2827	798	19.86	20.22	64.38	61.64	59.36	gi6694937	nudix hydrolase NUDT5 [Homo sapiens]	Homo sapiens	12	1.5494	0.109999	1.77113
8979	2096	5.38	5.75	24.35	18.39	9.845	gi119631168	cadherin 6, type 2, K-cadherin (fetal kidney), isoform CRA_a [Homo sapiens]	Homo sapiens	3	1.57242	0.110241	2.02681
6153	1574	8.65	8.65	47.32	47.32	47.32	gi426378713	PREDICTED: calcineurin B homologous protein 1 isoform 1 [Gorilla gorilla gorilla]	Homo sapiens	5	2.26932	0.111508	3.2119
9661	2233	4.36	4.58	26.16	13.3	10.2	gi31874548	hypothetical protein [Homo sapiens]	Homo sapiens	3	1.24992	0.111975	1.42112
2857	809	19.63	22.79	53.81	44.92	38.35	gi458727	RCK [Homo sapiens]	Homo sapiens	13	1.30484	0.112116	1.41397
8253	1955	6.03	6.06	27.21	8.033	6.066	gi6525067	UDP-GalNAc:polypeptide N-acetylgalactosaminyltransferase 5 [Homo sapiens]	Homo sapiens	3	1.32198	0.112766	1.46597
2462	693	22.26	22.31	69.28	68.07	54.52	gi1616741	hASNA-I [Homo sapiens]	Homo sapiens	14	1.36452	0.112967	1.49581
7576	1819	6.84	6.99	35.2	21.94	16.58	gi30047783	HCLS1 binding protein 3 [Homo sapiens]	Homo sapiens	4	1.80509	0.113486	3.86554
9274	2147	4.9	4.91	54.05	36.94	30.63	gi190804	ubiquinone-binding protein [Homo sapiens]	Homo sapiens	3	1.36054	0.11354	1.63082
1870	529	28.14	30.9	87.16	79.05	75.68	gi221045376	unnamed protein product [Homo sapiens]	Homo sapiens	27	1.57107	0.113839	1.83475
4435	1214	12.61	12.79	37.94	28.89	24.12	gi109689718	monoacylglycerol lipase ABHD12 isoform a [Homo sapiens]	Homo sapiens	8	1.80644	0.113879	2.25661
3585	992	16.01	16.03	62.65	43.78	41.37	gi94721252	vesicle-associated membrane protein-associated protein A isoform 2 [Homo sapiens]	Homo sapiens	12	1.54053	0.114274	1.77273
4864	1318	11.35	11.65	23.92	12.15	10.24	gi5031633	FERM, RhoGEF and pleckstrin domain-containing protein 1 isoform 1 [Homo sapiens]	Homo sapiens	7	1.28117	0.114721	1.4079
3946	1085	14.32	14.32	65.05	53.4	53.4	gi530414723	PREDICTED: 6-phosphogluconolactonase isoform X1 [Homo sapiens]	Homo sapiens	9	1.64228	0.114754	2.21019
7762	1864	6.53	6.61	32.48	23.13	19.16	gi578800564	PREDICTED: BRO1 domain-containing protein BROX isoform X6 [Homo sapiens]	Homo sapiens	5	1.59821	0.114797	1.96817
2761	774	20.29	20.79	43.26	33.28	31.61	gi15489339	VASN protein [Homo sapiens]	Homo sapiens	10	1.10068	0.114824	1.13319
787	239	49.24	51.22	75.94	70.52	65.33	gi40789056	KIAA0005 [Homo sapiens]	Homo sapiens	34	1.22114	0.115012	1.28887
5241	1406	10.2	10.31	32.57	23.37	20.69	gi47132587	protein kinase C delta-binding protein [Homo sapiens]	HUMAN	5	1.18604	0.11516	1.25898
1367	405	34.56	36.33	53.05	31.3	27.39	gi289577114	eukaryotic translation initiation factor 4 gamma 2 isoform 2 [Homo sapiens]	Homo sapiens	19	1.24877	0.115455	1.32703
3637	1012	15.69	15.7	45.88	35.99	31.59	gi7670842	hepatocellular carcinoma-associated antigen 88 [Homo sapiens]	Homo sapiens	12	1.14749	0.116303	1.19743
1378	409	34.25	34.38	62.83	48.67	48.67	gi4503139	cathepsin B preproprotein [Homo sapiens]	Homo sapiens	28	1.63145	0.116616	1.89239
3222	894	17.64	19.86	72.77	72.77	54.97	gi190875	ras-like protein [Homo sapiens]	Homo sapiens	13	1.30039	0.116635	1.41108
6005	1550	8.84	8.84	39.29	39.29	39.29	gi119627742	hCG1783679 [Homo sapiens]	Homo sapiens	5	1.27995	0.11672	1.48978
3440	953	16.53	16.56	76.21	48.9	48.9	gi33150692	GTP:AMP phosphotransferase [Homo sapiens]	Homo sapiens	10	1.44372	0.116991	1.61929
1779	504	29.01	31.45	56.44	42.57	40.43	gi119626473	RAP1, GTP-GDP dissociation stimulator 1, isoform CRA_a [Homo sapiens]	Homo sapiens	20	1.3858	0.117016	1.52339
9780	2258	4.24	4.26	32.61	27.17	17.39	gi71296973	C1orf212 protein [Homo sapiens]	Homo sapiens	2	1.7239	0.117093	3.62286
3228	897	17.62	18.04	46.6	29.9	26.6	gi194375488	unnamed protein product [Homo sapiens]	Homo sapiens	10	1.22757	0.117529	1.32192
4836	1311	11.48	11.89	40.08	32.64	28.51	gi62897551	mitochondrial ribosomal protein S7 variant [Homo sapiens]	Homo sapiens	6	1.32598	0.117552	1.48253
6212	1585	8.52	8.61	32.45	23.01	19.17	gi530362925	PREDICTED: palmitoyl-protein thioesterase 1 isoform X1 [Homo sapiens]	Homo sapiens	4	2.16173	0.118013	3.09056
2313	656	23.54	23.94	78.32	57.93	56.63	gi17149125	protein phosphatase type 2A catalytic subunit [Homo sapiens]	Homo sapiens	16	1.69147	0.118379	3.51248
840	255	46.15	46.86	43.79	26.9	21.84	gi119579476	hCG28762 [Homo sapiens]	Homo sapiens	26	1.25815	0.11844	1.33907
11271	2582	3.42	3.45	22.93	8.917	8.917	gi7023637	unnamed protein product [Homo sapiens]	Homo sapiens	2	1.69812	0.118466	3.54895
4654	1264	12.05	12.47	24.78	19.18	16.81	gi41350216	chitobiosyldiphosphodolichol beta-mannosyltransferase [Homo sapiens]	Homo sapiens	6	1.27583	0.118569	1.40667
1788	506	28.99	33.46	67.97	52.86	51.56	gi221046036	unnamed protein product [Homo sapiens]	Homo sapiens	22	1.2927	0.118712	1.39818
7369	1774	7.23	7.31	19.5	12.43	8.987	gi71891665	KIAA0488 [Homo sapiens]	Homo sapiens	4	1.49517	0.119142	1.8067
2936	824	19.29	19.39	59.21	58.42	55	gi530365106	PREDICTED: 26S proteasome non-ATPase regulatory subunit 4 isoform X1 [Homo sapiens]	Homo sapiens	13	1.82635	0.119487	2.68213
10318	2381	4.01	4.92	22.64	9.091	7.376	gi397502308	PREDICTED: nudC domain-containing protein 1 isoform 1 [Pan paniscus]	Homo sapiens	3	1.74488	0.119547	3.8347
134	45	114.62	114.62	78.95	73.92	68.66	gi1199487	collagen binding protein 2 [Homo sapiens]	Homo sapiens	141	2.40433	0.119649	3.64276
2557	718	21.72	21.81	44.79	36.24	28.55	gi14041978	unnamed protein product [Homo sapiens]	Homo sapiens	13	1.32142	0.119695	1.44623
1320	390	35.29	35.43	51.08	45.2	43.03	gi119580947	LIM and SH3 protein 1, isoform CRA_a [Homo sapiens]	Homo sapiens	24	1.37516	0.119733	1.51342
4229	1159	13.35	14.25	25.67	12.78	10	gi578817257	PREDICTED: rab GTPase-activating protein 1 isoform X5 [Homo sapiens]	Homo sapiens	9	1.1946	0.119761	1.29972
11348	2597	3.31	3.34	34	22	12	gi269914128	OCIA domain-containing protein 1 isoform 4 [Homo sapiens]	Homo sapiens	2	1.64924	0.120464	2.27862
6281	1600	8.38	9.04	27.4	17.12	11.87	gi68303549	argininosuccinate lyase isoform 3 [Homo sapiens]	Homo sapiens	4	1.24194	0.120478	1.42859
3939	1084	14.32	14.32	58.5	44.22	39.46	gi564257296	PREDICTED: 60S ribosomal protein L18a-like [Alligator mississippiensis]	Homo sapiens	10	1.43128	0.120811	1.62518
2382	669	23.09	23.32	59.71	32.36	32.36	gi119572213	hCG2043426, isoform CRA_b [Homo sapiens]	Homo sapiens	13	1.20012	0.120893	1.27094
9498	2199	4.56	4.84	36.89	23.79	23.79	gi3834384	nuclear localization signal containing protein deleted in Velo-Cardio-Facial syndrome [Homo sapiens]	Homo sapiens	3	1.25023	0.121374	1.44673
3162	878	17.96	17.97	78.28	56.97	53.28	gi2343185	tubulin folding cofactor B [Homo sapiens]	Homo sapiens	10	1.49743	0.121474	1.71939
12119	2729	2.57	2.57	27.04	10.37	7.778	gi578811776	PREDICTED: 28S ribosomal protein S18a, mitochondrial isoform X1 [Homo sapiens]	Homo sapiens	2	1.38798	0.121548	1.7205
1199	351	37.63	37.86	78.55	67.07	60.73	gi12052969	hypothetical protein [Homo sapiens]	Homo sapiens	22	1.24525	0.121557	1.35357
954	282	42.65	43.86	73.81	65.15	56.06	gi409027	CDC42 GTPase-activating protein, partial [Homo sapiens]	Homo sapiens	26	1.18633	0.121674	1.24967
2734	769	20.32	22.48	59.89	42.06	34.82	gi183691	guanine nucleotide-binding regulatory protein [Homo sapiens]	Homo sapiens	12	1.76697	0.121737	2.33043
7515	1805	6.95	6.97	41.44	25.23	22.97	gi578827503	PREDICTED: synaptosomal-associated protein 23 isoform X1 [Homo sapiens]	Homo sapiens	4	1.26394	0.121793	1.41652
3624	1005	15.8	15.84	39.29	33.81	25.24	gi5729718	trophoblast glycoprotein precursor [Homo sapiens]	Homo sapiens	10	1.45581	0.121962	1.68053
1871	530	28.12	28.16	50	46.59	44.89	gi3986482	translation initiation factor eIF3 p40 subunit [Homo sapiens]	Homo sapiens	18	1.26707	0.122455	1.36187
5841	1504	9.32	23.9	30.97	27.5	19.23	gi194382848	unnamed protein product [Homo sapiens]	Homo sapiens	15	2.10075	0.122457	3.43529
217	80	82.57	82.79	67.51	61.56	58.81	gi158256818	unnamed protein product [Homo sapiens]	Homo sapiens	55	1.39415	0.122681	1.64171
25	10	182.22	182.73	89.08	85.12	84.37	gi35505	pyruvate kinase [Homo sapiens]	Homo sapiens	234	1.59318	0.123085	2.00565
1407	416	33.47	35.12	63.16	51.88	34.89	gi40850975	Armadillo repeat containing 9 [Homo sapiens]	Homo sapiens	19	1.14717	0.123247	1.19621
10750	2491	3.95	3.96	23.59	7.042	4.577	gi530363679	PREDICTED: thyroid hormone receptor-associated protein 3 isoform X2 [Homo sapiens]	Homo sapiens	2	1.93936	0.123253	3.02087
3414	946	16.78	16.82	45.66	26.99	24.58	gi1809248	siah binding protein 1 [Homo sapiens]	Homo sapiens	10	1.4586	0.12369	1.69019
10636	2459	4	4.06	40.82	35.71	29.59	gi119599952	hCG2022684, isoform CRA_b [Homo sapiens]	Homo sapiens	2	1.73386	0.123827	3.96519
2153	610	25.02	26.54	73.8	66.81	66.81	gi40805864	tumor protein D54 isoform a [Homo sapiens]	Homo sapiens	16	1.2847	0.124799	1.52399
637	192	56.89	59.32	80.67	73.39	69.47	gi119582952	annexin A1, isoform CRA_c [Homo sapiens]	Homo sapiens	49	1.31128	0.124867	1.42231
4043	1108	14.12	14.16	57.97	52.66	52.66	gi31189	unnamed protein product [Homo sapiens]	Homo sapiens	11	1.29905	0.125128	1.43244
10046	2323	4.06	4.09	30.65	9.524	5.952	gi545686581	protein RTF2 homolog isoform a [Homo sapiens]	Homo sapiens	2	1.62287	0.125544	2.26435
4747	1284	11.93	12.16	45.93	33.74	33.74	gi81294284	IDI1 protein [Homo sapiens]	Homo sapiens	6	1.2309	0.125817	1.34826
625	188	57.98	60.34	89.08	78.87	72.89	gi223555975	tropomyosin alpha-4 chain isoform 1 [Homo sapiens]	Homo sapiens	48	1.48074	0.125828	1.80952
5820	1499	9.36	9.45	23.35	11.79	5.741	gi119609804	ubiquitin-conjugating enzyme E2O, isoform CRA_d [Homo sapiens]	Homo sapiens	6	1.44108	0.125864	1.69156
8732	2049	5.75	13.04	70.8	42	28.8	gi578824076	PREDICTED: ras-related protein Rab-5B isoform X3 [Homo sapiens]	Homo sapiens	9	1.24043	0.125938	1.43962
1017	298	41.48	41.57	78	61	49.89	gi189054119	unnamed protein product [Homo sapiens]	Homo sapiens	24	1.24364	0.12616	1.33114
4501	1227	12.41	14.91	52.79	40.98	38.69	gi119618831	eukaryotic translation initiation factor 2B, subunit 1 alpha, 26kDa, isoform CRA_b [Homo sapiens]	Homo sapiens	9	1.51239	0.126178	1.75707
9713	2241	4.33	6.68	26.34	13.99	11.52	gi189054116	unnamed protein product [Homo sapiens]	Homo sapiens	4	1.25645	0.126432	1.47255
2284	645	24.01	27.02	45.38	31.03	26.67	gi35431	unnamed protein product [Homo sapiens]	Homo sapiens	15	1.24076	0.126857	1.33309
9927	2300	4.1	4.22	16.63	8.426	5.322	gi530386281	PREDICTED: RAD50-interacting protein 1 isoform X1 [Homo sapiens]	Homo sapiens	2	1.92657	0.127099	5.39724
6258	1595	8.44	8.87	30.63	22.97	13.96	gi530360330	PREDICTED: matrix-remodeling-associated protein 8 isoform X2 [Homo sapiens]	Homo sapiens	6	1.45602	0.127228	1.76964
4054	1110	14.1	16.44	39.34	22.65	15.5	gi48255931	hepatoma-derived growth factor-related protein 2 isoform 1 [Homo sapiens]	Homo sapiens	9	1.66906	0.127236	2.03084
5607	1439	10.02	10.51	43.84	25.72	19.93	gi119588747	HIV-1 Tat interactive protein 2, 30kDa, isoform CRA_d [Homo sapiens]	Homo sapiens	5	1.6407	0.127583	3.58915
5710	1472	9.8	9.8	51.16	30.9	25.58	gi197102978	sulfatase-modifying factor 2 precursor [Pongo abelii]	Homo sapiens	6	1.33132	0.127877	1.54629
4149	1138	13.75	13.85	30.49	24.22	17.34	gi221044184	unnamed protein product [Homo sapiens]	Homo sapiens	7	1.44572	0.127933	1.65695
994	287	42.15	51.77	74.5	72.52	67.71	gi578822859	PREDICTED: L-lactate dehydrogenase B chain isoform X1 [Homo sapiens]	Homo sapiens	49	1.36622	0.128001	1.51245
4764	1289	11.85	14.14	26.93	20.4	17.82	gi84798794	AHCYL1 protein, partial [Homo sapiens]	Homo sapiens	8	1.2519	0.128122	1.38515
4108	1126	13.93	13.98	32.92	26.04	26.04	gi8671754	DAZ associated protein 1 [Homo sapiens]	Homo sapiens	8	1.30367	0.128214	1.49845
6223	1587	8.48	8.73	66.06	53.33	39.39	gi62089262	acid phosphatase 1 isoform c variant [Homo sapiens]	Homo sapiens	4	1.42782	0.128246	1.72156
9035	2106	5.27	5.27	21.26	12.55	10.53	gi22761486	unnamed protein product [Homo sapiens]	Homo sapiens	3	1.23169	0.128316	1.42829
953	281	42.71	42.76	66.79	53.32	49.53	gi189067487	unnamed protein product [Homo sapiens]	Homo sapiens	25	1.62212	0.128471	3.5165
5097	1377	10.57	10.85	34.22	25	16.39	gi50513243	anthrax toxin receptor 2 isoform 1 precursor [Homo sapiens]	Homo sapiens	7	1.37897	0.12876	1.56295
493	167	60.92	75.18	83.28	72.93	72.93	gi62087970	dihydropyrimidinase-like 2 variant [Homo sapiens]	Homo sapiens	56	1.23323	0.128938	1.31771
6012	1552	8.82	13.18	40.96	22.65	21.2	gi39644771	HNRPDL protein, partial [Homo sapiens]	Homo sapiens	7	1.15724	0.129039	1.25037
2775	778	20.22	20.22	76.55	53.79	50.34	gi119577297	ribosomal protein S16, isoform CRA_b [Homo sapiens]	Homo sapiens	14	1.28255	0.12905	1.40368
11217	2573	3.46	3.77	21.85	6.933	4.412	gi5478275	RNA (guanine-N7-) methyltransferase [Homo sapiens]	Homo sapiens	2	3.27962	0.129498	22.4852
11743	2672	2.91	2.91	42.22	32.59	22.22	gi119581506	hCG18290 [Homo sapiens]	Homo sapiens	3	1.54782	0.129725	2.12188
4492	1224	12.45	15.53	42.17	30.72	23.8	gi62898411	heterogeneous nuclear ribonucleoprotein AB isoform a variant [Homo sapiens]	Homo sapiens	9	1.50339	0.129979	1.7662
3861	1062	14.74	16.89	69.23	61.06	52.88	gi19923231	ras-related protein Rab-6A isoform a [Homo sapiens]	Homo sapiens	10	1.30217	0.130015	1.45495
9445	2188	4.6	5	42.8	16.1	13.98	gi9930612	steroid receptor RNA activator isoform 2 [Homo sapiens]	Homo sapiens	4	1.22785	0.130057	1.37068
7148	1726	7.72	7.86	23.62	6.913	5.168	gi530404963	PREDICTED: serine/threonine-protein kinase MRCK beta isoform X4 [Homo sapiens]	Homo sapiens	6	1.58806	0.130104	1.9649
6613	1657	8.03	33.2	64.93	58.63	55.34	gi1561526	HLA-A9HH antigen [Homo sapiens]	Homo sapiens	21	1.60858	0.130368	2.0773
3070	850	18.55	19.28	32.86	18.38	16.19	gi6599136	hypothetical protein [Homo sapiens]	Homo sapiens	12	1.24354	0.130378	1.3427
12047	2709	2.69	2.74	16.43	5.266	3.107	gi93141049	collagen alpha-1(XII) chain short isoform precursor [Homo sapiens]	Homo sapiens	4	1.61476	0.130511	3.54654
3907	1076	14.43	14.71	28.07	13.11	10.66	gi4033735	spliceosomal protein SAP 155 [Homo sapiens]	Homo sapiens	9	1.3106	0.130742	1.44841
5772	1485	9.67	9.73	29.63	25.93	22.9	gi463907	syntaxin [Homo sapiens]	Homo sapiens	5	1.54022	0.130768	1.9451
1879	534	28.04	28.18	48	29.79	27.63	gi24432106	cell cycle and apoptosis regulator protein 2 [Homo sapiens]	Homo sapiens	17	1.29348	0.13088	1.42277
6991	1687	8	8.28	59.09	49.43	39.2	gi6807813	hypothetical protein [Homo sapiens]	Homo sapiens	4	1.61796	0.130959	3.5812
6445	1629	8.16	8.16	20	14.58	10.09	gi62898049	aldehyde dehydrogenase 6A1 precursor variant [Homo sapiens]	Homo sapiens	4	1.65458	0.131151	3.8078
10538	2446	4	4.24	51.26	41.18	27.73	gi32959908	small nuclear ribonucleoprotein Sm D1 [Homo sapiens]	Homo sapiens	2	1.76664	0.131348	4.54208
7038	1701	7.93	8.03	47.88	40.61	40.61	gi663071018	CD81 antigen isoform 2 [Homo sapiens]	Homo sapiens	11	1.36533	0.13147	1.57921
5693	1466	9.89	9.91	63.95	45.93	45.93	gi62897831	SCIRP10-related protein variant [Homo sapiens]	Homo sapiens	5	2.0675	0.131504	3.53028
403	138	65.34	65.4	71.54	65.09	62.05	gi182855	80K-H protein [Homo sapiens]	Homo sapiens	54	1.58484	0.131625	1.84232
2178	619	24.83	25.78	42.51	40.48	36.04	gi194377248	unnamed protein product [Homo sapiens]	Homo sapiens	19	1.36861	0.131651	1.56525
1053	309	40.51	41.61	72.56	63.33	60.51	gi425876766	serpin B6 isoform c [Homo sapiens]	Homo sapiens	25	1.4284	0.131751	1.60941
9918	2298	4.1	4.59	17.78	5.804	2.781	gi194391330	unnamed protein product [Homo sapiens]	Homo sapiens	2	1.85968	0.132148	5.26051
6112	1570	8.67	8.82	42.6	16.88	14.03	gi31880783	protein pelota homolog [Homo sapiens]	HUMAN	5	1.33783	0.132365	1.6611
6907	1664	8.02	16.47	50.17	36.96	31.68	gi224586884	Y-box-binding protein 3 isoform b [Homo sapiens]	Homo sapiens	9	1.59778	0.132395	3.51293
1505	438	31.81	32.54	81.52	60.87	55.43	gi219555707	eukaryotic translation initiation factor 5A-1 isoform A [Homo sapiens]	Homo sapiens	35	1.50347	0.132658	1.76264
9398	2179	4.71	4.73	40	25.62	25	gi7770151	PRO1855 [Homo sapiens]	Homo sapiens	4	1.6091	0.132702	3.59096
6167	1579	8.6	8.74	55.19	32.66	15.7	gi62897119	N-acylsphingosine amidohydrolase (acid ceramidase) 1 preproprotein isoform a variant [Homo sapiens]	Homo sapiens	6	1.14706	0.132783	1.22414
2391	674	22.9	22.9	94.33	90.78	86.52	gi113812151	MYL6 protein [Homo sapiens]	Homo sapiens	15	1.40146	0.133974	1.5948
4225	1158	13.36	13.54	49.17	46.41	43.09	gi4502227	ADP-ribosylation factor-like protein 1 [Homo sapiens]	Homo sapiens	9	1.38179	0.134261	1.57099
1160	339	38.54	38.84	70	62.07	60.69	gi31873364	hypothetical protein [Homo sapiens]	Homo sapiens	26	1.34226	0.134635	1.48683
4138	1135	13.77	14.1	26.43	21.34	17.68	gi109106821	PREDICTED: caprin-1-like [Macaca mulatta]	Homo sapiens	8	1.21286	0.13483	1.32103
10088	2331	4.05	4.09	20.36	6.938	4.072	gi21740240	hypothetical protein [Homo sapiens]	Homo sapiens	2	1.22336	0.134969	1.4273
1835	519	28.53	28.53	48.66	41.38	35.06	gi578811282	PREDICTED: PDZ and LIM domain protein 7 isoform X1 [Homo sapiens]	Homo sapiens	16	1.19759	0.135081	1.28033
2551	716	21.78	22.51	35.86	18.34	13.67	gi13276231	FYVE and coiled-coil domain containing 1 [Homo sapiens]	Homo sapiens	13	1.18747	0.135258	1.26728
10765	2494	3.94	4.03	22.5	11.43	7.5	gi285945	KIAA00104 [Homo sapiens]	Homo sapiens	2	1.59766	0.135438	3.61821
9023	2105	5.31	5.32	23.35	16.76	14.84	gi825710	poliovirus receptor gamma [Homo sapiens]	Homo sapiens	4	1.51186	0.135519	2.07775
9987	2313	4.07	4.1	19.44	7.161	5.499	gi8393009	vacuolar protein sorting-associated protein 51 homolog [Homo sapiens]	Homo sapiens	2	1.59475	0.135618	3.60651
27739	4696	4.07	4.1	19.44	7.161	5.499	gi8393009	vacuolar protein sorting-associated protein 51 homolog [Homo sapiens]	Homo sapiens	2	1.59475	0.135618	3.60651
12898	2862	2.1	2.11	22.3	12.54	7.317	gi332823677	PREDICTED: 1-acyl-sn-glycerol-3-phosphate acyltransferase alpha isoform 6 [Pan troglodytes]	Homo sapiens	1	1.58432	0.135939	3.55302
8973	2095	5.39	5.44	17.71	5.459	4.794	gi223972653	aldehyde dehydrogenase family 16 member A1 isoform 2 [Homo sapiens]	Homo sapiens	3	1.3575	0.136045	1.57714
6945	1674	8.02	8.07	22.51	12.95	12.95	gi530387693	PREDICTED: zinc transporter ZIP14 isoform X1 [Homo sapiens]	Homo sapiens	4	1.25142	0.136369	1.48935
8066	1918	6.14	6.66	14.25	5.396	2.473	gi530413907	PREDICTED: ectopic P granules protein 5 homolog isoform X2 [Homo sapiens]	Homo sapiens	5	1.40634	0.136596	1.66405
5804	1495	9.42	9.46	24.19	13.82	11.45	gi3540239	NADH dehydrogenase-ubiquinone Fe-S protein 2 precursor [Homo sapiens]	Homo sapiens	6	1.31724	0.136751	1.54372
3326	923	17.05	17.13	39.92	25.27	23.78	gi407308	54 kDa protein [Homo sapiens]	Homo sapiens	9	1.42149	0.137339	1.64187
2287	646	23.89	33.2	54.96	53.54	48.44	gi14043072	heterogeneous nuclear ribonucleoproteins A2/B1 isoform B1 [Homo sapiens]	Homo sapiens	18	1.31386	0.137551	1.47689
2414	679	22.73	22.73	48.36	44.6	43.19	gi226958412	isovaleryl-CoA dehydrogenase, mitochondrial isoform 1 precursor [Homo sapiens]	Homo sapiens	16	1.30028	0.137931	1.46611
7712	1852	6.6	7.01	30.56	16.36	14.81	gi9963765	dolichyl-phosphate beta-glucosyltransferase [Homo sapiens]	Homo sapiens	4	1.22823	0.138477	1.44574
3334	926	17.02	17.06	22	12.43	10.64	gi18375673	regulator of nonsense transcripts 1 isoform 2 [Homo sapiens]	Homo sapiens	9	1.35354	0.138569	1.53473
9823	2268	4.21	4.22	46.43	40.48	30.95	gi300360487	protein canopy homolog 2 isoform 2 precursor [Homo sapiens]	Homo sapiens	4	1.57126	0.13875	3.56639
5629	1446	10.01	10.09	30.31	19.69	19.69	gi4680679	CGI-20 protein [Homo sapiens]	Homo sapiens	5	1.43362	0.138764	1.90929
12269	2759	2.42	2.46	15.76	8.682	8.682	gi254934	S300-II, partial [Homo sapiens]	Homo sapiens	2	0.793452	0.139087	1.51589
1415	418	33.43	34.94	65.31	53.67	40.2	gi1777782	ISG family member [Homo sapiens]	Homo sapiens	18	1.39739	0.139152	1.65543
3755	1037	15.23	15.33	31.93	21.64	21.64	gi530417133	PREDICTED: vasodilator-stimulated phosphoprotein isoform X2 [Homo sapiens]	Homo sapiens	8	1.34407	0.139586	1.52967
6466	1634	8.14	8.14	18.2	10.22	9.726	gi530374636	PREDICTED: muscleblind-like protein 1 isoform X7 [Homo sapiens]	Homo sapiens	4	1.32787	0.13972	1.66751
1937	554	27.28	28.54	60.29	54.87	53.07	gi338039	set [Homo sapiens]	Homo sapiens	26	1.35007	0.139762	1.52532
6109	1569	8.68	8.69	16.02	14.94	11.69	gi3171089	7-dehydrocholesterol reductase [Homo sapiens]	Homo sapiens	5	1.42437	0.139783	1.70574
1622	462	30.63	30.78	41.95	33.28	31.58	gi301171475	ATP-dependent RNA helicase DDX3X isoform 3 [Homo sapiens]	Homo sapiens	17	1.23062	0.139968	1.32996
10414	2408	4.01	4.02	33.63	25.66	25.66	gi119597206	BET1 homolog (S. cerevisiae), isoform CRA_a [Homo sapiens]	Homo sapiens	3	1.55518	0.140174	3.51062
3868	1064	14.66	15.62	41.03	27.58	21.52	gi119584835	dynein, cytoplasmic 1, light intermediate chain 1, isoform CRA_a [Homo sapiens]	Homo sapiens	7	1.36296	0.140899	1.57692
5854	1508	9.29	9.35	75.45	61.82	61.82	gi119850859	MBD5 protein [Homo sapiens]	Homo sapiens	8	1.31427	0.141188	1.4953
5990	1547	8.87	9.17	29.93	20.44	16.3	gi6319130	tumor necrosis factor receptor-like protein ZTNFR9 [Homo sapiens]	Homo sapiens	5	1.2185	0.141406	1.43192
2472	696	22.21	22.73	34.61	18.59	11.57	gi443671	complement component C4A, partial [Homo sapiens]	Homo sapiens	31	1.23174	0.141468	1.33761
6185	1581	8.59	8.59	44.97	37.28	34.32	gi194389846	unnamed protein product [Homo sapiens]	Homo sapiens	14	1.29851	0.14152	1.48681
7256	1748	7.49	7.49	69.61	57.84	50	gi118599857	ATP5H protein [Homo sapiens]	Homo sapiens	4	1.49928	0.141906	1.91645
1215	356	37.3	37.63	75.28	71.11	68.61	gi20986531	mitogen-activated protein kinase 1 [Homo sapiens]	Homo sapiens	21	1.18209	0.142403	1.26758
10882	2512	3.83	3.87	25	18.92	18.92	gi40354201	2'-deoxynucleoside 5'-phosphate N-hydrolase 1 isoform 2 [Homo sapiens]	Homo sapiens	2	1.55361	0.143017	3.59373
2961	834	18.88	28.01	86.71	82.08	74.57	gi194374269	unnamed protein product [Homo sapiens]	Homo sapiens	25	1.69623	0.143174	4.64563
7188	1733	7.67	8.57	25.9	24.1	17.99	gi119575608	signal sequence receptor, alpha (translocon-associated protein alpha), isoform CRA_c [Homo sapiens]	Homo sapiens	6	1.30768	0.143447	1.54234
3093	857	18.4	18.48	49.26	37.84	31.92	gi10047293	KIAA1609 protein [Homo sapiens]	Homo sapiens	12	1.21017	0.143763	1.30926
8664	2037	5.86	5.9	17.05	11.2	8.651	gi2833633	Unknown gene product [Homo sapiens]	Homo sapiens	3	1.50449	0.14379	2.11677
12136	2735	2.55	2.57	20.95	3.808	1.795	gi495528154	collagen alpha-1(V) chain isoform 2 preproprotein [Homo sapiens]	Homo sapiens	2	0.644698	0.143794	3.60271
5237	1404	10.2	11.31	43.57	24.52	22.86	gi530399171	PREDICTED: tyrosine--tRNA ligase, mitochondrial isoform X1 [Homo sapiens]	Homo sapiens	8	1.31608	0.14401	1.52272
3101	859	18.36	18.78	42.49	32.77	29.39	gi5454084	serine palmitoyltransferase 1 isoform a [Homo sapiens]	Homo sapiens	11	1.23413	0.144129	1.35336
8306	1967	6.02	6.21	22.26	17.24	13.79	gi119609839	phosphatidylserine receptor, isoform CRA_e [Homo sapiens]	Homo sapiens	3	1.69855	0.144254	2.65011
254	101	75.17	75.43	79.78	71.47	69.81	gi260099723	L-lactate dehydrogenase A chain isoform 3 [Homo sapiens]	Homo sapiens	87	1.48861	0.144516	1.72235
4232	1160	13.34	13.91	40	36.19	34.6	gi119618717	hCG1782202, isoform CRA_a [Homo sapiens]	Homo sapiens	9	1.45773	0.144774	1.75261
8964	2093	5.42	6.34	31.82	8.926	7.762	gi119598432	centaurin, beta 2, isoform CRA_a [Homo sapiens]	Homo sapiens	4	1.3336	0.144854	1.7006
8046	1913	6.16	7.58	15.81	13.14	8.008	gi22760727	unnamed protein product [Homo sapiens]	Homo sapiens	4	1.55083	0.144905	3.63787
1550	446	31.54	32.66	69.23	51.75	46.85	gi530415516	PREDICTED: ruvB-like 2 isoform X1 [Homo sapiens]	Homo sapiens	16	1.53231	0.145137	2.19931
6578	1651	8.04	8.74	33.64	27.27	19.55	gi5032137	vesicle-associated membrane protein 7 isoform 1 [Homo sapiens]	Homo sapiens	4	1.21396	0.145198	1.43068
5740	1478	9.73	9.82	40.16	29.13	24.02	gi34500319	NifU-like protein HIRIP5 [Homo sapiens]	Homo sapiens	5	1.41836	0.145296	1.90767
10670	2465	4	4.03	23.56	16.44	16.44	gi403263452	PREDICTED: U2 small nuclear ribonucleoprotein B''-like [Saimiri boliviensis boliviensis]	Homo sapiens	2	1.53191	0.145518	3.52817
3632	1010	15.73	17.56	50.45	31.53	30.41	gi158255300	unnamed protein product [Homo sapiens]	Homo sapiens	11	1.28362	0.145707	1.5017
8570	2015	6	6.01	16.46	11.73	10.16	gi116734706	interferon regulatory factor 2-binding protein 2 isoform B [Homo sapiens]	Homo sapiens	3	1.69052	0.145808	4.73605
1823	516	28.59	30.15	54.1	43.08	37.95	gi11034809	leucine-zipper protein FKSG13 [Homo sapiens]	Homo sapiens	22	1.28359	0.145823	1.42059
4869	1320	11.34	12.09	40.61	29.95	26.9	gi182403	TB2, partial [Homo sapiens]	Homo sapiens	7	1.53306	0.146163	1.87095
12064	2712	2.67	2.71	32.07	15.17	10.34	gi578818731	PREDICTED: ribonuclease P protein subunit p30 isoform X1 [Homo sapiens]	Homo sapiens	2	0.599817	0.146378	4.5729
1154	338	38.67	41.06	26.96	12.18	7.539	gi300669605	RecName: Full=Apolipoprotein B-100; Short=Apo B-100; Contains: RecName: Full=Apolipoprotein B-48; Short=Apo B-48; Flags: Precursor [Homo sapiens]	HUMAN	40	1.24982	0.146734	1.36413
11429	2614	3.21	16.07	26.04	22.27	19.09	gi119602809	collapsin response mediator protein 1, isoform CRA_a [Homo sapiens]	Homo sapiens	10	2.05242	0.146991	8.56523
10343	2387	4.01	4.1	24.17	4.947	3.406	gi45597177	TBC1 domain family member 9B isoform b [Homo sapiens]	Homo sapiens	2	0.77463	0.147317	1.60973
3658	1016	15.57	15.7	31.95	21.35	20.44	gi530404459	PREDICTED: protein sel-1 homolog 1 isoform X1 [Homo sapiens]	Homo sapiens	10	1.4374	0.147385	1.7056
4028	1105	14.14	15.14	29.97	21.28	17.13	gi499137511	probable E3 ubiquitin-protein ligase HERC4 isoform d [Homo sapiens]	Homo sapiens	10	1.15629	0.147448	1.2322
6227	1589	8.47	8.58	63.18	49.75	31.84	gi4467837	glutathione peroxidase [Homo sapiens]	Homo sapiens	5	1.3291	0.147498	1.59406
3898	1072	14.58	14.89	37.94	30.14	28.37	gi119583342	hCG24487, isoform CRA_a [Homo sapiens]	Homo sapiens	13	1.53105	0.147592	1.89593
26930	4574	14.58	14.89	37.94	30.14	28.37	gi119583342	hCG24487, isoform CRA_a [Homo sapiens]	Homo sapiens	13	1.53105	0.147592	1.89593
9943	2303	4.09	4.1	12.5	11.16	11.16	gi27436893	tapasin isoform 1 precursor [Homo sapiens]	Homo sapiens	4	1.55158	0.147886	3.7449
13042	2885	2.07	2.07	10.46	5.649	2.092	gi530383124	PREDICTED: sialin isoform X1 [Homo sapiens]	Homo sapiens	1	1.68755	0.148017	4.82757
4278	1178	13.13	13.2	37.78	21.14	21.14	gi119618723	hCG2045883 [Homo sapiens]	Homo sapiens	9	1.29337	0.148103	1.47248
4006	1098	14.2	14.93	38.82	29.16	25.58	gi28374291	Similar to signal recognition particle 72kDa, partial [Homo sapiens]	Homo sapiens	11	1.56625	0.14848	3.874
7567	1816	6.86	7.05	18.63	9.422	7.495	gi6329959	KIAA1142 protein [Homo sapiens]	Homo sapiens	4	1.66414	0.148498	2.59678
12022	2706	2.71	4.68	21.57	6.612	2.645	gi119591313	thyroid hormone receptor interactor 12, isoform CRA_l [Homo sapiens]	Homo sapiens	3	1.92815	0.148974	2.77764
8216	1948	6.03	9.19	51.28	36.41	32.31	gi5729875	membrane-associated progesterone receptor component 1 isoform 1 [Homo sapiens]	Homo sapiens	5	1.7628	0.149042	5.57248
7904	1884	6.32	9.45	33.03	14.35	10.25	gi37727667	transformation-related protein 2 [Homo sapiens]	Homo sapiens	5	2.46321	0.149546	15.5059
2783	782	20.16	21.41	37.79	14.51	9.077	gi530404929	PREDICTED: thyroid receptor-interacting protein 11 isoform X1 [Homo sapiens]	Homo sapiens	15	1.20315	0.149577	1.30048
3798	1048	15.03	15.15	38.19	30.68	27.15	gi180928	core protein II precursor [Homo sapiens]	Homo sapiens	10	1.51523	0.149654	3.54176
7637	1834	6.73	6.75	46.05	38.82	34.21	gi4929739	CGI-135 protein [Homo sapiens]	Homo sapiens	7	1.24207	0.149824	1.43081
3739	1033	15.27	15.64	59.07	43.46	43.46	gi224496106	oligoribonuclease, mitochondrial precursor [Homo sapiens]	Homo sapiens	9	1.23484	0.14983	1.36703
10012	2318	4.06	4.19	16.72	5.376	3.226	gi578838541	PREDICTED: UDP-N-acetylglucosamine--peptide N-acetylglucosaminyltransferase 110 kDa subunit isoform X2 [Homo sapiens]	Homo sapiens	3	2.21939	0.15015	11.4095
5192	1389	10.35	13.51	52.16	24.86	20.81	gi311347346	peptidyl-prolyl cis-trans isomerase D [Homo sapiens]	Homo sapiens	9	1.1222	0.15021	1.18657
2139	608	25.12	25.24	41.81	34.67	32.58	gi530394628	PREDICTED: BAG family molecular chaperone regulator 3 isoform X1 [Homo sapiens]	Homo sapiens	13	1.26754	0.150585	1.40679
4170	1143	13.64	13.65	29.57	18.51	18.51	gi193784689	unnamed protein product [Homo sapiens]	Homo sapiens	9	1.44433	0.150653	1.746
8481	2001	6	6.25	17.73	15.52	10.1	gi37182024	RGSV2553 [Homo sapiens]	Homo sapiens	5	1.51545	0.150921	3.58295
2456	690	22.35	23.56	74.46	68.48	61.41	gi63100782	RAP1B, member of RAS oncogene family [Homo sapiens]	Homo sapiens	22	1.33633	0.151028	1.61793
7738	1860	6.56	6.89	33.67	16.92	12.56	gi29387173	HOOK3 protein, partial [Homo sapiens]	Homo sapiens	6	1.44417	0.151061	2.00606
9759	2253	4.26	6.8	39.86	13.19	8.511	gi62087510	Rho-associated, coiled-coil containing protein kinase 1 variant [Homo sapiens]	Homo sapiens	5	1.7018	0.151275	2.74013
3295	913	17.3	17.3	62.5	62.5	62.5	gi134254698	peroxiredoxin 6 [Homo sapiens]	Homo sapiens	18	1.91733	0.151631	2.63759
3976	1092	14.24	14.41	66.18	53.68	46.32	gi23097250	TIP41-like protein isoform 1 [Homo sapiens]	Homo sapiens	9	1.26932	0.151673	1.43712
1303	384	35.8	36.71	59.61	53.69	43.35	gi37183214	TXNDC4 [Homo sapiens]	Homo sapiens	21	1.40569	0.151728	1.62091
9495	2198	4.57	4.59	27.94	11.75	10.16	gi119600298	hCG26824, partial [Homo sapiens]	Homo sapiens	3	1.51531	0.151907	3.61313
8298	1965	6.02	6.43	23.83	18.13	18.13	gi1244714	Dr1-associated corepressor [Homo sapiens]	Homo sapiens	3	1.49958	0.152302	3.51028
6463	1633	8.14	8.15	25.86	24.71	18.39	gi1905907	hypothetical human protein R31240_2 [Homo sapiens]	Homo sapiens	4	1.50789	0.152624	3.58096
10392	2397	4.01	4.04	26.95	12.13	7.008	gi7020741	unnamed protein product [Homo sapiens]	Homo sapiens	2	1.53747	0.152757	3.80827
3618	1003	15.83	15.87	36.58	25.59	23.78	gi22761511	unnamed protein product [Homo sapiens]	Homo sapiens	8	1.44683	0.15323	1.72523
4055	1111	14.1	14.89	48.66	40.27	34.9	gi119592079	TAR DNA binding protein, isoform CRA_d [Homo sapiens]	Homo sapiens	7	1.43102	0.153352	1.71029
1416	419	33.36	37.89	91.7	87.55	82.57	gi62898319	chloride intracellular channel 1 variant [Homo sapiens]	Homo sapiens	36	1.28676	0.154182	1.43322
2546	714	21.84	22.91	57.04	40.05	34.95	gi315583337	alpha-parvin [Homo sapiens]	Homo sapiens	14	1.36714	0.154188	1.58125
4152	1139	13.74	13.74	61.95	61.95	61.95	gi4406207	putative translation initiation factor A121/Sui1 [Homo sapiens]	Homo sapiens	9	1.47795	0.154382	2.11768
4148	1137	13.76	13.8	70.05	53.3	49.75	gi62088522	ribosomal protein L12 variant [Homo sapiens]	Homo sapiens	7	1.1563	0.154907	1.27673
3253	903	17.56	17.59	52.63	39.85	39.85	gi511635	delta3, delta2-enoyl-CoA isomerase, partial [Homo sapiens]	Homo sapiens	11	1.1813	0.155034	1.28051
9835	2272	4.18	4.63	29.32	11.81	9.705	gi116235444	protein SAAL1 [Homo sapiens]	Homo sapiens	3	1.20107	0.155102	1.42326
2615	734	21.33	21.38	42.93	26.92	24.02	gi194374523	unnamed protein product [Homo sapiens]	Homo sapiens	11	1.32764	0.155891	1.50901
7724	1856	6.58	6.71	38.89	25.35	22.22	gi62896957	lactamase, beta 2 variant [Homo sapiens]	Homo sapiens	5	1.21929	0.156252	1.39804
6438	1628	8.17	8.17	53.42	28.08	28.08	gi119623012	hCG1994947, isoform CRA_d [Homo sapiens]	Homo sapiens	5	1.33314	0.156505	1.62638
5845	1505	9.31	9.86	29.84	15.37	14.47	gi56676330	heterochromatin protein 1-binding protein 3 [Homo sapiens]	Homo sapiens	6	1.44302	0.156806	1.79506
4595	1249	12.24	12.24	32.4	25	22.96	gi77695912	nucleolysin TIAR isoform 2 [Homo sapiens]	Homo sapiens	6	1.44368	0.157214	2.04121
12132	2733	2.56	2.57	51.47	33.09	23.53	gi51859376	H3 histone, family 3A [Homo sapiens]	Homo sapiens	2	1.48323	0.157316	3.53811
4205	1150	13.45	13.53	46.8	34.4	31.2	gi4929663	CGI-97 protein [Homo sapiens]	Homo sapiens	7	1.33945	0.15738	1.54036
4678	1270	12.02	13.67	36.49	18.58	14.02	gi62897901	syntaxin binding protein 3 variant [Homo sapiens]	Homo sapiens	7	1.3842	0.157445	1.6815
12020	2705	2.72	2.73	68.13	30.77	21.98	gi657231520	Chain p, Structure Of The Mammalian 60s Ribosomal Subunit. This Entry Contains The Large Subunit Ribosomal Proteins.	Homo sapiens	3	1.59168	0.158008	4.46658
458	156	62.6	70.49	76.61	73.3	64.09	gi7212807	EH domain containing 2 [Homo sapiens]	Homo sapiens	54	1.2319	0.158918	1.42715
11738	2671	2.91	2.95	31.59	7.485	4.491	gi194387996	unnamed protein product [Homo sapiens]	Homo sapiens	2	1.43634	0.159311	2.03332
9856	2282	4.15	4.24	33.11	14.54	8.277	gi530374727	PREDICTED: propionyl-CoA carboxylase beta chain, mitochondrial isoform X2 [Homo sapiens]	Homo sapiens	2	1.47278	0.160544	3.55195
6546	1646	8.07	8.07	28.31	21.08	21.08	gi194386708	unnamed protein product [Homo sapiens]	Homo sapiens	7	1.23616	0.161221	1.43965
10705	2474	4	4	16.91	8.023	8.023	gi22760543	unnamed protein product [Homo sapiens]	Homo sapiens	2	1.77032	0.161378	6.55395
5231	1403	10.21	10.26	41.63	34.29	31.43	gi578808863	PREDICTED: eukaryotic translation initiation factor 4E isoform X1 [Homo sapiens]	Homo sapiens	5	1.58511	0.161435	2.10752
3107	862	18.24	18.82	69.29	57.86	53.93	gi79158545	RSU1 protein [Homo sapiens]	Homo sapiens	11	1.28345	0.161497	1.63792
1515	440	31.76	32.19	42.24	28.16	23.73	gi56117850	cold shock domain-containing protein E1 isoform 2 [Homo sapiens]	Homo sapiens	17	1.31717	0.16174	1.49182
4990	1353	11	11.14	38.71	20.05	15.48	gi19879862	arsenite-resistant protein ASR2 [Homo sapiens]	Homo sapiens	9	1.37594	0.161765	1.67701
9492	2196	4.58	4.71	14.1	14.1	7.181	gi19070122	zinc transporter-like 2 protein [Homo sapiens]	Homo sapiens	2	1.4941	0.161926	1.91708
6362	1614	8.23	10.76	31.2	16.21	10.49	gi62898207	minichromosome maintenance deficient protein 5 variant [Homo sapiens]	Homo sapiens	6	1.30656	0.162182	1.54302
7447	1790	7.1	7.49	21.49	7.645	6.508	gi3126905	autosomal dominant polycystic kidney disease type II protein [Homo sapiens]	Homo sapiens	5	2.06892	0.163354	4.25565
8316	1968	6.02	6.11	17.96	5.814	4.522	gi530407802	PREDICTED: exportin-6 isoform X6 [Homo sapiens]	Homo sapiens	3	1.47407	0.163555	3.65196
4280	1179	13.12	13.14	56.84	50	42.31	gi50949421	hypothetical protein [Homo sapiens]	Homo sapiens	9	1.51857	0.163723	1.97561
10348	2388	4.01	4.1	25.65	13.87	10.73	gi62898139	connexin 43 variant [Homo sapiens]	Homo sapiens	2	1.42325	0.163803	2.02248
9233	2138	4.96	5.5	58.2	34.43	22.95	gi62898349	prefoldin 1 variant [Homo sapiens]	Homo sapiens	4	1.51911	0.163927	2.30438
5874	1518	9.14	9.17	29.2	22.59	19.01	gi119618619	KIAA0152, isoform CRA_b [Homo sapiens]	Homo sapiens	5	1.85032	0.164209	3.42116
7927	1887	6.31	6.88	25.46	14.26	8.147	gi62898219	RAB guanine nucleotide exchange factor (GEF) 1 variant [Homo sapiens]	Homo sapiens	3	1.33886	0.164245	1.79206
1654	470	30.1	30.62	78.68	78.17	73.6	gi555943903	translationally-controlled tumor protein isoform 1 [Homo sapiens]	Homo sapiens	26	1.51934	0.164916	1.87957
2708	762	20.46	20.66	53.55	34.41	27.74	gi47717100	V-type proton ATPase subunit H isoform 2 [Homo sapiens]	Homo sapiens	12	1.11048	0.165103	1.16871
8761	2054	5.72	21.06	46.29	45.41	42.79	gi194384790	unnamed protein product [Homo sapiens]	Homo sapiens	19	1.34512	0.165133	1.81263
8603	2022	6	6	41.78	30.14	30.14	gi181387	cystatin C [Homo sapiens]	Homo sapiens	3	1.58039	0.165318	4.68789
7341	1770	7.25	7.73	35.79	15.44	12.75	gi119607625	MAD1 mitotic arrest deficient-like 1 (yeast), isoform CRA_a [Homo sapiens]	Homo sapiens	4	1.3861	0.165531	1.92711
433	146	63.74	63.99	88.98	83.73	77.69	gi49457530	CKB [Homo sapiens]	Homo sapiens	60	1.49032	0.165838	3.86254
4779	1294	11.79	12.06	34.32	16.55	12.25	gi34758	unnamed protein product [Homo sapiens]	Homo sapiens	7	1.18567	0.166306	1.31048
10839	2506	3.87	3.91	16.51	5.896	5.896	gi119624914	transient receptor potential cation channel, subfamily V, member 2, isoform CRA_c [Homo sapiens]	Homo sapiens	2	1.3684	0.166366	1.73055
3554	981	16.07	18.05	38.44	25.7	21.81	gi317373330	RecName: Full=Dipeptidyl peptidase 1; AltName: Full=Cathepsin C; AltName: Full=Cathepsin J; AltName: Full=Dipeptidyl peptidase I; Short=DPP-I; Short=DPPI; AltName: Full=Dipeptidyl transferase; Contains: RecName: Full=Dipeptidyl peptidase 1 exclusion domain chain; AltName: Full=Dipeptidyl peptidase I exclusion domain chain; Contains: RecName: Full=Dipeptidyl peptidase 1 heavy chain; AltName: Full=…	Homo sapiens	10	1.71656	0.166392	2.26688
2394	675	22.85	23	45.69	41.21	32.59	gi213511508	B-cell receptor-associated protein 31 isoform a [Homo sapiens]	Homo sapiens	17	1.33547	0.16682	1.53465
11117	2555	3.54	32.68	78.54	62.56	61.64	gi119593117	GDP dissociation inhibitor 1, isoform CRA_c [Homo sapiens]	Homo sapiens	24	1.44825	0.167016	3.53834
12106	2726	2.59	2.6	23.53	10.78	8.497	gi633257785	39S ribosomal protein L45, mitochondrial isoform 1 [Homo sapiens]	Homo sapiens	2	1.44845	0.167071	3.5416
4782	1295	11.77	48.12	88.03	72.89	62.32	gi62898077	tropomyosin 2 (beta) isoform 2 variant [Homo sapiens]	Homo sapiens	40	1.51366	0.167098	4.11696
1545	445	31.58	31.61	64	61.6	56.4	gi1196442	galactose-specific lectin [Homo sapiens]	Homo sapiens	27	1.38915	0.167334	1.64725
4404	1203	12.7	12.7	51.49	47.01	47.01	gi62088150	activated RNA polymerase II transcription cofactor 4 variant [Homo sapiens]	Homo sapiens	7	1.62138	0.16769	2.12484
9223	2137	4.99	5.13	29.82	11.43	8.393	gi530423521	PREDICTED: cadherin-11 isoform X7 [Homo sapiens]	Homo sapiens	4	1.24468	0.167723	1.55829
8064	1917	6.15	6.17	15.38	13.1	9.148	gi116283242	SF3A2 protein [Homo sapiens]	Homo sapiens	3	1.88008	0.167792	3.59593
2763	775	20.27	20.94	33.38	26.65	24.89	gi62897225	transforming growth factor, beta-induced, 68kDa variant [Homo sapiens]	Homo sapiens	11	1.16272	0.168311	1.26121
7954	1893	6.27	6.35	19.47	10.53	10.53	gi169636418	39S ribosomal protein L38, mitochondrial [Homo sapiens]	Homo sapiens	4	2.01504	0.168387	11.147
262	105	74.05	74.74	69.79	64.2	60.1	gi49457432	G22P1 [Homo sapiens]	Homo sapiens	49	1.43439	0.168414	2.08146
4682	1271	12.02	12.65	19.32	14.23	14.23	gi578810496	PREDICTED: nucleotide exchange factor SIL1 isoform X1 [Homo sapiens]	Homo sapiens	6	1.20426	0.1685	1.38722
3799	1049	15.02	15.1	39.12	26.17	25.65	gi7022606	unnamed protein product [Homo sapiens]	Homo sapiens	9	1.15193	0.168526	1.24744
2951	830	19.07	19.8	74.69	69.14	65.43	gi3126979	SDP3 [Homo sapiens]	Homo sapiens	11	1.36316	0.168993	1.60401
8981	2097	5.38	5.41	15.89	7.617	4.897	gi578814799	PREDICTED: protein FAM115A isoform X7 [Homo sapiens]	Homo sapiens	3	1.43694	0.169919	3.5235
7623	1829	6.77	6.81	18.58	7.62	7.086	gi578814467	PREDICTED: tyrosine-protein phosphatase non-receptor type 12 isoform X2 [Homo sapiens]	Homo sapiens	4	1.25603	0.170154	1.4972
7242	1745	7.51	8.11	45.32	22.1	17.6	gi119571176	hCG1640096, isoform CRA_a [Homo sapiens]	Homo sapiens	5	1.83633	0.170216	3.46858
9957	2304	4.08	4.56	21.06	10.85	9.787	gi22761272	unnamed protein product [Homo sapiens]	Homo sapiens	3	1.77581	0.170471	7.40305
2587	727	21.53	21.78	42.57	33.06	27.88	gi64085377	insulin-like growth factor 2 mRNA-binding protein 2 isoform a [Homo sapiens]	Homo sapiens	11	1.76412	0.17057	7.24339
1305	385	35.73	36.1	56.69	46.72	40.68	gi51476352	hypothetical protein [Homo sapiens]	Homo sapiens	22	1.35424	0.170697	1.57092
10749	2490	3.96	6.35	34.52	23.01	17.53	gi119599861	protein disulfide isomerase family A, member 5, isoform CRA_c [Homo sapiens]	Homo sapiens	8	1.43233	0.170879	3.51027
8091	1924	6.12	6.12	23.61	11.81	9.259	gi194378758	unnamed protein product [Homo sapiens]	Homo sapiens	3	1.24718	0.171137	1.48045
3858	1061	14.75	14.86	50.34	44.83	44.83	gi48145773	RPL26 [Homo sapiens]	Homo sapiens	10	1.43258	0.17117	3.5203
5238	1405	10.2	10.71	36.62	21.06	16.32	gi158258006	unnamed protein product [Homo sapiens]	Homo sapiens	5	1.36848	0.171294	1.68725
4193	1147	13.57	13.92	69.01	58.48	53.22	gi62087556	ubiquitin-conjugating enzyme E2I variant [Homo sapiens]	Homo sapiens	9	1.49144	0.171353	1.90389
4576	1241	12.32	12.63	13.08	10.38	9.081	gi333033787	nascent polypeptide-associated complex subunit alpha isoform a [Homo sapiens]	Homo sapiens	17	1.63428	0.171479	2.39515
6426	1624	8.18	15.94	52.8	47.2	38.4	gi119598231	acidic (leucine-rich) nuclear phosphoprotein 32 family, member A, isoform CRA_b [Homo sapiens]	Homo sapiens	11	1.1698	0.171692	1.3219
11976	2693	2.79	2.81	37.5	21.88	21.88	gi7106872	HSPC241 [Homo sapiens]	Homo sapiens	2	1.43022	0.171742	3.51548
6975	1682	8.01	8.03	24.65	20.83	20.83	gi21068652	apoA-I binding protein [Homo sapiens]	Homo sapiens	4	1.69974	0.171784	2.57078
3264	906	17.46	17.88	67.05	55.81	53.88	gi8923710	protein CDV3 homolog isoform b [Homo sapiens]	Homo sapiens	9	1.38705	0.172321	1.67666
6055	1560	8.77	8.8	40.34	21.22	19.96	gi62088116	Abl-interactor 1 variant [Homo sapiens]	Homo sapiens	5	1.63859	0.172352	5.70597
4375	1198	12.8	13.06	71.04	53.55	49.18	gi7416937	heterochromatin-like protein 1 [Homo sapiens]	Homo sapiens	7	1.57447	0.173021	2.08472
2566	720	21.64	21.87	45.88	39.2	31.63	gi578836483	PREDICTED: GDP-fucose protein O-fucosyltransferase 2 isoform X1 [Homo sapiens]	Homo sapiens	13	1.29715	0.173504	1.51027
2084	593	25.7	25.85	29.17	19.98	15.61	gi3478639	delta-adaptin, partial CDS [Homo sapiens]	Homo sapiens	14	1.21906	0.174021	1.34806
6610	1656	8.04	8.04	40	28.26	25.22	gi545478361	COP9 signalosome complex subunit 7b isoform c [Homo sapiens]	Homo sapiens	4	1.25329	0.174945	1.50077
3220	893	17.65	19.21	39.02	34.88	33.41	gi397483655	PREDICTED: histone-binding protein RBBP4 isoform 2 [Pan paniscus]	Homo sapiens	13	1.46256	0.174988	3.90513
12740	2840	2.14	2.2	13.13	2.417	1.698	gi119608259	nucleoporin 188kDa, isoform CRA_d, partial [Homo sapiens]	Homo sapiens	2	1.7971	0.175176	8.18865
9982	2311	4.07	4.14	44.49	19.59	15.1	gi530412852	PREDICTED: charged multivesicular body protein 6 isoform X1 [Homo sapiens]	Homo sapiens	2	1.51484	0.175419	4.44599
2773	777	20.22	20.85	50.59	44.12	41.18	gi189069163	unnamed protein product [Homo sapiens]	Homo sapiens	16	1.48696	0.175449	2.0433
7367	1773	7.23	7.4	15.84	11.16	8.953	gi42476013	NHL repeat-containing protein 2 [Homo sapiens]	Homo sapiens	5	1.18507	0.175748	1.35815
7200	1736	7.64	7.64	46.86	26.57	22.14	gi189054996	unnamed protein product [Homo sapiens]	Homo sapiens	4	1.4449	0.176005	2.1598
4629	1255	12.11	12.15	49.6	34.92	31.75	gi2443580	dUTPase [Homo sapiens]	Homo sapiens	6	1.21414	0.176395	1.38885
8912	2084	5.49	5.8	16.67	8.974	8.974	gi530375554	PREDICTED: leukocyte surface antigen CD47 isoform X1 [Homo sapiens]	Homo sapiens	3	1.43835	0.176722	1.92971
3325	922	17.05	21.89	58.42	44.99	37.31	gi194688149	serine/threonine-protein phosphatase 2B catalytic subunit alpha isoform isoform 3 [Homo sapiens]	Homo sapiens	13	1.20038	0.176961	1.34833
5286	1416	10.15	10.17	57.59	29.46	26.34	gi62897547	FK506-binding protein 3 variant [Homo sapiens]	Homo sapiens	5	1.22408	0.177487	1.39285
3112	864	18.23	18.86	57.58	46.59	40.91	gi119618398	endoplasmic reticulum protein 29, isoform CRA_b, partial [Homo sapiens]	Homo sapiens	14	1.40435	0.177936	1.70967
5726	1476	9.75	9.75	18.66	11.93	10.29	gi585724702	lysyl oxidase-like 2 delta e13 [Homo sapiens]	Homo sapiens	5	1.20668	0.179683	1.37868
10723	2482	4	4	11.79	7.224	7.224	gi5031701	follistatin-related protein 3 precursor [Homo sapiens]	Homo sapiens	2	1.51127	0.179693	4.57968
4153	1140	13.71	13.81	28.06	23.35	15.36	gi1469888	KIAA0153 [Homo sapiens]	Homo sapiens	7	1.52629	0.180136	1.97824
5176	1384	10.43	10.75	20.58	8.292	5.874	gi20521660	KIAA0788 protein [Homo sapiens]	Homo sapiens	10	1.29945	0.180846	1.51719
4962	1346	11.03	69.17	67.76	56.34	50.23	gi4204880	heat shock protein [Homo sapiens]	Homo sapiens	77	1.90145	0.180865	2.89526
8228	1951	6.03	6.13	21.44	7.59	7.59	gi221039662	unnamed protein product [Homo sapiens]	Homo sapiens	3	1.41595	0.181145	3.64188
2815	793	20	21.35	58.96	52.83	52.36	gi373432684	ubiquitin-conjugating enzyme E2 L3 isoform 4 [Homo sapiens]	Homo sapiens	12	1.49944	0.181492	2.37527
8773	2059	5.69	5.78	18.18	12.78	11.3	gi4884303	hypothetical protein [Homo sapiens]	Homo sapiens	3	1.79175	0.182535	8.88931
4525	1230	12.4	12.41	43.17	25.17	21.5	gi253970504	RNA-binding protein EWS isoform 4 [Homo sapiens]	Homo sapiens	9	1.16634	0.182592	1.32773
7715	1853	6.6	6.66	21.35	16.85	15.51	gi193785541	unnamed protein product [Homo sapiens]	Homo sapiens	5	1.57702	0.182666	2.65667
8376	1984	6.01	6.05	40.35	13.74	13.74	gi6841440	HSPC108 [Homo sapiens]	Homo sapiens	3	1.3986	0.182826	3.52161
5279	1415	10.16	10.16	33.11	33.11	33.11	gi533728	p16-INK4 [Homo sapiens]	Homo sapiens	6	1.88685	0.182972	10.8548
2058	580	26.24	115.07	85.65	84.08	81.39	gi10433717	unnamed protein product [Homo sapiens]	Homo sapiens	129	1.3256	0.182993	1.83178
10465	2420	4	24.46	70.18	68.35	61.93	gi49456343	RAB11B [Homo sapiens]	Homo sapiens	17	1.75377	0.183184	8.26883
1797	508	28.9	28.92	56.32	50.82	46.43	gi181486	DNA-binding protein B, partial [Homo sapiens]	Homo sapiens	16	1.34191	0.183481	1.60201
2954	831	19.04	19.56	43.92	40.06	37.29	gi32484975	adenosine kinase isoform b [Homo sapiens]	Homo sapiens	11	1.41241	0.183739	1.75504
3733	1032	15.28	15.31	40.04	20.66	15.87	gi8894612	KIAA0851 protein [Homo sapiens]	Homo sapiens	10	1.35412	0.183797	1.65791
8426	1989	6.01	6.01	30.14	18.18	18.18	gi18033272	histidyl-tRNA synthetase [Homo sapiens]	Homo sapiens	3	1.49154	0.18488	4.56394
4247	1167	13.26	13.29	45.82	33.44	31.44	gi332000017	5'-AMP-activated protein kinase subunit gamma-1 isoform 4 [Homo sapiens]	Homo sapiens	7	1.14238	0.184968	1.28026
9286	2152	4.83	5.28	13.92	10.59	8.431	gi578812353	PREDICTED: HBS1-like protein isoform X2 [Homo sapiens]	Homo sapiens	3	1.59061	0.185327	2.73257
11255	2577	3.46	3.47	23.08	8.58	8.58	gi642534	lumican [Homo sapiens]	Homo sapiens	2	1.99708	0.185398	13.934
8422	1988	6.01	6.01	31.49	14.94	14.94	gi23200012	alpha/beta hydrolase domain-containing protein 11 isoform 2 [Homo sapiens]	Homo sapiens	3	1.27023	0.185512	1.67938
2292	648	23.81	24.06	27	20.22	15.06	gi66932947	alpha-2-macroglobulin precursor [Homo sapiens]	Homo sapiens	26	1.2797	0.186433	1.537
5246	1408	10.18	10.39	20.22	10.84	8.603	gi398026	dystroglycan [Homo sapiens]	Homo sapiens	7	1.37769	0.187098	1.71461
7518	1806	6.94	7.31	19.86	10.41	6.1	gi530401427	PREDICTED: N-alpha-acetyltransferase 25, NatB auxiliary subunit isoform X1 [Homo sapiens]	Homo sapiens	4	1.1759	0.18747	1.42431
4581	1244	12.3	14.64	39.76	36.55	32.53	gi337514	ribosomal protein S6 [Homo sapiens]	Homo sapiens	8	1.25545	0.187725	1.44565
7334	1768	7.26	7.31	26.56	12.79	12.79	gi62898393	NAD(P)H:quinone oxidoreductase type 3, polypeptide A2 variant [Homo sapiens]	Homo sapiens	4	1.80668	0.187791	9.81141
6577	1650	8.04	9.31	38.37	26.45	23.26	gi194377686	unnamed protein product [Homo sapiens]	Homo sapiens	5	1.81068	0.188784	3.67713
9161	2126	5.1	5.13	21.28	10.3	7.78	gi119591061	cytochrome P450, family 27, subfamily A, polypeptide 1, isoform CRA_c [Homo sapiens]	Homo sapiens	3	1.18749	0.188816	1.38094
4410	1207	12.66	12.94	50.47	42.92	36.32	gi15278091	KDEL (Lys-Asp-Glu-Leu) endoplasmic reticulum protein retention receptor 2 [Homo sapiens]	Homo sapiens	7	1.1464	0.189084	1.25323
5867	1515	9.18	9.9	35.02	20.29	13.04	gi21740087	hypothetical protein [Homo sapiens]	Homo sapiens	5	1.2513	0.189203	1.52436
3514	972	16.18	16.23	47.24	28.18	25.41	gi119574045	hCG2002711, isoform CRA_e [Homo sapiens]	Homo sapiens	9	1.59378	0.189246	2.78427
4891	1323	11.3	11.79	20.85	14.66	12.21	gi193787587	unnamed protein product [Homo sapiens]	Homo sapiens	6	1.28527	0.189312	1.55428
7720	1855	6.58	6.72	25.11	12.44	8.889	gi158254494	unnamed protein product [Homo sapiens]	Homo sapiens	4	1.26214	0.189418	1.48326
5182	1386	10.4	10.44	40.27	18.12	15.88	gi4506019	serine/threonine-protein phosphatase 2A 55 kDa regulatory subunit B alpha isoform isoform 1 [Homo sapiens]	Homo sapiens	6	1.53378	0.189569	2.23729
9739	2247	4.3	4.33	34.99	21.76	11.57	gi7542351	QUAKING isoform 6 [Homo sapiens]	Homo sapiens	3	1.72864	0.18969	8.4635
4119	1129	13.85	15.74	31.93	19.3	13.22	gi62420884	discoidin domain-containing receptor 2 precursor [Homo sapiens]	Homo sapiens	9	1.21008	0.189845	1.36427
4041	1107	14.12	14.34	39.47	33.23	29.67	gi7661734	m7GpppX diphosphatase [Homo sapiens]	Homo sapiens	7	1.09536	0.190387	1.16724
5984	1545	8.91	8.92	19.31	15.1	15.1	gi256985100	TRAM adaptor with GOLD domain isoform 1 precursor [Homo sapiens]	Homo sapiens	7	1.32672	0.190777	1.86733
3741	1034	15.24	16.91	53.45	40.23	36.78	gi62087910	ribosomal protein S10 variant [Homo sapiens]	Homo sapiens	13	1.71312	0.190951	8.29288
6450	1631	8.14	8.66	17.28	9.348	8.484	gi578832534	PREDICTED: Niemann-Pick C1 protein isoform X4 [Homo sapiens]	Homo sapiens	10	1.2326	0.191349	1.48565
3604	999	15.87	17.04	44.63	29.83	29.83	gi4557587	fumarylacetoacetase [Homo sapiens]	Homo sapiens	11	1.23211	0.192549	1.41621
7328	1766	7.29	7.58	32.04	25.63	14.19	gi133778010	DFNA5 protein [Homo sapiens]	Homo sapiens	4	1.47567	0.192944	2.37793
1460	431	32.67	33.74	33.76	30.5	28.29	gi211971074	A-kinase anchor protein 2 isoform 2 [Homo sapiens]	HUMAN	23	1.20656	0.193048	1.34252
8492	2003	6	6.18	33.56	9.321	6.525	gi119624051	transporter 1, ATP-binding cassette, sub-family B (MDR/TAP), isoform CRA_a [Homo sapiens]	Homo sapiens	4	1.16916	0.193383	1.41688
11140	2562	3.5	3.75	24.25	9.018	6.212	gi18249847	U4/U6 snRNP-associated 61 kDa protein [Homo sapiens]	Homo sapiens	2	1.72282	0.193635	8.75433
12303	2764	2.4	2.53	19.22	7.754	4.362	gi578819773	PREDICTED: UPF0668 protein C10orf76 isoform X2 [Homo sapiens]	Homo sapiens	2	1.37909	0.193662	3.60445
7253	1747	7.49	8.79	38.66	21.72	17.18	gi158261329	unnamed protein product [Homo sapiens]	Homo sapiens	6	1.2414	0.194903	1.47111
2622	735	21.32	21.62	83.7	72.59	68.89	gi4557581	fatty acid-binding protein, epidermal [Homo sapiens]	Homo sapiens	12	1.44814	0.194949	1.88972
9299	2154	4.83	4.84	14.55	8.607	8.607	gi18089064	EXOC1 protein, partial [Homo sapiens]	Homo sapiens	3	1.38647	0.195363	3.72715
9333	2163	4.78	5.47	22.78	10.41	7.595	gi119610750	rabaptin, RAB GTPase binding effector protein 1, isoform CRA_b, partial [Homo sapiens]	Homo sapiens	4	1.82615	0.195688	11.3476
26931	4574	4.78	5.47	22.78	10.41	7.595	gi119610750	rabaptin, RAB GTPase binding effector protein 1, isoform CRA_b, partial [Homo sapiens]	Homo sapiens	4	1.82615	0.195688	11.3476
8856	2075	5.53	5.67	22.03	14.34	10.49	gi572878379	acyl-CoA synthetase family member 2, mitochondrial isoform 4 [Homo sapiens]	Homo sapiens	3	1.36707	0.195823	3.5327
10872	2510	3.84	3.85	43.75	36.11	27.78	gi15012087	Signal recognition particle 19kDa [Homo sapiens]	Homo sapiens	2	1.397	0.195836	3.85585
6419	1622	8.19	8.21	19.97	14.37	11.21	gi7657138	Golgi integral membrane protein 4 [Homo sapiens]	Homo sapiens	5	1.201	0.196082	1.51025
10903	2517	3.78	3.79	14.82	6.191	6.191	gi194379312	unnamed protein product [Homo sapiens]	Homo sapiens	3	1.22674	0.196502	1.58517
3085	854	18.49	18.77	96.19	96.19	88.57	gi50592994	thioredoxin isoform 1 [Homo sapiens]	Homo sapiens	20	1.58325	0.196834	2.14235
7120	1719	7.82	7.83	38.71	25.81	22.98	gi73998790	PREDICTED: mitotic checkpoint protein BUB3 isoformX3 [Canis lupus familiaris]	Homo sapiens	5	1.30178	0.196871	1.81359
3536	978	16.11	25.27	50	45.24	43.65	gi119629243	karyopherin alpha 3 (importin alpha 4), isoform CRA_b [Homo sapiens]	Homo sapiens	14	1.2394	0.197439	1.44969
5792	1491	9.57	9.89	37	11.78	9.475	gi2394274	vasopressin-activated calcium mobilizing putative receptor protein [Homo sapiens]	Homo sapiens	6	1.30979	0.197449	1.62445
10481	2431	4	8.16	28.53	22.35	20.88	gi158254574	unnamed protein product [Homo sapiens]	Homo sapiens	5	1.51825	0.197486	5.47801
1678	475	29.96	44.91	50.92	33.21	30.38	gi194373933	unnamed protein product [Homo sapiens]	Homo sapiens	25	1.16945	0.197601	1.27931
3429	950	16.59	16.74	26.71	9.231	5.776	gi119568231	utrophin (homologous to dystrophin), isoform CRA_b [Homo sapiens]	Homo sapiens	16	1.21924	0.197648	1.37259
7340	1769	7.26	7.28	54.12	51.76	51.76	gi119627942	MARCKS-like 1, isoform CRA_a, partial [Homo sapiens]	Homo sapiens	4	1.45933	0.19808	4.68549
11126	2558	3.54	3.55	24.04	18.03	13.66	gi4507783	ubiquitin-conjugating enzyme E2 H isoform 1 [Homo sapiens]	Homo sapiens	2	1.36923	0.198295	3.61661
1951	558	27.11	27.23	31.85	22.88	21.01	gi22902130	inactive tyrosine-protein kinase 7 isoform d precursor [Homo sapiens]	Homo sapiens	15	1.15934	0.198359	1.26695
3442	954	16.52	16.54	71.52	66.46	63.29	gi397514263	PREDICTED: probable glutathione peroxidase 8 isoform 2 [Pan paniscus]	Homo sapiens	10	1.27402	0.198401	1.48919
10228	2355	4.03	4.03	18.63	9.434	9.434	gi62898205	splicing factor 3b, subunit 4 variant [Homo sapiens]	Homo sapiens	2	1.7045	0.199417	8.97751
6358	1613	8.25	8.27	71.68	56.65	56.65	gi49574537	glycine cleavage system H protein, mitochondrial precursor [Homo sapiens]	HUMAN	5	1.46208	0.199785	2.37784
5145	1382	10.47	10.48	21.79	11.54	10.02	gi530397933	PREDICTED: pleckstrin homology-like domain family B member 1 isoform X11 [Homo sapiens]	Homo sapiens	6	1.3573	0.199852	3.52626
2444	686	22.47	24.14	76.51	69.13	59.06	gi197692339	stathmin 1 [Homo sapiens]	Homo sapiens	13	1.38133	0.199903	1.70436
8278	1960	6.02	15.22	79.17	65.97	54.17	gi332839508	PREDICTED: uncharacterized protein LOC451869 [Pan troglodytes]	Homo sapiens	14	1.38039	0.200193	3.78958
7917	1886	6.31	166.48	85.62	84.94	84.94	gi23958133	Tubulin, beta 2C [Homo sapiens]	Homo sapiens	249	1.52125	0.200785	2.61167
7683	1843	6.66	6.75	15.81	4.97	3.827	gi57634534	nuclear pore complex protein Nup205 [Homo sapiens]	Homo sapiens	6	1.18059	0.200879	1.4623
8430	1991	6	55.36	78.26	75.99	62.95	gi179279	ATP synthase beta subunit [Homo sapiens]	Homo sapiens	69	1.81381	0.200996	11.8376
998	290	41.91	44.36	64.95	46.41	38.29	gi221042512	unnamed protein product [Homo sapiens]	Homo sapiens	25	1.15253	0.201349	1.25219
7408	1782	7.18	7.18	25.43	13.89	13.89	gi119616322	EGF-like repeats and discoidin I-like domains 3, isoform CRA_a [Homo sapiens]	Homo sapiens	4	1.27967	0.201602	1.56592
2225	626	24.43	24.96	81.01	64.56	58.54	gi46015262	Chain A, Crystal Structure Of Human Aldose Reductase Complexed With Nadp And Minalrestat	Homo sapiens	16	1.23943	0.202288	1.41972
10510	2440	4	5.02	19.87	10.67	8.368	gi34783018	TMEM161A protein [Homo sapiens]	Homo sapiens	3	1.52125	0.202426	5.78051
955	283	42.58	44.03	50.34	37.42	34.94	gi1613834	transportin [Homo sapiens]	Homo sapiens	28	1.18959	0.203267	1.323
4537	1232	12.39	12.41	31.87	27.29	27.29	gi40789058	KIAA0015 [Homo sapiens]	Homo sapiens	9	1.27327	0.203583	1.52934
6315	1607	8.31	13.97	33.26	16.42	15.37	gi608785507	serine threonine kinase 39 isoform D, partial [Homo sapiens]	Homo sapiens	9	1.83731	0.203584	12.9298
1934	552	27.37	27.77	59.91	48.06	38.15	gi119586051	ERO1-like (S. cerevisiae), isoform CRA_b [Homo sapiens]	Homo sapiens	14	1.56585	0.204803	6.67885
6526	1640	8.1	8.1	37.72	21.26	18.56	gi119599260	profilin 2, isoform CRA_c, partial [Homo sapiens]	Homo sapiens	6	1.29422	0.205089	1.66312
3163	879	17.95	17.95	50.64	42.95	42.95	gi404015	ribosomal protein L23a, partial [Homo sapiens]	Homo sapiens	10	1.53581	0.206134	2.05256
6520	1638	8.11	8.13	91.87	56.88	56.88	gi38027914	COP9 signalosome complex subunit 8 isoform 2 [Homo sapiens]	Homo sapiens	5	1.71121	0.206368	3.50091
8291	1962	6.02	7.1	36.87	17.97	17.97	gi221043358	unnamed protein product [Homo sapiens]	Homo sapiens	6	1.55774	0.206473	2.40561
4074	1117	14.04	14.17	23.13	9.447	6.944	gi119579814	ubiquitin specific peptidase 9, X-linked, isoform CRA_d [Homo sapiens]	Homo sapiens	12	1.22938	0.206949	1.41453
7705	1849	6.61	6.64	39.16	31.18	23.57	gi194385434	unnamed protein product [Homo sapiens]	Homo sapiens	4	1.19976	0.20702	1.53072
3935	1083	14.32	16.68	46.03	30.95	26.69	gi311033472	RecName: Full=Aldehyde dehydrogenase X, mitochondrial; AltName: Full=Aldehyde dehydrogenase 5; AltName: Full=Aldehyde dehydrogenase family 1 member B1; Flags: Precursor [Homo sapiens]	HUMAN	10	1.7498	0.207326	2.81104
7937	1890	6.29	6.83	28.15	13.96	9.459	gi578804630	PREDICTED: cytochrome P450 20A1 isoform X6 [Homo sapiens]	Homo sapiens	4	1.65848	0.207477	8.77905
2161	612	25	26.03	38.2	32.25	32.25	gi4504901	importin subunit alpha-3 [Homo sapiens]	Homo sapiens	16	1.24263	0.207507	1.45692
12558	2810	2.2	2.58	38.2	21.03	9.013	gi312596924	proteasome assembly chaperone 2 isoform 2 [Homo sapiens]	Homo sapiens	2	1.45564	0.20758	2.10846
3564	984	16.07	16.51	30.66	24.9	19.96	gi530378964	PREDICTED: lysophosphatidylcholine acyltransferase 1 isoform X1 [Homo sapiens]	Homo sapiens	9	1.30408	0.207638	1.57191
1066	314	40.19	40.33	73.93	69.29	66.79	gi332836269	PREDICTED: reticulocalbin-1 [Pan troglodytes]	Homo sapiens	37	1.65265	0.207917	2.26785
3137	870	18.09	18.5	51.61	46.54	44.24	gi531171	Csa-19 [Homo sapiens]	Homo sapiens	13	1.23369	0.207985	1.45291
6028	1555	8.81	8.85	44.05	24.7	22.62	gi221043326	unnamed protein product [Homo sapiens]	Homo sapiens	5	0.847144	0.208353	1.47631
12950	2873	2.08	2.2	12.77	9.574	3.546	gi189054285	unnamed protein product [Homo sapiens]	Homo sapiens	1	1.49058	0.208846	5.61928
3143	873	18.03	18.11	40.85	25.81	18.97	gi332356380	albumin [Homo sapiens]	Homo sapiens	16	1.15558	0.208922	1.30772
2810	791	20.03	20.2	27.21	21.63	18.37	gi620597362	seprase isoform 2 [Homo sapiens]	Homo sapiens	13	1.2247	0.209073	1.40798
12135	2734	2.55	3.11	16.41	10.42	9.115	gi4680685	CGI-23 protein [Homo sapiens]	Homo sapiens	3	1.71797	0.209257	10.4347
6539	1644	8.07	8.35	26.32	23.39	16.08	gi183603929	serine/threonine-protein phosphatase 6 catalytic subunit isoform a [Homo sapiens]	Homo sapiens	5	1.37726	0.209766	4.0182
5007	1355	10.99	12.03	52.02	42.93	42.93	gi1313962	mitochondrial ribosomal protein L7L12 [Homo sapiens]	Homo sapiens	7	1.453	0.210394	2.00563
12402	2785	2.29	4.71	22.49	6.877	4.275	gi530362359	PREDICTED: adenylate kinase isoenzyme 5 isoform X1 [Homo sapiens]	Homo sapiens	2	0.746246	0.21044	3.58295
1522	442	31.63	33.56	46.08	32.81	30.39	gi530388455	PREDICTED: aspartyl/asparaginyl beta-hydroxylase isoform X15 [Homo sapiens]	Homo sapiens	20	1.22196	0.211085	1.38829
5887	1521	9.1	10.44	24.76	14	12.92	gi66346698	alpha-N-acetylglucosaminidase precursor [Homo sapiens]	HUMAN	7	1.23325	0.211342	1.52368
1364	402	34.68	36.75	85.23	85.23	78.98	gi315139006	proteasome subunit beta type-2 isoform 2 [Homo sapiens]	Homo sapiens	27	1.28482	0.211434	1.81243
11719	2667	2.93	2.94	13.23	7.158	5.64	gi119602570	glycosylphosphatidylinositol anchor attachment protein 1 homolog (yeast), isoform CRA_d [Homo sapiens]	Homo sapiens	2	1.37269	0.211932	4.02166
10600	2450	4	4.13	19.23	9.295	7.692	gi589811553	secretory carrier-associated membrane protein 1 isoform 3 [Homo sapiens]	Homo sapiens	2	1.34852	0.212547	3.73501
4948	1341	11.07	11.16	31.55	24.11	24.11	gi6330243	KIAA1181 protein [Homo sapiens]	Homo sapiens	6	1.29258	0.212998	1.61834
11839	2680	2.87	5.27	44.21	30	21.58	gi545825463	PREDICTED: chromobox protein homolog 5-like isoform X4 [Sus scrofa]	Homo sapiens	3	1.50944	0.213447	6.18957
3280	911	17.39	17.44	47.21	40.61	39.09	gi33415057	transformation-related protein 14 [Homo sapiens]	Homo sapiens	10	1.28107	0.213819	1.59304
4129	1132	13.8	14.29	25.44	16	12.33	gi49176521	cell proliferation-inducing protein 53 [Homo sapiens]	Homo sapiens	11	1.32133	0.214255	1.65489
801	244	48.13	50.05	75.75	64.2	59.82	gi76879893	putative protein product of Nbla10058 [Homo sapiens]	Homo sapiens	29	1.51077	0.215121	2.11194
5659	1458	9.96	10.46	20.46	15.14	13.78	gi221043626	unnamed protein product [Homo sapiens]	Homo sapiens	8	1.33334	0.215988	1.72284
5745	1479	9.72	20.86	40.44	30.55	27.91	gi530415665	PREDICTED: creatine kinase M-type isoform X1 [Homo sapiens]	Homo sapiens	12	1.23433	0.216462	1.46633
3437	951	16.59	16.69	48.48	41.75	41.75	gi2360945	34 kDa Mov34 homolog [Homo sapiens]	Homo sapiens	11	1.24021	0.216512	1.45474
5030	1364	10.87	10.88	65.47	49.78	45.29	gi119571374	hCG1985580, isoform CRA_e [Homo sapiens]	Homo sapiens	6	1.36684	0.216831	1.808
2573	723	21.61	21.76	32.68	25.11	21.48	gi194383566	unnamed protein product [Homo sapiens]	Homo sapiens	12	1.23268	0.217061	1.44011
4281	1180	13.11	14.23	48.67	39.16	39.16	gi5138999	NADH-Ubiquinone reductase [Homo sapiens]	Homo sapiens	8	1.78268	0.217544	3.26147
7092	1713	7.87	7.88	34.78	27.33	23.6	gi2576345	Acyl carrier protein, Mitochondrial (ACP) (5'partial) [Homo sapiens]	Homo sapiens	10	1.9589	0.217565	3.95515
9522	2206	4.51	4.53	36.69	26.62	26.62	gi24497601	endothelial differentiation-related factor 1 isoform beta [Homo sapiens]	Homo sapiens	4	1.31955	0.217998	3.51111
2387	672	23.02	33.28	79.79	73.94	73.4	gi119627382	peroxiredoxin 1, isoform CRA_b, partial [Homo sapiens]	Homo sapiens	35	1.46796	0.218176	1.92684
2490	701	22.07	24.47	62.9	49.19	47.85	gi46329883	TWF1 protein [Homo sapiens]	Homo sapiens	15	1.36985	0.218418	1.71258
4325	1193	12.93	13.94	27.17	11.14	9.216	gi578803959	PREDICTED: CLIP-associating protein 1 isoform X11 [Homo sapiens]	Homo sapiens	10	1.32053	0.218485	3.53374
3546	980	16.08	17.54	29.37	18.62	16.05	gi557878738	long-chain-fatty-acid--CoA ligase 1 isoform b [Homo sapiens]	Homo sapiens	9	1.18291	0.218487	1.34163
12175	2742	2.51	2.8	25.6	8.64	2.56	gi545529857	PREDICTED: cleavage stimulation factor subunit 3 isoform X2 [Canis lupus familiaris]	Homo sapiens	1	1.62575	0.218572	3.25678
6594	1653	8.04	8.16	26.94	14.01	11.85	gi78395032	RSL1D1 protein, partial [Homo sapiens]	Homo sapiens	4	1.38118	0.218766	1.93997
8762	2055	5.72	5.76	53.09	51.85	45.68	gi52545707	hypothetical protein [Homo sapiens]	Homo sapiens	3	1.18244	0.21879	1.50299
5696	1468	9.84	9.88	52.26	45.16	45.16	gi5690431	prefoldin subunit 2 [Homo sapiens]	Homo sapiens	6	1.41175	0.219044	1.92966
10058	2324	4.06	4.06	33.33	23.61	18.75	gi114678037	PREDICTED: AP-2 complex subunit sigma isoform 2 [Pan troglodytes]	Homo sapiens	2	1.34846	0.220415	2.0767
2776	779	20.21	20.42	65.61	56.05	50.96	gi16924231	ribosomal protein S19, partial [Homo sapiens]	Homo sapiens	11	1.41865	0.220433	1.8234
7756	1863	6.54	6.9	37.09	15.84	11.28	gi578838944	PREDICTED: NF-kappa-B essential modulator isoform X6 [Homo sapiens]	Homo sapiens	4	2.00992	0.220616	4.22087
5732	1477	9.73	10.01	18.28	13.96	12.73	gi62913992	GPR177 protein [Homo sapiens]	Homo sapiens	5	1.45386	0.221239	2.04936
8082	1921	6.14	6.16	52.11	38.03	38.03	gi24307953	iron-sulfur cluster assembly enzyme ISCU, mitochondrial isoform ISCU1 [Homo sapiens]	Homo sapiens	4	1.54856	0.221787	7.52436
7776	1866	6.5	7.02	39	25.17	16.78	gi15030184	Chromosome 6 open reading frame 211 [Homo sapiens]	Homo sapiens	4	1.32222	0.222037	3.6348
10189	2344	4.04	4.04	34.43	18.85	15.57	gi48145975	GSTT2 [Homo sapiens]	Homo sapiens	2	1.20645	0.222286	1.58657
8806	2064	5.63	6.12	22.11	8.421	4.812	gi108860686	prolyl endopeptidase-like isoform 2 [Homo sapiens]	Homo sapiens	3	1.36064	0.222309	4.15684
7578	1820	6.83	7.11	45.52	34.48	34.48	gi119599893	coiled-coil domain containing 58, isoform CRA_a [Homo sapiens]	Homo sapiens	4	1.20424	0.222326	1.46995
1477	434	32.54	34.02	62.24	60.18	58.11	gi543583779	guanine nucleotide-binding protein G(i) subunit alpha-2 isoform 6 [Homo sapiens]	Homo sapiens	21	1.55453	0.222597	2.25848
2669	751	20.75	49.27	70.74	66.36	60.14	gi158254482	unnamed protein product [Homo sapiens]	Homo sapiens	41	1.27425	0.222679	1.53469
5069	1374	10.62	53.52	71.25	56.88	50	gi13274400	tropomyosin 4-anaplastic lymphoma kinase fusion protein [Homo sapiens]	Homo sapiens	46	2.20011	0.222949	5.14137
6000	1548	8.85	9.15	26.34	13.79	11.73	gi10433929	unnamed protein product [Homo sapiens]	Homo sapiens	5	1.62862	0.222978	3.32746
1812	514	28.64	29.02	66.77	61.93	57.4	gi114676180	PREDICTED: coatomer subunit epsilon isoform 6 [Pan troglodytes]	Homo sapiens	19	1.23747	0.223106	1.44529
9081	2110	5.24	5.26	20.14	9.133	9.133	gi557357725	adenosine 3'-phospho 5'-phosphosulfate transporter 1 isoform b [Homo sapiens]	Homo sapiens	3	1.46705	0.22321	5.93556
8296	1964	6.02	6.84	33.26	10.02	8.884	gi578811412	PREDICTED: serine/threonine-protein kinase 38 isoform X4 [Homo sapiens]	Homo sapiens	4	1.4875	0.223271	2.66378
9180	2131	5.06	5.18	34.04	19.58	12.05	gi52545895	hypothetical protein [Homo sapiens]	Homo sapiens	3	1.6441	0.223515	3.41326
11875	2685	2.83	2.94	29.33	10	8.333	gi530411221	PREDICTED: Golgi SNAP receptor complex member 1 isoform X1 [Homo sapiens]	Homo sapiens	2	1.67872	0.22369	11.1661
9141	2123	5.11	6.35	27.53	20.71	18.18	gi194386174	unnamed protein product [Homo sapiens]	Homo sapiens	4	0.819257	0.225091	1.64013
3615	1002	15.87	15.97	49.07	49.07	45.96	gi46276893	transcription elongation factor B polypeptide 2 isoform b [Homo sapiens]	Homo sapiens	8	1.43341	0.226709	1.92365
6089	1564	8.71	8.94	23.19	18.38	12.47	gi62898039	NFS1 nitrogen fixation 1 isoform a precursor variant [Homo sapiens]	Homo sapiens	5	1.24061	0.227565	1.57387
10753	2492	3.95	3.96	29.74	10.54	5.386	gi397486539	PREDICTED: interferon regulatory factor 3 isoform 1 [Pan paniscus]	Homo sapiens	2	1.51574	0.227608	2.83094
11004	2536	3.66	3.66	13.69	9.821	8.036	gi4263743	unknown [Homo sapiens]	Homo sapiens	2	1.43476	0.227688	5.55222
255	102	74.63	74.66	48.55	39.66	36.75	gi40317626	thrombospondin-1 precursor [Homo sapiens]	Homo sapiens	53	1.25479	0.227767	1.45901
2597	729	21.48	21.98	63.96	47.75	42.34	gi119599392	ATPase, Na+/K+ transporting, beta 3 polypeptide, isoform CRA_d [Homo sapiens]	Homo sapiens	15	1.43893	0.22784	1.90127
3102	860	18.26	18.54	41.71	22.87	20.45	gi18028283	very-long-chain acyl-CoA dehydrogenase VLCAD [Homo sapiens]	Homo sapiens	10	1.40491	0.228191	1.83835
28109	4734	18.26	18.54	41.71	22.87	20.45	gi18028283	very-long-chain acyl-CoA dehydrogenase VLCAD [Homo sapiens]	Homo sapiens	10	1.40491	0.228191	1.83835
12942	2872	2.08	2.2	20.75	8.25	4	gi148745779	TBC1 domain family, member 13 [synthetic construct]	Homo sapiens	1	1.30254	0.228453	3.52436
5632	1447	10.01	10.01	58.05	48.28	48.28	gi119604464	protein (peptidylprolyl cis/trans isomerase) NIMA-interacting 1, isoform CRA_b [Homo sapiens]	Homo sapiens	6	1.46202	0.228648	2.22866
10314	2380	4.01	5	55.47	43.75	28.91	gi17529667	protein kinase C inhibitor-2 [Homo sapiens]	Homo sapiens	4	1.54447	0.228829	7.9675
7626	1830	6.76	7.55	16.81	14.85	13.32	gi578809939	PREDICTED: 5'-AMP-activated protein kinase catalytic subunit alpha-1 isoform X1 [Homo sapiens]	Homo sapiens	5	1.19308	0.229234	1.45221
2358	662	23.39	24.07	65.66	63.77	55.85	gi388556516	proteasome activator complex subunit 3 isoform 3 [Homo sapiens]	Homo sapiens	12	1.19408	0.229553	1.36517
5720	1474	9.78	9.89	29.09	25.48	22.12	gi22761089	unnamed protein product [Homo sapiens]	Homo sapiens	6	1.10684	0.22979	1.22024
7985	1899	6.24	7.95	39.09	28.81	27.98	gi578823362	PREDICTED: cysteine and glycine-rich protein 2 isoform X2 [Homo sapiens]	Homo sapiens	6	1.22109	0.230125	1.65499
7639	1835	6.72	6.78	39.29	16.21	16.21	gi315434214	28S ribosomal protein S29, mitochondrial isoform 2 [Homo sapiens]	Homo sapiens	4	1.77822	0.230176	4.272
11420	2611	3.23	5.77	46.84	39.24	32.91	gi663071153	tubulin-specific chaperone A isoform 3 [Homo sapiens]	Homo sapiens	3	1.29797	0.230604	3.51052
12075	2717	2.62	3.12	60.49	38.27	24.69	gi47115261	NEDD8 [Homo sapiens]	Homo sapiens	5	1.56423	0.231323	8.68461
2446	687	22.46	26.41	67.31	62.82	56.41	gi56078799	Ribosomal protein S27a [Homo sapiens]	Homo sapiens	27	0.780263	0.231899	1.57866
13240	2916	2.04	2.29	23.65	3.249	2.347	gi154354972	phosphatase and actin regulator 2 isoform 4 [Homo sapiens]	Homo sapiens	1	1.33383	0.231901	4.03706
6569	1648	8.06	8.27	30.96	10.22	9.333	gi1621033	adducin gamma subunit [Homo sapiens]	Homo sapiens	5	1.19054	0.23206	1.55679
5287	1417	10.14	10.67	35.4	18.6	17.31	gi530395742	PREDICTED: tumor susceptibility gene 101 protein isoform X1 [Homo sapiens]	Homo sapiens	6	1.37215	0.232383	1.86742
5807	1497	9.4	9.48	33.6	13.82	13.82	gi40788897	KIAA0174 [Homo sapiens]	Homo sapiens	6	1.40136	0.232885	1.89537
8463	1997	6	6.79	29.7	24.85	24.85	gi42741648	15 kDa selenoprotein isoform 1 precursor [Homo sapiens]	Homo sapiens	4	0.863434	0.233125	1.45341
2973	839	18.8	19.03	51.14	33.08	30.23	gi48257293	PMPCA protein, partial [Homo sapiens]	Homo sapiens	12	1.68414	0.23316	2.57195
6026	1554	8.82	8.83	49.32	37.84	37.84	gi8922331	protein mago nashi homolog 2 [Homo sapiens]	Homo sapiens	5	1.19934	0.233601	1.43327
7107	1716	7.83	8.38	44.08	28.98	18.78	gi2454189	thiopurine methyltransferase [Homo sapiens]	Homo sapiens	4	1.30012	0.234743	3.62765
4208	1153	13.39	24.9	42.44	24.35	21.65	gi194378658	unnamed protein product [Homo sapiens]	Homo sapiens	15	1.24824	0.23529	1.5089
7413	1784	7.17	7.18	22.3	15.67	14.57	gi194379070	unnamed protein product [Homo sapiens]	Homo sapiens	4	1.25037	0.23538	1.61658
3081	852	18.51	20.45	74.27	67.48	63.11	gi62897867	RAB18, member RAS oncogene family variant [Homo sapiens]	Homo sapiens	11	1.35973	0.235488	1.75064
8369	1982	6.01	6.09	34.58	20.42	18.33	gi68800128	splicing factor U2AF 35 kDa subunit isoform b [Homo sapiens]	Homo sapiens	5	1.54179	0.236307	8.50927
4450	1217	12.57	12.59	56.6	39.93	37.85	gi181184	stomatin peptide [Homo sapiens]	Homo sapiens	8	1.16202	0.236712	1.33276
10255	2365	4.02	4.13	24.19	13.59	11.29	gi119569935	soc-2 suppressor of clear homolog (C. elegans), isoform CRA_c [Homo sapiens]	Homo sapiens	2	1.31314	0.237273	3.87032
2604	731	21.42	22.64	48.24	37.7	33.96	gi530415008	PREDICTED: cAMP-dependent protein kinase catalytic subunit alpha isoform X1 [Homo sapiens]	Homo sapiens	15	1.23053	0.23732	1.44869
2639	741	21.14	21.98	52.56	43.13	38.81	gi119619622	reticulocalbin 2, EF-hand calcium binding domain [Homo sapiens]	Homo sapiens	14	1.24483	0.237332	1.47894
1825	517	28.58	29.42	83.22	77.27	70.98	gi62897539	capping protein (actin filament) muscle Z-line, alpha 2 variant [Homo sapiens]	Homo sapiens	18	1.53002	0.23778	2.2117
2433	682	22.65	22.65	52.3	51.46	51.46	gi558528	proteasome subunit Y [Homo sapiens]	Homo sapiens	12	1.38573	0.237789	1.86958
1998	572	26.71	26.84	69.1	66.32	60.07	gi194374633	unnamed protein product [Homo sapiens]	Homo sapiens	16	1.16563	0.238421	1.48709
11950	2691	2.8	2.8	29.04	7.945	6.027	gi68303575	casein kinase I isoform alpha isoform 1 [Homo sapiens]	Homo sapiens	2	1.20209	0.238951	1.61182
5633	1448	10.01	10.01	58.72	50.58	50.58	gi21739348	hypothetical protein [Homo sapiens]	Homo sapiens	5	1.3483	0.239228	1.82291
3998	1097	14.21	14.24	20.72	10.36	7.551	gi194378926	unnamed protein product [Homo sapiens]	Homo sapiens	8	1.21229	0.239379	1.43433
3156	875	18.01	27.14	76.57	72.38	55.24	gi158260331	unnamed protein product [Homo sapiens]	Homo sapiens	20	1.20588	0.240119	1.41187
9401	2181	4.68	5.05	25.34	13.16	6.483	gi194375966	unnamed protein product [Homo sapiens]	Homo sapiens	2	1.94743	0.240309	28.7245
3580	989	16.04	16.47	21.34	13.25	10.88	gi119584408	hCG1995701, isoform CRA_g [Homo sapiens]	Homo sapiens	13	1.23696	0.240395	1.49095
14368	3101	2	112.48	84.25	78.01	73.25	gi35218	unnamed protein product [Homo sapiens]	Homo sapiens	97	1.31065	0.241665	3.94055
10622	2456	4	4.06	46.15	23.08	12.31	gi62898742	RAB31, member RAS oncogene family variant [Homo sapiens]	Homo sapiens	2	1.76093	0.242189	17.7287
11263	2580	3.43	3.75	22.89	12.53	8.193	gi7243268	KIAA1435 protein [Homo sapiens]	Homo sapiens	3	1.29352	0.242271	3.69962
7514	1804	6.96	6.96	35.98	24.34	24.34	gi119601023	glucosamine-phosphate N-acetyltransferase 1, isoform CRA_b [Homo sapiens]	Homo sapiens	4	1.34933	0.243219	4.61611
1641	467	30.27	30.9	47.08	43.13	39.55	gi554790401	synembryn-A isoform 2 [Homo sapiens]	Homo sapiens	16	1.28167	0.243629	3.55827
8042	1911	6.19	6.21	38.57	34.76	29.05	gi33150606	masA [Homo sapiens]	Homo sapiens	5	1.78578	0.243722	4.6011
5678	1461	9.94	9.96	51.44	30.45	30.45	gi119631930	Rho family GTPase 3, isoform CRA_b [Homo sapiens]	Homo sapiens	6	1.34839	0.243772	1.92987
8348	1977	6.01	6.53	14.15	7.472	5.723	gi35920	REC1L [Homo sapiens]	Homo sapiens	3	1.56512	0.244662	3.2627
6921	1668	8.02	8.89	30.02	19.61	17.19	gi578820413	PREDICTED: dickkopf-related protein 3 isoform X1 [Homo sapiens]	Homo sapiens	5	1.16628	0.245569	1.4049
1917	548	27.5	28.19	45.95	42.89	37.86	gi3152942	sorting nexin 1A [Homo sapiens]	Homo sapiens	14	1.13215	0.245851	1.26083
5300	1420	10.11	12.2	39.36	20.37	18.08	gi11322247	nucleolar protein No55 [Homo sapiens]	Homo sapiens	7	1.72367	0.24588	4.23201
3764	1039	15.2	16.24	45.71	31.86	23.82	gi62896875	solute carrier family 25 member 3 isoform b precursor variant [Homo sapiens]	Homo sapiens	9	1.26098	0.246268	1.53332
4937	1338	11.11	11.11	80.53	80.53	80.53	gi31979223	acidic ribosomal phosphoprotein P1 [Homo sapiens]	Homo sapiens	9	1.33782	0.247457	4.54704
4906	1328	11.23	11.24	41.22	34.46	34.46	gi42542700	Ribosomal protein L27a [Homo sapiens]	Homo sapiens	6	1.23899	0.247861	1.50641
7689	1845	6.63	6.73	20.79	10.95	7.201	gi7959211	KIAA1475 protein [Homo sapiens]	Homo sapiens	5	1.21728	0.248169	1.49797
6245	1592	8.46	8.46	74.4	36.8	32.8	gi189053096	unnamed protein product [Homo sapiens]	Homo sapiens	4	1.19578	0.248767	1.48974
7680	1842	6.67	7.15	40.44	39.89	33.88	gi119613440	COMM domain containing 8, isoform CRA_b [Homo sapiens]	Homo sapiens	4	1.47579	0.248881	2.83149
4928	1332	11.2	11.71	37.38	22.66	19.16	gi557948093	28S ribosomal protein S27, mitochondrial isoform 1 [Homo sapiens]	Homo sapiens	7	1.09037	0.249985	1.1956
11199	2572	3.46	3.8	19.07	11.86	5.508	gi119617733	oxysterol binding protein-like 8, isoform CRA_c [Homo sapiens]	Homo sapiens	2	1.4455	0.250023	2.68794
3009	847	18.58	20.04	23.32	18.43	16.03	gi119574901	SEC24 related gene family, member C (S. cerevisiae), isoform CRA_b [Homo sapiens]	Homo sapiens	14	1.29517	0.250359	1.64454
1731	489	29.48	30	60.28	53.55	51.42	gi158256464	unnamed protein product [Homo sapiens]	Homo sapiens	26	1.35608	0.251018	1.79816
1028	303	40.98	121.65	83.11	82.44	82.44	gi62897639	tubulin, beta, 4 variant [Homo sapiens]	Homo sapiens	148	1.50338	0.251057	2.16118
10477	2427	4	14.48	28.26	17.68	14.35	gi194381968	unnamed protein product [Homo sapiens]	Homo sapiens	7	1.27961	0.251391	3.69013
7294	1760	7.35	7.43	20.72	10.78	7.611	gi62897405	tumor differentially expressed protein 1 variant [Homo sapiens]	Homo sapiens	4	1.43755	0.251417	2.65943
4688	1274	12.02	12.07	27.54	21.53	20.7	gi9295347	GK001 [Homo sapiens]	Homo sapiens	7	1.25844	0.252047	1.61141
14014	3038	2.01	2.23	19.91	6.635	4.265	gi34535176	unnamed protein product [Homo sapiens]	Homo sapiens	1	0.773321	0.252446	3.92606
12079	2719	2.62	2.65	37.4	13.78	9.449	gi48257187	DCUN1D1 protein, partial [Homo sapiens]	Homo sapiens	3	0.787857	0.25246	3.556
5216	1398	10.25	10.25	53.02	37.67	35.35	gi181155	casein kinase II beta subunit [Homo sapiens]	Homo sapiens	6	1.17046	0.253706	1.53286
3540	979	16.11	16.14	60.12	46.24	41.04	gi386642459	methylthioadenosine phosphorylase [Homo sapiens]	Homo sapiens	9	1.56856	0.254383	2.55947
4651	1262	12.07	12.24	46.53	36.11	34.38	gi189053689	unnamed protein product [Homo sapiens]	Homo sapiens	9	1.16635	0.254736	1.37925
6250	1593	8.45	8.47	67.42	50	43.18	gi62088814	cytochrome b-5 isoform 1 variant [Homo sapiens]	Homo sapiens	5	1.23656	0.255317	1.52968
5242	1407	10.19	10.28	35.69	28	22.77	gi184503	hydroxymethylglutaryl-CoA lyase [Homo sapiens]	Homo sapiens	6	1.19552	0.256249	1.4309
4876	1321	11.31	11.46	33.6	18.54	13.15	gi29826323	alpha-adducin isoform c [Homo sapiens]	Homo sapiens	6	1.10819	0.256269	1.26321
4409	1206	12.67	12.82	33.99	21.67	19.46	gi1042034	1-phosphatidylinositol-4-phosphate 5-kinase isoform C [Homo sapiens]	Homo sapiens	8	1.76512	0.256479	4.73487
6233	1590	8.46	8.6	58.2	35.66	28.69	gi578822638	PREDICTED: fructose-2,6-bisphosphatase TIGAR isoform X1 [Homo sapiens]	Homo sapiens	5	1.15306	0.256631	1.38297
6099	1566	8.7	8.73	44.53	27.53	27.53	gi11999090	vacuolar ATP synthase subunit D homolog [Homo sapiens]	Homo sapiens	5	1.26626	0.257094	3.60295
10536	2444	4	4.4	40.91	31.82	26.14	gi41350399	migration-inducing gene 9 protein [Homo sapiens]	Homo sapiens	2	1.28274	0.257419	3.8725
12010	2703	2.74	2.74	23.39	11.7	11.7	gi194379558	unnamed protein product [Homo sapiens]	Homo sapiens	2	1.37142	0.257491	2.37965
3826	1055	14.9	21.2	62.13	50	45.86	gi194383864	unnamed protein product [Homo sapiens]	Homo sapiens	14	1.32688	0.257566	1.69773
2273	643	24.09	24.45	61.63	44.19	44.19	gi3264861	eukaryotic translation initiation factor eIF3, p35 subunit [Homo sapiens]	Homo sapiens	12	1.22722	0.258794	1.46001
13031	2884	2.07	2.07	20.41	11.22	5.357	gi119589121	tripartite motif-containing 3, isoform CRA_f, partial [Homo sapiens]	Homo sapiens	1	2.04036	0.258875	49.5034
5225	1401	10.23	11.2	62.96	62.04	62.04	gi47115163	FKBP1A [Homo sapiens]	Homo sapiens	9	1.86016	0.258953	5.53515
2239	632	24.27	25.27	46.55	36.44	32.1	gi9739017	soluble aminopeptidase P [Homo sapiens]	Homo sapiens	14	1.14309	0.259234	1.28287
8654	2034	5.92	6.85	36.96	14.82	6.719	gi225735595	RNA polymerase II-associated protein 3 isoform 3 [Homo sapiens]	Homo sapiens	4	1.30062	0.259295	2.06552
7389	1777	7.2	7.58	19.19	6.627	5.638	gi3015639	erythroid K:Cl cotransporter splicing isoform 1 [Homo sapiens]	Homo sapiens	6	1.47873	0.259492	8.55203
8847	2072	5.56	5.56	38.41	27.15	27.15	gi194383604	unnamed protein product [Homo sapiens]	Homo sapiens	3	1.22029	0.259963	1.73419
9267	2146	4.91	4.91	15.52	9.004	9.004	gi74229027	F-box only protein 7 isoform 1 [Homo sapiens]	Homo sapiens	3	2.32193	0.26	102.702
3358	934	16.89	17.44	64.84	63.74	63.74	gi47115211	ARL3 [Homo sapiens]	Homo sapiens	10	1.21765	0.260075	1.47333
9762	2254	4.25	4.25	22.06	9.287	4.643	gi194384516	unnamed protein product [Homo sapiens]	Homo sapiens	2	1.30987	0.260547	2.1122
11026	2541	3.61	4.59	16.56	9.272	5.96	gi193783521	unnamed protein product [Homo sapiens]	Homo sapiens	3	1.42525	0.260689	7.05787
12807	2850	2.12	2.5	10.54	6.323	2.108	gi578829413	PREDICTED: homocysteine-responsive endoplasmic reticulum-resident ubiquitin-like domain member 1 protein isoform X1 [Homo sapiens]	Homo sapiens	1	1.92772	0.261319	37.6881
8202	1946	6.04	6.04	45.22	41.74	41.74	gi119579121	hCG27283 [Homo sapiens]	Homo sapiens	4	1.38555	0.261711	2.47553
3565	985	16.06	17.74	34.62	27.16	22.6	gi307109	lysosomal membrane glycoprotein-1 [Homo sapiens]	Homo sapiens	15	1.27059	0.262711	1.6067
8969	2094	5.4	5.49	22.66	8.912	7.704	gi578810358	PREDICTED: alpha-mannosidase 2 isoform X1 [Homo sapiens]	Homo sapiens	4	1.17822	0.26281	1.57993
8616	2027	5.97	6.08	36.18	26.63	24.12	gi4929691	CGI-111 protein [Homo sapiens]	Homo sapiens	4	1.10776	0.262981	1.26735
10478	2428	4	14.46	63.81	52.14	49.81	gi119570975	ubiquinol-cytochrome c reductase core protein II, isoform CRA_a [Homo sapiens]	Homo sapiens	10	1.3394	0.263316	5.10262
9628	2227	4.37	4.69	29.88	24.48	17.84	gi4680687	CGI-24 protein [Homo sapiens]	Homo sapiens	3	1.53127	0.263398	3.28838
8816	2066	5.6	5.72	21.84	14.81	10.19	gi6912484	group XV phospholipase A2 precursor [Homo sapiens]	Homo sapiens	3	1.22355	0.263415	1.7571
6951	1675	8.02	8.03	37.93	21.84	21.84	gi49456603	RBM8A [Homo sapiens]	Homo sapiens	4	1.25391	0.263611	3.53784
11977	2694	2.78	3.88	13.41	10.82	6.353	gi158261779	unnamed protein product [Homo sapiens]	Homo sapiens	3	1.32314	0.263762	4.78089
12056	2711	2.68	2.73	17.08	4.269	3.795	gi530380386	PREDICTED: transcription elongation regulator 1 isoform X3 [Homo sapiens]	Homo sapiens	3	1.72801	0.26403	4.62248
12818	2851	2.12	2.33	11.35	6.216	2.703	gi10434540	unnamed protein product [Homo sapiens]	Homo sapiens	1	1.28911	0.264084	4.14105
14143	3057	2.01	2.09	23.31	4.661	4.661	gi530394493	PREDICTED: redox-regulatory protein FAM213A isoform X1 [Homo sapiens]	Homo sapiens	1	1.71614	0.26409	20.5327
8841	2071	5.56	5.57	31.78	12.67	12.67	gi388596709	sorting nexin-17 isoform 4 [Homo sapiens]	Homo sapiens	4	0.792319	0.264328	3.68372
2075	588	26	55.51	77.85	72.71	63.09	gi624873	rab GDI alpha [Homo sapiens]	Homo sapiens	38	1.33276	0.26445	1.84949
7095	1714	7.87	7.87	34.63	15.58	15.58	gi53690154	small nuclear ribonucleoprotein polypeptide B [Homo sapiens]	Homo sapiens	6	1.15256	0.264518	1.39102
705	217	52.01	53.53	83.48	71.04	63.57	gi62088704	heterogeneous nuclear ribonucleoprotein K isoform a variant [Homo sapiens]	Homo sapiens	35	1.25148	0.264537	3.51701
2837	803	19.76	20.76	48.68	44.57	44.57	gi56789516	GRHPR protein, partial [Homo sapiens]	Homo sapiens	12	1.14393	0.264619	1.45794
4374	1197	12.81	13.09	56.99	43.01	43.01	gi119575635	hCG15559, isoform CRA_e [Homo sapiens]	Homo sapiens	7	1.25372	0.265065	3.56266
2443	685	22.49	22.54	47.75	39.34	30.74	gi119595032	coronin, actin binding protein, 1B, isoform CRA_c [Homo sapiens]	Homo sapiens	11	1.36416	0.266594	1.82146
3076	851	18.55	19	26.56	16.02	14.45	gi3139079	cullin 3 [Homo sapiens]	Homo sapiens	10	1.22279	0.266731	1.51257
3957	1089	14.28	14.68	37.67	20.02	12.49	gi530385798	PREDICTED: general transcription factor II-I isoform X6 [Homo sapiens]	Homo sapiens	8	1.51041	0.266733	2.42968
13163	2903	2.05	2.52	52.48	12.77	5.319	gi444909142	leucine zipper transcription factor-like protein 1 isoform 2 [Homo sapiens]	Homo sapiens	1	1.31337	0.266792	4.67813
8372	1983	6.01	6.06	43.53	23.28	20.69	gi119610138	dicarbonyl/L-xylulose reductase, isoform CRA_a [Homo sapiens]	Homo sapiens	4	1.25441	0.266795	3.60722
9821	2267	4.21	4.24	42.93	21.74	13.04	gi12239348	LYST-interacting protein LIP2 [Homo sapiens]	Homo sapiens	2	0.877192	0.266833	1.44744
9130	2119	5.13	5.21	28.69	10.72	9.383	gi16741091	CLPTM1L protein [Homo sapiens]	Homo sapiens	3	1.41285	0.266841	2.65225
838	254	46.28	47.28	84.9	68.98	66.94	gi505847480	PREDICTED: actin-related protein 2/3 complex subunit 2 [Sorex araneus]	Homo sapiens	31	1.23075	0.267267	1.46815
6041	1558	8.78	9.06	22.05	13.16	8.718	gi52626690	hypothetical protein [Homo sapiens]	Homo sapiens	5	1.13223	0.26765	1.42096
7848	1876	6.4	6.53	46.98	22.48	18.46	gi28193136	unnamed protein product [Homo sapiens]	Homo sapiens	3	1.74408	0.26803	23.6831
4284	1181	13.1	13.1	73.26	72.09	72.09	gi54303999	peroxiredoxin 6 [Homo sapiens]	Homo sapiens	15	1.78648	0.268228	5.17759
329	116	70.85	71.33	63.25	54.52	53.31	gi57014043	lamin A/C transcript variant 1 [Homo sapiens]	Homo sapiens	43	1.36591	0.268775	5.92829
10180	2342	4.04	4.05	32.34	12.87	12.87	gi578821653	PREDICTED: G1/S-specific cyclin-D1 isoform X1 [Homo sapiens]	Homo sapiens	2	1.38843	0.270333	2.54916
7952	1892	6.29	6.33	43.11	33.53	32.34	gi390462816	PREDICTED: dnaJ homolog subfamily C member 5 isoform 2 [Callithrix jacchus]	Homo sapiens	3	2.13132	0.270409	77.389
7571	1817	6.85	7.16	18.14	10.64	7.801	gi530373075	PREDICTED: ubiquitin-like modifier-activating enzyme 7 isoform X2 [Homo sapiens]	Homo sapiens	4	1.40654	0.270497	2.23769
7935	1889	6.3	6.31	42.44	35.05	24.12	gi4680695	CGI-28 protein [Homo sapiens]	Homo sapiens	5	1.97666	0.270665	50.4066
10137	2339	4.04	4.26	17.1	5.9	2.9	gi6650104	bicarbonate transporter [Homo sapiens]	Homo sapiens	2	2.81224	0.271246	388.744
11287	2587	3.39	3.61	25.65	11.53	9.543	gi238859541	delta-1-pyrroline-5-carboxylate dehydrogenase, mitochondrial isoform b [Homo sapiens]	Homo sapiens	3	1.38375	0.271579	2.5333
3621	1004	15.82	16.53	61.93	52.29	52.29	gi5114051	HSPC029 [Homo sapiens]	Homo sapiens	11	1.21955	0.27219	1.49447
11012	2538	3.65	3.65	27.78	12.22	9.167	gi160013885	RecName: Full=Mannose-1-phosphate guanyltransferase beta; AltName: Full=GDP-mannose pyrophosphorylase B; AltName: Full=GTP-mannose-1-phosphate guanylyltransferase beta [Homo sapiens]	Homo sapiens	3	1.26223	0.272708	3.86207
8635	2030	5.96	5.98	44.68	34.57	21.28	gi578817329	PREDICTED: osteoclast-stimulating factor 1 isoform X2 [Homo sapiens]	Homo sapiens	3	1.13674	0.272864	1.44509
4552	1236	12.36	12.45	30.83	19.09	15.02	gi21756412	unnamed protein product [Homo sapiens]	Homo sapiens	7	1.10577	0.272935	1.26986
2692	758	20.6	20.62	57.48	50.93	50.93	gi189053841	unnamed protein product [Homo sapiens]	Homo sapiens	19	1.58159	0.273521	2.60774
4771	1291	11.82	17.84	42.46	29.46	27.38	gi7141072	mRNA-binding protein CRDBP [Homo sapiens]	Homo sapiens	13	1.29503	0.274096	1.71821
2236	631	24.29	24.96	81.46	61.8	56.74	gi2209347	p21-Arc [Homo sapiens]	Homo sapiens	15	1.84731	0.27429	5.87295
7427	1786	7.16	13.22	72.53	70.33	70.33	gi119591001	actin related protein 2/3 complex, subunit 2, 34kDa, isoform CRA_d [Homo sapiens]	Homo sapiens	10	1.48515	0.275081	3.13778
9781	2259	4.24	4.24	44.61	18.14	10.78	gi403302913	PREDICTED: vacuolar protein sorting-associated protein 28 homolog isoform 3 [Saimiri boliviensis boliviensis]	Homo sapiens	2	1.45808	0.275396	9.13943
10406	2405	4.01	4.02	26.22	14.22	14.22	gi119594812	Sjogren's syndrome/scleroderma autoantigen 1, isoform CRA_a [Homo sapiens]	Homo sapiens	3	1.23847	0.275745	3.51359
1981	565	26.86	27.25	76.8	65.33	54.13	gi119597169	paraoxonase 2, isoform CRA_a [Homo sapiens]	Homo sapiens	15	1.29361	0.275864	1.6613
6504	1636	8.12	8.22	39.67	18.61	12.07	gi154426312	SPATS2-like protein isoform b [Homo sapiens]	Homo sapiens	5	1.2544	0.277376	1.93419
6958	1678	8.01	8.09	38.96	38.96	34.42	gi578815941	PREDICTED: 39S ribosomal protein L13, mitochondrial isoform X1 [Homo sapiens]	Homo sapiens	4	1.44883	0.27782	2.44033
10949	2525	3.72	3.83	30.4	13.66	11.01	gi90903238	phospholipid hydroperoxide glutathione peroxidase, mitochondrial isoform B precursor [Homo sapiens]	Homo sapiens	2	1.36824	0.278577	6.4475
6990	1686	8	8.3	41.9	34.29	28.57	gi4689134	60S ribosomal protein L36 [Homo sapiens]	Homo sapiens	5	1.34639	0.279188	5.88501
7071	1708	7.9	8.11	28.61	19.88	16.27	gi62988739	unknown [Homo sapiens]	Homo sapiens	5	1.20582	0.280005	1.57287
10995	2533	3.68	3.72	23.59	10.92	6.162	gi10129683	sphingosine-1-phosphate lyase [Homo sapiens]	Homo sapiens	2	1.25391	0.280482	3.87878
12111	2727	2.58	8.92	33.71	21.12	16.85	gi28422247	CTBP2 protein [Homo sapiens]	Homo sapiens	5	1.35631	0.281607	2.45452
11010	2537	3.65	4.09	48.34	13.91	13.91	gi578798971	PREDICTED: glutathione peroxidase 7 isoform X1 [Homo sapiens]	Homo sapiens	2	1.39459	0.281902	7.4191
9684	2235	4.35	4.8	18.11	7.087	7.087	gi530367490	PREDICTED: echinoderm microtubule-associated protein-like 4 isoform X2 [Homo sapiens]	Homo sapiens	5	1.30513	0.282136	2.19415
6433	1627	8.18	8.18	26.29	19.92	17.53	gi207113149	pseudouridine-5'-monophosphatase isoform a [Homo sapiens]	Homo sapiens	6	1.29301	0.282512	1.86982
11531	2627	3.13	3.16	10.35	2.617	1.934	gi194389636	unnamed protein product [Homo sapiens]	Homo sapiens	2	1.58034	0.28284	15.9262
4784	1296	11.77	11.8	29.95	18.63	16.98	gi578817666	PREDICTED: endophilin-B2 isoform X7 [Homo sapiens]	Homo sapiens	6	1.1935	0.283336	1.53989
8667	2038	5.86	5.88	58.48	32.75	29.24	gi306966146	charged multivesicular body protein 5 isoform 2 [Homo sapiens]	Homo sapiens	3	1.29005	0.283418	4.68337
2371	667	23.14	23.96	52.14	36.57	34.76	gi62896739	COP9 constitutive photomorphogenic homolog subunit 2 variant [Homo sapiens]	Homo sapiens	14	1.28528	0.283758	1.6455
5195	1391	10.34	10.56	67.62	52.38	41.9	gi46250408	Cytochrome c, somatic [Homo sapiens]	Homo sapiens	8	1.49535	0.283819	2.46727
7018	1694	8	8	68.97	49.14	49.14	gi7239178	TIP1 [Homo sapiens]	Homo sapiens	5	1.26359	0.284512	4.1563
7688	1844	6.64	7.11	30.79	21.52	19.21	gi189066658	unnamed protein product [Homo sapiens]	Homo sapiens	5	1.24907	0.285052	1.64984
29131	4865	6.64	7.11	30.79	21.52	19.21	gi189066658	unnamed protein product [Homo sapiens]	Homo sapiens	5	1.24907	0.285052	1.64984
1994	570	26.75	27.65	78.24	64.02	64.02	gi30410792	proteasome activator complex subunit 2 [Homo sapiens]	Homo sapiens	20	1.29975	0.285809	1.67256
4541	1233	12.37	12.82	25.47	13.34	11.47	gi119622003	protein phosphatase 4, regulatory subunit 1, isoform CRA_a [Homo sapiens]	Homo sapiens	8	1.13955	0.286419	1.30702
10552	2449	4	4.15	16.94	3.936	1.268	gi119575793	kinesin family member 13A, isoform CRA_c [Homo sapiens]	Homo sapiens	2	1.37356	0.286489	7.01621
6571	1649	8.06	8.23	25.37	11.08	9.613	gi6176336	disabled 2 p93 [Homo sapiens]	Homo sapiens	5	1.41968	0.28724	2.85556
2967	837	18.84	19.44	78.69	51.64	51.64	gi530406197	PREDICTED: beta-2-microglobulin isoform X1 [Homo sapiens]	Homo sapiens	12	1.58395	0.287269	3.10755
10742	2489	4	4	23.91	23.91	23.91	gi34528235	unnamed protein product [Homo sapiens]	Homo sapiens	2	1.4881	0.288508	11.7003
10503	2434	4	6.11	26.9	26.9	23.45	gi17975597	selenoprotein M precursor [Homo sapiens]	Homo sapiens	3	1.2251	0.288853	3.51832
9316	2159	4.8	5.44	31.61	10.63	6.897	gi56549093	B-cell receptor-associated protein 29 isoform a [Homo sapiens]	Homo sapiens	4	1.62742	0.289247	4.33419
12732	2838	2.14	4.34	21.05	12.28	7.31	gi3650490	signal transducing adaptor molecule 2B [Homo sapiens]	Homo sapiens	2	1.22447	0.289607	3.52034
10820	2501	3.89	32.48	76.84	72.88	70.06	gi38045913	nucleoside diphosphate kinase A isoform a [Homo sapiens]	Homo sapiens	34	1.29653	0.289651	5.02403
4548	1235	12.36	12.48	35.73	21.36	14.58	gi4105505	multiple inositol polyphosphate phosphatase [Homo sapiens]	Homo sapiens	6	1.33622	0.289707	1.93457
8117	1929	6.09	6.27	22.62	12.39	7.473	gi62088748	P127 variant [Homo sapiens]	Homo sapiens	4	1.25089	0.290305	4.03547
11190	2571	3.47	5.58	47.93	34.71	34.71	gi4758272	alpha-endosulfine isoform 3 [Homo sapiens]	Homo sapiens	3	0.359009	0.290407	22.0886
7234	1742	7.57	7.72	63.22	48.28	41.38	gi15799219	HLA class II region expressed gene KE2 [Homo sapiens]	Homo sapiens	4	1.434	0.290885	2.45191
1637	465	30.56	30.56	58.06	56.45	46.77	gi119589043	hCG1784554, isoform CRA_a [Homo sapiens]	Homo sapiens	19	1.26949	0.291382	1.62764
3906	1075	14.44	14.88	44.5	25.94	22.5	gi40788282	KIAA0526 protein [Homo sapiens]	Homo sapiens	9	1.20862	0.291636	1.51192
3454	958	16.48	16.76	60.89	51.96	49.16	gi62526026	protein CutA isoform 3 precursor [Homo sapiens]	Homo sapiens	15	1.54635	0.291837	2.51718
10200	2347	4.03	7.13	40.26	17.16	15.51	gi59016744	hypothetical protein [Homo sapiens]	Homo sapiens	4	1.45849	0.292247	10.6997
8907	2082	5.51	5.56	16.15	9.262	9.262	gi119607579	hypothetical protein FLJ20397, isoform CRA_e [Homo sapiens]	Homo sapiens	5	1.6603	0.292708	24.2861
9616	2225	4.37	6.93	31.19	14.74	6.427	gi290543591	YTH domain-containing family protein 2 isoform 2 [Homo sapiens]	Homo sapiens	3	1.23825	0.293082	3.84415
13449	2954	2.02	6.9	45.8	35.71	23.95	gi52545540	hypothetical protein [Homo sapiens]	Homo sapiens	3	1.9854	0.293606	75.9708
12615	2822	2.17	3.16	19.09	12.41	3.341	gi33186798	TPA: DNA-damage inducible protein 2 [Homo sapiens]	Homo sapiens	2	1.21948	0.294595	3.51754
1581	455	31.11	31.11	67.08	65	60.83	gi189054911	unnamed protein product [Homo sapiens]	Homo sapiens	17	1.27461	0.295333	1.62587
8350	1978	6.01	6.53	22.81	12.03	11.03	gi193787534	unnamed protein product [Homo sapiens]	Homo sapiens	3	1.34143	0.295417	2.45996
7881	1882	6.33	6.88	50.96	37.02	27.88	gi119626573	3-hydroxybutyrate dehydrogenase, type 2, isoform CRA_d [Homo sapiens]	Homo sapiens	3	1.28253	0.295566	1.87107
4674	1269	12.03	12.08	39.18	37.31	33.58	gi578797780	PREDICTED: ES1 protein homolog, mitochondrial-like isoform X1 [Homo sapiens]	Homo sapiens	6	1.20141	0.295761	1.49807
9256	2143	4.94	4.95	47.42	25.26	19.59	gi18568105	RAB22 [Homo sapiens]	Homo sapiens	3	1.22383	0.29603	3.62391
7650	1837	6.71	7.29	35.5	24.05	22.52	gi62822411	unknown [Homo sapiens]	Homo sapiens	6	1.29928	0.296449	2.2359
7524	1807	6.93	35.66	36.59	27.97	23.41	gi119627670	poly(A) binding protein, cytoplasmic 4 (inducible form), isoform CRA_e [Homo sapiens]	Homo sapiens	25	1.39169	0.296911	2.76522
7701	1847	6.62	6.62	41.84	41.84	41.84	gi6841210	HSPC280 [Homo sapiens]	Homo sapiens	5	1.83011	0.297535	48.2008
7982	1898	6.25	6.38	28.99	11.11	8.213	gi530412626	PREDICTED: retinoid-inducible serine carboxypeptidase isoform X1 [Homo sapiens]	Homo sapiens	3	1.52432	0.29886	3.68536
4824	1306	11.58	11.71	33.21	28.93	19.64	gi22761456	unnamed protein product [Homo sapiens]	Homo sapiens	7	1.30432	0.29941	1.8573
2129	605	25.25	25.46	49.14	37.05	32.18	gi189054900	unnamed protein product [Homo sapiens]	Homo sapiens	13	1.16301	0.299468	1.36872
11551	2631	3.11	3.26	13.37	2.987	2.987	gi215274249	RecName: Full=Fibulin-1; Short=FIBL-1; Flags: Precursor [Homo sapiens]	HUMAN	2	1.43904	0.300168	10.569
14124	3053	2.01	2.1	8.129	1.657	0.8682	gi158259291	unnamed protein product [Homo sapiens]	Homo sapiens	1	1.50872	0.300268	14.3723
3704	1024	15.38	16.32	37.12	37.12	35.61	gi31455537	putative MAPK activating protein [Homo sapiens]	Homo sapiens	16	1.41365	0.30063	2.24578
11344	2596	3.32	3.37	23.62	12.94	7.12	gi77917604	ubiquitin domain-containing protein UBFD1 [Homo sapiens]	Homo sapiens	2	1.42878	0.300656	3.03332
10303	2378	4.01	12.52	36.88	23.76	22.28	gi194376648	unnamed protein product [Homo sapiens]	Homo sapiens	10	1.21939	0.300749	3.62507
4322	1191	12.97	13.03	52.1	24.85	24.85	gi116283351	CCDC6 protein [Homo sapiens]	Homo sapiens	7	1.14836	0.301133	1.38223
12004	2702	2.74	2.74	23.32	6.009	3.577	gi663008	nucleolar phosphoprotein p130 [Homo sapiens]	Homo sapiens	2	1.34347	0.302525	2.13087
9978	2310	4.07	13.91	58.77	40.67	24.79	gi359828338	guanine nucleotide binding protein [Homo sapiens]	Homo sapiens	10	1.97671	0.302616	86.1885
7219	1741	7.59	7.73	13.46	5.692	4.231	gi194390592	unnamed protein product [Homo sapiens]	Homo sapiens	4	1.21859	0.304112	1.66289
746	228	50.74	50.78	71.55	71.55	68.53	gi119581485	peptidylprolyl isomerase A-like, isoform CRA_c [Homo sapiens]	Homo sapiens	78	1.47479	0.304284	2.1916
10709	2476	4	4	50.49	20.39	20.39	gi1770517	SMT3A protein [Homo sapiens]	Homo sapiens	2	1.62819	0.304842	24.9145
2714	764	20.4	20.4	79.13	73.04	73.04	gi1942977	Chain A, Macrophage Migration Inhibitory Factor (Mif)	Homo sapiens	25	1.91748	0.305274	7.77427
1928	549	27.44	27.51	66.15	53.59	47.18	gi295844834	N-acetyl-D-glucosamine kinase [Homo sapiens]	Homo sapiens	16	1.20165	0.305289	1.46051
8030	1909	6.2	6.36	46.45	28.37	16.67	gi119568486	enoyl Coenzyme A hydratase domain containing 1, isoform CRA_a [Homo sapiens]	Homo sapiens	4	1.12453	0.305501	1.35387
7710	1851	6.6	8.31	38.86	20.38	20.38	gi49168638	CLTB [Homo sapiens]	Homo sapiens	7	1.19043	0.305547	1.51015
8910	2083	5.51	5.51	47.34	20.71	20.71	gi38382823	Cytochrome c oxidase subunit IV isoform 1 [Homo sapiens]	Homo sapiens	3	1.2456	0.305613	4.27565
1984	566	26.8	26.97	48.15	37.22	32.41	gi339987	ts11 cell cycle control protein [Homo sapiens]	Homo sapiens	14	1.5081	0.305652	15.1576
8500	2004	6	6.09	11.81	6.472	5.663	gi119594959	RNA binding motif protein 14, isoform CRA_b [Homo sapiens]	Homo sapiens	3	1.47573	0.305874	3.41426
10209	2350	4.03	4.35	26.21	8.276	4.31	gi20070260	negative elongation factor B [Homo sapiens]	Homo sapiens	2	1.14133	0.306424	1.51856
2521	711	21.9	21.9	96.94	96.94	81.63	gi4503117	cystatin-B [Homo sapiens]	Homo sapiens	20	1.24658	0.306705	1.5842
9974	2308	4.08	4.08	37.87	19.12	8.456	gi578837244	PREDICTED: NHP2-like protein 1 isoform X2 [Homo sapiens]	Homo sapiens	2	1.42209	0.308085	10.5038
51	18	166.77	166.77	90.77	88.06	88.06	gi18088719	Tubulin, beta [Homo sapiens]	Homo sapiens	276	1.42354	0.308151	2.31699
10926	2520	3.76	3.78	14.21	9.651	7.507	gi410055058	PREDICTED: uncharacterized protein LOC458443 isoform 4 [Pan troglodytes]	Homo sapiens	2	1.40375	0.308244	9.64474
2162	613	25	25	67.16	63.47	58.3	gi30230685	NAD(P)H dehydrogenase, quinone 1 [Homo sapiens]	Homo sapiens	22	1.19142	0.308428	1.43856
11421	2612	3.23	3.35	13.5	3.598	1.971	gi119586352	hCG41034, isoform CRA_b [Homo sapiens]	Homo sapiens	4	1.61553	0.308795	4.59919
1361	400	34.8	36.13	76.72	76.72	76.72	gi307375	multidrug resistance protein, partial [Homo sapiens]	Homo sapiens	32	1.88461	0.309099	4.53252
7209	1739	7.6	7.83	35.28	13.15	10.86	gi119618036	SCY1-like 2 (S. cerevisiae), isoform CRA_a [Homo sapiens]	Homo sapiens	5	1.23456	0.309217	1.73158
12412	2786	2.29	2.55	18.51	3.811	1.724	gi119600700	hCG1989166, isoform CRA_a [Homo sapiens]	Homo sapiens	3	2.07266	0.309966	134.636
10761	2493	3.95	3.95	13.49	7.952	7.952	gi48145551	NEU1 [Homo sapiens]	Homo sapiens	3	1.1409	0.310068	1.5232
9842	2277	4.16	4.29	29.15	20.35	16.08	gi119592066	peroxisomal biogenesis factor 14, isoform CRA_b, partial [Homo sapiens]	Homo sapiens	3	1.69297	0.310106	34.5815
914	275	43.03	43.11	52.03	46.34	41.06	gi193786792	unnamed protein product [Homo sapiens]	Homo sapiens	23	1.42896	0.310156	3.12612
2715	765	20.38	20.88	33.3	24.26	19.51	gi119624612	exportin 5, isoform CRA_b [Homo sapiens]	Homo sapiens	12	1.14604	0.31032	1.33673
2251	634	24.27	24.49	44.83	29.79	27.96	gi45595742	LEPREL2 protein, partial [Homo sapiens]	Homo sapiens	13	1.54358	0.310436	4.00374
9311	2156	4.82	4.83	31.86	19.61	19.61	gi836883	Ibd1, partial [Homo sapiens]	Homo sapiens	3	1.30881	0.310784	6.14663
10729	2484	4	4	7.612	6.037	6.037	gi339992	tumor necrosis factor [Homo sapiens]	Homo sapiens	2	1.20883	0.311305	3.60469
4915	1330	11.21	51.62	46.1	39.24	31.54	gi119580204	adaptor-related protein complex 1, beta 1 subunit, isoform CRA_c [Homo sapiens]	Homo sapiens	32	1.17967	0.311338	1.4861
8685	2042	5.79	5.88	28.94	12.13	9.362	gi37181472	SSGL9393 [Homo sapiens]	Homo sapiens	3	1.16726	0.311546	1.64174
11726	2669	2.91	3.08	17.81	5.32	2.28	gi38014003	GEMIN5 protein, partial [Homo sapiens]	Homo sapiens	2	1.31222	0.311691	2.39012
7048	1704	7.92	7.92	19.08	12.72	12.72	gi22761686	unnamed protein product [Homo sapiens]	Homo sapiens	5	1.2099	0.311734	3.6338
6406	1620	8.2	8.25	23.88	15.92	15.57	gi214010226	40S ribosomal protein S24 isoform d [Homo sapiens]	Homo sapiens	8	1.33175	0.311913	1.92533
11633	2647	3.02	3.3	17.79	9.577	4.353	gi578805763	PREDICTED: dolichyl-diphosphooligosaccharide--protein glycosyltransferase subunit STT3B isoform X1 [Homo sapiens]	Homo sapiens	3	1.20091	0.311934	1.55202
13059	2887	2.07	2.07	12.5	12.5	7.292	gi37620216	methionine-R-sulfoxide reductase B3 isoform 1 precursor [Homo sapiens]	Homo sapiens	1	1.45245	0.311945	12.5485
7056	1706	7.9	8.48	26.85	17.12	12.43	gi158260205	unnamed protein product [Homo sapiens]	Homo sapiens	5	1.20942	0.313115	1.58057
9879	2285	4.14	4.29	44.3	21.52	16.46	gi30088998	comodulator of PPAR and RXR 1 [Homo sapiens]	Homo sapiens	2	1.65021	0.313597	30.4473
4443	1215	12.59	12.7	39.39	20	17.35	gi194385250	unnamed protein product [Homo sapiens]	Homo sapiens	6	2.13486	0.313778	176.896
2805	789	20.03	24.47	72.44	72.44	72.44	gi119619436	hCG1983058 [Homo sapiens]	Homo sapiens	26	1.29671	0.314175	1.81707
10232	2358	4.02	49.98	56.77	50	46.61	gi365927538	YWHAE/FAM22B fusion protein, partial [Homo sapiens]	Homo sapiens	66	1.22336	0.314406	3.9712
3996	1096	14.22	14.28	84.11	70.09	70.09	gi392583865	SRA stem-loop-interacting RNA-binding protein, mitochondrial isoform 2 precursor [Homo sapiens]	Homo sapiens	8	1.40069	0.314701	2.17158
7265	1754	7.41	9.03	20.92	13.73	10.68	gi4508021	zinc finger protein ZPR1 [Homo sapiens]	Homo sapiens	5	1.27336	0.315177	2.18671
4011	1099	14.18	14.18	70.19	65.38	51.92	gi62898063	cysteine-rich protein 2 variant [Homo sapiens]	Homo sapiens	8	1.50056	0.315326	3.72291
7613	1826	6.79	7.53	51.22	34.15	24.04	gi530407456	PREDICTED: 39S ribosomal protein L28, mitochondrial isoform X1 [Homo sapiens]	Homo sapiens	4	1.39478	0.31613	2.945
7207	1738	7.61	7.75	41.36	20.56	17.06	gi530410971	PREDICTED: flotillin-2 isoform X1 [Homo sapiens]	Homo sapiens	5	1.19594	0.316227	1.60709
5907	1527	9.08	9.17	35.68	35.68	33.04	gi114677612	PREDICTED: protein ETHE1, mitochondrial [Pan troglodytes]	Homo sapiens	5	1.31679	0.316243	2.44392
8444	1995	6	10	40.91	35.45	35.45	gi307354	prothymosin alpha [Homo sapiens]	Homo sapiens	10	0.775464	0.316724	5.78171
1128	329	39.41	39.75	57.91	51	49.67	gi48145673	HNRPH1 [Homo sapiens]	Homo sapiens	26	1.20888	0.316766	1.52975
12380	2778	2.32	2.36	25.66	7.58	3.499	gi530416441	PREDICTED: apolipoprotein E isoform X1 [Homo sapiens]	Homo sapiens	1	0.819202	0.317405	3.97332
12631	2825	2.16	2.63	27.27	15.03	12.24	gi530412093	PREDICTED: interferon-induced 35 kDa protein isoform X1 [Homo sapiens]	HUMAN	2	1.19918	0.317806	3.5199
8527	2009	6	6.05	40.96	8.238	8.238	gi62897217	trans-golgi network protein 2 variant [Homo sapiens]	Homo sapiens	3	1.94523	0.318267	8.78145
11372	2602	3.28	5.42	12.97	7.253	7.253	gi194386032	unnamed protein product [Homo sapiens]	Homo sapiens	3	1.22393	0.318802	4.07629
10286	2373	4.01	121.07	83.86	81.89	71.46	gi339647	thyroid hormone binding protein precursor [Homo sapiens]	Homo sapiens	130	1.2832	0.318877	5.66626
28653	4821	4.01	121.07	83.86	81.89	71.46	gi339647	thyroid hormone binding protein precursor [Homo sapiens]	Homo sapiens	130	1.2832	0.318877	5.66626
9378	2176	4.72	4.89	22.82	13.88	13.88	gi578805884	PREDICTED: raftlin isoform X6 [Homo sapiens]	Homo sapiens	3	1.29333	0.319114	5.99445
4586	1246	12.25	12.46	49.69	37.96	33.64	gi3152378	DnaJ protein [Homo sapiens]	Homo sapiens	6	1.10655	0.319723	1.25662
8801	2063	5.63	6.38	16.78	5.968	3.322	gi119596086	ADP-ribosylation factor guanine nucleotide-exchange factor 2 (brefeldin A-inhibited), isoform CRA_a, partial [Homo sapiens]	Homo sapiens	4	1.49046	0.319802	2.65422
5814	1498	9.37	9.44	19.68	8.955	5.97	gi119583270	chromosome 9 open reading frame 10, isoform CRA_d [Homo sapiens]	Homo sapiens	6	1.29873	0.321143	1.89908
6881	1660	8.03	8.11	26.59	9.351	5.373	gi530390941	PREDICTED: GTPase-activating protein and VPS9 domain-containing protein 1 isoform X6 [Homo sapiens]	Homo sapiens	5	1.177	0.321474	1.54921
10102	2335	4.04	4.5	18.47	5.477	4.851	gi14017891	KIAA1837 protein [Homo sapiens]	Homo sapiens	3	1.20553	0.322104	3.72802
12068	2714	2.66	2.72	25.79	18.87	18.87	gi62897757	small nuclear ribonucleoprotein polypeptide C variant [Homo sapiens]	Homo sapiens	2	1.66704	0.322597	36.758
5946	1539	8.98	11.67	36.49	21.8	18.01	gi15193205	pannexin 1 [Homo sapiens]	Homo sapiens	6	1.26892	0.323406	1.9018
8331	1970	6.02	6.02	76.42	63.21	37.74	gi554506526	tRNA methyltransferase 112 homolog isoform 3 [Homo sapiens]	Homo sapiens	3	1.21866	0.323518	4.05308
4037	1106	14.13	14.17	29.93	17.65	16.44	gi6650722	SM-11044 binding protein [Homo sapiens]	Homo sapiens	8	1.48401	0.323736	2.52815
8343	1976	6.01	6.69	22.1	6.091	6.091	gi28849201	glutamine-dependent NAD synthetase [Homo sapiens]	Homo sapiens	4	1.23386	0.324082	2.00804
3165	880	17.94	18.61	70.83	58.85	55.21	gi607793	ribosomal protein L9 [Homo sapiens]	Homo sapiens	14	1.13979	0.324715	1.42518
5640	1450	10	32.42	49.46	43.82	41	gi10439505	unnamed protein product [Homo sapiens]	Homo sapiens	18	1.4309	0.324891	12.7886
3348	931	16.96	16.98	27.89	19.33	18.07	gi530372382	PREDICTED: acylamino-acid-releasing enzyme isoform X2 [Homo sapiens]	Homo sapiens	9	1.1821	0.325343	1.48368
6994	1688	8	8.11	24.72	8.075	7.453	gi21739722	hypothetical protein [Homo sapiens]	Homo sapiens	4	1.28082	0.325626	5.84262
11222	2574	3.46	3.77	30.74	7.784	5.788	gi119629437	propionyl Coenzyme A carboxylase, alpha polypeptide, isoform CRA_a [Homo sapiens]	Homo sapiens	2	0.813253	0.325783	4.37173
2483	698	22.18	22.39	60.96	52.85	43.54	gi197692175	eukaryotic translation initiation factor 2 beta [Homo sapiens]	Homo sapiens	11	1.12693	0.326299	1.30705
6270	1597	8.43	8.68	25.35	11.04	6.922	gi94966752	elongation factor Tu GTP-binding domain-containing protein 1 isoform 2 [Homo sapiens]	Homo sapiens	5	1.13758	0.326941	1.37802
9913	2296	4.11	4.12	28.78	13.9	9.024	gi530370527	PREDICTED: glia-derived nexin isoform X1 [Homo sapiens]	Homo sapiens	2	1.61721	0.327393	31.5239
8605	2024	6	6	24	24	24	gi119628003	penta-EF-hand domain containing 1, isoform CRA_a [Homo sapiens]	Homo sapiens	3	1.20155	0.327747	3.74265
3458	960	16.47	16.79	42.2	40.75	39.31	gi533112491	pyrroline-5-carboxylate reductase 1, mitochondrial isoform 5 [Homo sapiens]	Homo sapiens	10	1.20608	0.327848	1.66747
10239	2361	4.02	4.6	47.56	18.22	13.78	gi7661804	thymocyte nuclear protein 1 isoform 1 [Homo sapiens]	Homo sapiens	2	1.39656	0.327863	3.06347
4487	1222	12.5	13.22	28.25	16.23	14.61	gi3329386	synaptic glycoprotein SC2 spliced variant [Homo sapiens]	Homo sapiens	6	1.42657	0.328097	2.32358
12540	2804	2.24	2.24	21.29	13.55	10.32	gi119588862	chromosome 11 open reading frame 58, isoform CRA_b [Homo sapiens]	Homo sapiens	1	1.42529	0.330318	13.0824
7449	1791	7.08	7.09	25.78	20	20	gi62898748	phosphoserine phosphatase variant [Homo sapiens]	Homo sapiens	5	1.16836	0.330722	1.5336
2352	660	23.43	25.79	82.69	61.54	61.22	gi498910	endothelial-monocyte activating polypeptide II [Homo sapiens]	Homo sapiens	18	1.28756	0.331286	1.75691
10019	2320	4.06	4.18	20.86	5.249	2.158	gi119598013	vacuolar protein sorting 13C (yeast), isoform CRA_i [Homo sapiens]	Homo sapiens	5	1.23173	0.33185	1.68953
9615	2224	4.38	4.71	18.73	8.254	6.667	gi62089044	replication protein A1, 70kDa variant [Homo sapiens]	Homo sapiens	3	1.27001	0.33246	1.93417
5855	1509	9.28	9.29	25.44	19.74	19.74	gi15080490	CD9 molecule [Homo sapiens]	Homo sapiens	5	1.74966	0.332657	6.68307
8169	1938	6.06	11.23	42.32	27.49	22.1	gi395822376	PREDICTED: dual specificity mitogen-activated protein kinase kinase 1 isoform 2 [Otolemur garnettii]	Homo sapiens	6	1.39689	0.333383	11.6164
8432	1992	6	25.88	72.06	65.44	62.5	gi6841294	HSPC322 [Homo sapiens]	Homo sapiens	15	1.23251	0.333616	2.03746
5840	1503	9.33	9.61	89.58	78.13	71.88	gi7661822	dynein light chain roadblock-type 1 isoform a [Homo sapiens]	Homo sapiens	7	1.28321	0.334538	1.99718
1033	304	40.98	42.06	58.88	50	47.51	gi12276129	vesicle transport-related protein [Homo sapiens]	Homo sapiens	24	1.41735	0.334755	3.29064
12319	2767	2.38	2.47	21.74	3.742	1.376	gi530424841	PREDICTED: structural maintenance of chromosomes flexible hinge domain-containing protein 1 isoform X1 [Homo sapiens]	Homo sapiens	2	0.678645	0.335577	17.5837
4323	1192	12.96	13.02	26.23	21.3	19.92	gi71979932	large neutral amino acids transporter small subunit 1 [Homo sapiens]	Homo sapiens	7	1.55942	0.335763	3.44265
4182	1145	13.58	13.8	34.76	18.06	11.69	gi33440520	DIS3 mitotic control homolog (S. cerevisiae) [Homo sapiens]	Homo sapiens	9	1.38165	0.335983	3.02715
1730	488	29.61	29.74	56.7	46.37	46.37	gi48146309	DNAJB11 [Homo sapiens]	Homo sapiens	17	1.20442	0.336293	1.49874
4582	1245	12.25	12.59	45.66	22.19	19.64	gi221042302	unnamed protein product [Homo sapiens]	Homo sapiens	7	1.20486	0.336588	1.60671
4740	1283	11.95	12.02	27.91	19.48	19.48	gi56549145	metalloreductase STEAP3 isoform a [Homo sapiens]	Homo sapiens	7	1.39355	0.3367	2.2326
7754	1862	6.54	6.98	38.66	30.48	26.77	gi4200241	hypothetical protein [Homo sapiens]	Homo sapiens	5	1.21005	0.336824	1.70211
7823	1870	6.49	6.49	15.4	10.85	10.85	gi530420893	PREDICTED: lipase maturation factor 2 isoform X1 [Homo sapiens]	Homo sapiens	5	1.56699	0.337164	4.68234
8150	1934	6.07	6.5	39.84	26.56	20.31	gi119589795	LSM7 homolog, U6 small nuclear RNA associated (S. cerevisiae), isoform CRA_a [Homo sapiens]	Homo sapiens	3	1.70266	0.337775	52.8379
10039	2322	4.06	4.17	20.95	9.549	6.101	gi83405168	RELA protein [Homo sapiens]	Homo sapiens	2	1.11023	0.337845	1.43343
4128	1131	13.82	14.08	34.74	22.94	17.15	gi194374527	unnamed protein product [Homo sapiens]	Homo sapiens	7	1.29391	0.338123	1.80895
13512	2965	2.02	2.34	18.22	5.616	2.192	gi10441465	actin filament associated protein [Homo sapiens]	Homo sapiens	1	2.56012	0.338344	1121.03
2636	740	21.15	21.41	53.48	44.13	43.04	gi209180448	target of Myb protein 1 isoform 3 [Homo sapiens]	Homo sapiens	12	1.21136	0.338893	1.59424
9366	2171	4.74	5.13	29.23	24.62	22.05	gi208609993	mitochondrial peptide methionine sulfoxide reductase isoform b [Homo sapiens]	Homo sapiens	3	1.18891	0.338955	1.8178
6101	1567	8.69	8.92	32.08	18.81	12.67	gi193788428	unnamed protein product [Homo sapiens]	Homo sapiens	5	1.30092	0.34067	1.90124
11978	2695	2.78	3.13	13.86	4.621	3.338	gi194386860	unnamed protein product [Homo sapiens]	Homo sapiens	2	1.45109	0.340924	16.5596
3991	1094	14.23	14.27	23	16.49	14.71	gi182908	acid alpha-glucosidase [Homo sapiens]	Homo sapiens	12	1.26221	0.341301	1.92854
7126	1721	7.8	19.28	31.72	16.54	13.72	gi51476140	hypothetical protein [Homo sapiens]	Homo sapiens	12	0.670988	0.341664	20.4125
9355	2168	4.76	4.9	24.84	16.04	11.21	gi158261839	unnamed protein product [Homo sapiens]	Homo sapiens	3	1.1266	0.341851	1.51422
4974	1350	11.02	12.39	30.55	17.39	11.14	gi84569987	KIAA1033 protein [Homo sapiens]	Homo sapiens	10	1.14249	0.342543	1.36268
3759	1038	15.21	15.35	38.24	29.97	25.58	gi301601611	LIM and senescent cell antigen-like-containing domain protein 1 isoform a [Homo sapiens]	Homo sapiens	10	1.19983	0.343053	1.8892
8276	1959	6.02	20.27	77.14	77.14	77.14	gi4261934	neuropolypeptide h3, partial [Homo sapiens]	Homo sapiens	14	1.41916	0.34387	3.4044
5891	1523	9.1	9.16	29.15	25.08	25.08	gi339504	tissue factor precursor [Homo sapiens]	Homo sapiens	6	1.26178	0.343877	1.82546
5778	1488	9.59	10.09	34.53	27.1	24.22	gi189054932	unnamed protein product [Homo sapiens]	Homo sapiens	6	1.15454	0.344163	1.40847
3796	1047	15.04	15.17	62.27	32.23	30.04	gi546232153	phosphatidylinositol transfer protein beta isoform isoform 3 [Homo sapiens]	Homo sapiens	9	1.17281	0.344227	1.44148
5646	1452	10	10.09	25.75	17.76	14.57	gi312836798	armadillo repeat-containing protein 6 isoform 1 [Homo sapiens]	Homo sapiens	5	1.24005	0.34511	2.12852
8546	2010	6	6.03	21.88	13.68	13.68	gi48145717	SCAMP2 [Homo sapiens]	Homo sapiens	4	1.52234	0.345756	25.1136
1130	331	39.15	39.21	71.56	70.22	70.22	gi119569781	peroxiredoxin 3, isoform CRA_a, partial [Homo sapiens]	Homo sapiens	29	1.20213	0.346203	1.53902
7084	1711	7.88	7.96	44.71	20.67	20.67	gi221043726	unnamed protein product [Homo sapiens]	Homo sapiens	5	1.31779	0.346341	8.33996
1000	291	41.82	51.71	87.98	80.69	77.68	gi426237278	PREDICTED: 14-3-3 protein epsilon [Ovis aries]	Homo sapiens	62	1.1787	0.347125	3.55092
8299	1966	6.02	6.34	11.06	7.965	5.752	gi530406564	PREDICTED: signal peptide peptidase-like 2A isoform X3 [Homo sapiens]	Homo sapiens	3	1.67029	0.347977	6.14147
9742	2248	4.29	4.37	35.43	21.65	13.78	gi40788948	KIAA0108 [Homo sapiens]	Homo sapiens	6	2.48336	0.348039	25
3972	1090	14.27	14.45	34.1	18.2	12.26	gi21735417	protein bicaudal D homolog 2 isoform 2 [Homo sapiens]	Homo sapiens	7	1.13895	0.34828	1.35814
11995	2699	2.76	2.86	47.37	33.68	20.53	gi119614357	chromosome 7 open reading frame 24, isoform CRA_b [Homo sapiens]	Homo sapiens	2	0.902909	0.348583	1.43613
1698	479	29.86	30.18	66.57	58.72	58.72	gi540344569	protein phosphatase 1 regulatory subunit 7 isoform 5 [Homo sapiens]	Homo sapiens	18	1.13912	0.348863	1.3435
9044	2108	5.25	5.29	20.71	6.371	4.664	gi194382222	unnamed protein product [Homo sapiens]	Homo sapiens	3	1.46961	0.350699	20.1882
7543	1811	6.9	6.92	41.11	19.86	17.42	gi194384536	unnamed protein product [Homo sapiens]	Homo sapiens	5	1.27218	0.35164	1.88605
105	31	131.5	132.52	86.22	84.25	78.94	gi35655	unnamed protein product [Homo sapiens]	Homo sapiens	141	2.15931	0.352301	15.724
28650	4821	131.5	132.52	86.22	84.25	78.94	gi35655	unnamed protein product [Homo sapiens]	Homo sapiens	141	2.15931	0.352301	15.724
12518	2800	2.24	2.46	19.06	7.625	4.106	gi119610224	fructosamine-3-kinase-related protein, isoform CRA_b [Homo sapiens]	Homo sapiens	1	1.36271	0.353012	11.4196
3296	914	17.29	17.81	35.75	28.12	25.88	gi406035323	prostaglandin G/H synthase 1 isoform 6 [Homo sapiens]	Homo sapiens	12	1.25051	0.353759	1.91543
6210	1584	8.54	8.64	35.17	33.05	30.51	gi62897355	reticulon 3 isoform a variant [Homo sapiens]	Homo sapiens	6	1.18454	0.35402	1.83843
8190	1943	6.05	6.17	35.92	9.091	9.091	gi530387547	PREDICTED: erlin-2 isoform X1 [Homo sapiens]	Homo sapiens	3	1.45416	0.354042	19.2426
9526	2208	4.5	4.6	22.91	6.21	6.21	gi373838729	mini-chromosome maintenance complex-binding protein isoform 3 [Homo sapiens]	Homo sapiens	3	1.49406	0.354079	23.8385
6297	1603	8.36	8.37	24.28	22.1	19.2	gi400153980	proline-rich AKT1 substrate 1 isoform a [Homo sapiens]	Homo sapiens	4	1.17309	0.354261	3.53168
8613	2026	5.97	6.1	26.32	9.942	9.942	gi7582306	BM-017 [Homo sapiens]	Homo sapiens	3	1.37057	0.354421	12.096
1018	299	41.4	41.52	66.52	58.53	57.24	gi194374851	unnamed protein product [Homo sapiens]	Homo sapiens	22	1.18939	0.354742	1.47262
8043	1912	6.17	6.24	39.01	16.49	11.26	gi197692443	protein phosphatase 1A isoform 1 [Homo sapiens]	Homo sapiens	4	1.36162	0.354943	3.04215
8771	2057	5.71	5.72	32.53	14.34	10.51	gi110781220	protein phosphatase 4 regulatory subunit 2 [Homo sapiens]	Homo sapiens	3	1.22258	0.355083	2.06397
7031	1698	7.97	7.99	36.34	26.5	20.49	gi4506589	RNA 3'-terminal phosphate cyclase isoform b [Homo sapiens]	Homo sapiens	5	1.29061	0.355411	2.511
6004	1549	8.84	9.73	32.19	18.44	11.75	gi58257746	KIAA0018 protein [Homo sapiens]	Homo sapiens	6	1.48634	0.355814	3.18362
4951	1342	11.06	12.33	51.38	45.41	38.99	gi47115227	HPRT1 [Homo sapiens]	Homo sapiens	8	1.18327	0.355983	1.5096
7121	1720	7.81	7.82	35.46	26.84	15.97	gi62897435	testis expressed sequence 264 variant [Homo sapiens]	Homo sapiens	4	1.66982	0.35611	6.38361
12370	2777	2.32	2.41	27.9	11.91	6.897	gi119607927	mitochondrial ribosome recycling factor, isoform CRA_b [Homo sapiens]	Homo sapiens	1	1.5887	0.356405	39.8963
4816	1303	11.65	12.84	46.74	32.18	27.59	gi4507185	sepiapterin reductase [Homo sapiens]	Homo sapiens	8	1.30517	0.357027	2.62553
2365	665	23.25	23.31	68.14	56.19	46.46	gi313014	vacuolar proton ATPase [Homo sapiens]	Homo sapiens	15	1.1697	0.357726	1.42629
4211	1154	13.38	14.22	57.32	47.13	39.49	gi221043582	unnamed protein product [Homo sapiens]	Homo sapiens	8	1.84077	0.358413	9.20421
8196	1945	6.04	6.48	17.66	9.508	7.98	gi530401516	PREDICTED: ankyrin repeat domain-containing protein 13A isoform X3 [Homo sapiens]	Homo sapiens	3	1.48636	0.359482	24.2899
2972	838	18.83	18.99	53.14	50.63	50.63	gi119627428	ribosomal protein S8, isoform CRA_a, partial [Homo sapiens]	Homo sapiens	13	1.44895	0.359873	2.36549
10299	2377	4.01	26.86	72.13	60.66	57.92	gi194375974	unnamed protein product [Homo sapiens]	Homo sapiens	18	1.91461	0.360049	188.336
8335	1974	6.01	6.97	21.79	15.5	10.9	gi578805046	PREDICTED: histone acetyltransferase type B catalytic subunit isoform X1 [Homo sapiens]	Homo sapiens	4	1.27798	0.361332	7.29339
8356	1980	6.01	6.43	36.46	18.41	16.61	gi2114205	bucentaur [Homo sapiens]	Homo sapiens	3	1.50561	0.361355	27.525
4216	1156	13.36	13.83	35.15	19	16.38	gi47458041	calcium-binding mitochondrial carrier protein SCaMC-1 isoform 2 [Homo sapiens]	Homo sapiens	7	1.1788	0.361466	1.52384
7558	1813	6.88	6.89	20.53	8.943	8.943	gi6465985	quiescent cell proline dipeptidase [Homo sapiens]	Homo sapiens	4	1.313	0.361833	2.71718
8333	1972	6.02	6.02	30	26.25	26.25	gi3445542	phosphomevalonate kinase [Homo sapiens]	Homo sapiens	3	1.43754	0.362011	19.0485
5766	1483	9.69	12.26	71.6	62.35	58.64	gi5726629	sorting nexin 12 [Homo sapiens]	Homo sapiens	8	1.34151	0.362232	2.39158
8161	1936	6.07	6.23	30.3	24.92	20.88	gi544346114	trans-2-enoyl-CoA reductase, mitochondrial isoform b [Homo sapiens]	Homo sapiens	3	1.2126	0.362544	2.03182
10532	2443	4	4.44	40.78	35.92	35.92	gi48145989	MYCBP [Homo sapiens]	Homo sapiens	3	1.62319	0.36428	52.6774
7198	1735	7.65	7.79	47.1	40	29.03	gi47115195	MGST1 [Homo sapiens]	Homo sapiens	4	1.47292	0.364321	4.18224
11319	2594	3.33	3.33	9.285	1.625	1.625	gi114786441	SEC16L [Homo sapiens]	Homo sapiens	3	1.50317	0.364513	4.51201
10097	2333	4.05	4.07	23.66	14.29	14.29	gi6523799	adrenal gland protein AD-003 [Homo sapiens]	Homo sapiens	3	0.807678	0.365389	5.78165
5934	1535	9.01	9.19	17.51	8.812	5.67	gi386781818	E3 ubiquitin-protein ligase HECTD1 [Macaca mulatta]	Homo sapiens	10	1.10299	0.366959	1.27174
2164	614	24.97	25.19	28.66	27.09	24.14	gi220141	VLA-3 alpha subunit [Homo sapiens]	Homo sapiens	17	1.28455	0.367578	1.8307
9236	2139	4.96	5.09	20.39	15.21	11.97	gi530400971	PREDICTED: UPF0444 transmembrane protein C12orf23 isoform X1 [Homo sapiens]	Homo sapiens	3	0.751474	0.368497	2.36544
6902	1663	8.02	19.04	35.13	28.25	24.72	gi913393	nucleoprotein interactor 1 [Homo sapiens]	Homo sapiens	13	1.33593	0.368715	2.95244
8559	2013	6	6.02	30.18	21.89	21.89	gi48146321	SDHC [Homo sapiens]	Homo sapiens	5	1.28645	0.369639	2.56982
3581	990	16.01	17.52	77.14	72	68	gi49456833	ARF6 [Homo sapiens]	Homo sapiens	11	1.28424	0.370063	1.88115
13935	3027	2.01	2.35	22.76	3.939	2.845	gi578802666	PREDICTED: STAM-binding protein isoform X6 [Homo sapiens]	Homo sapiens	1	0.860554	0.371166	3.51993
6955	1676	8.01	8.14	47.13	21.46	21.46	gi2337920	syntaxin 7 [Homo sapiens]	Homo sapiens	5	1.16158	0.371551	3.51393
5912	1529	9.06	9.17	25.22	18.36	15.49	gi870803	angio-associated migratory cell protein [Homo sapiens]	Homo sapiens	5	1.16425	0.372831	1.58899
2104	597	25.5	27.19	42.55	27.96	24.01	gi4501993	alkyldihydroxyacetonephosphate synthase, peroxisomal precursor [Homo sapiens]	Homo sapiens	14	1.29156	0.372857	1.88829
6323	1608	8.3	9.21	32.45	17.82	17.82	gi578801064	PREDICTED: ubiquitin carboxyl-terminal hydrolase isozyme L5 isoform X11 [Homo sapiens]	Homo sapiens	6	1.28703	0.37361	2.59987
9965	2306	4.08	4.14	25.37	11.94	7.761	gi44662868	growth-inhibiting protein 9 [Homo sapiens]	Homo sapiens	2	1.19495	0.374056	4.51439
7013	1693	8	8.01	13.72	10.06	10.06	gi119624168	high mobility group AT-hook 1, isoform CRA_b [Homo sapiens]	Homo sapiens	4	1.5149	0.374973	33.9857
13713	2999	2.01	13.31	37.12	13.74	6.547	gi119598021	talin 2, isoform CRA_a [Homo sapiens]	Homo sapiens	10	1.25372	0.375238	2.3628
178	62	91.9	92.42	64.63	59.52	52.96	gi296317244	extended synaptotagmin-1 isoform 1 [Homo sapiens]	Homo sapiens	53	1.13605	0.37537	1.36803
5824	1500	9.35	9.39	35.5	28.36	18.07	gi2558592	TRIP6 [Homo sapiens]	Homo sapiens	5	1.33271	0.375416	2.41111
4252	1169	13.22	13.31	54.71	40.73	30.7	gi608785618	C-terminal binding protein 1 isoform D [Homo sapiens]	Homo sapiens	8	1.23103	0.375665	1.89136
10063	2325	4.05	6.1	23.33	16.33	9	gi119574435	cyclin-dependent kinase 5, isoform CRA_b [Homo sapiens]	Homo sapiens	3	1.32646	0.375782	11.0775
3443	955	16.51	16.66	53.85	37.76	35.66	gi119631437	FK506 binding protein 7, isoform CRA_e [Homo sapiens]	Homo sapiens	9	1.25871	0.377474	1.78167
3225	895	17.64	18.08	64.6	34.51	32.3	gi28194067	unknown [Homo sapiens]	Homo sapiens	20	1.41484	0.379157	2.92419
1813	515	28.64	29.01	43.24	25.04	20.29	gi16904563	male enhanced antigen-2 [Homo sapiens]	Homo sapiens	20	1.12562	0.379406	1.32431
5602	1438	10.03	10.05	23.48	12.58	12.58	gi194386000	unnamed protein product [Homo sapiens]	Homo sapiens	5	1.1939	0.380363	1.73256
6917	1667	8.02	9.25	33.29	16.78	10.63	gi578822475	PREDICTED: centromere/kinetochore protein zw10 homolog isoform X1 [Homo sapiens]	Homo sapiens	5	1.46112	0.381198	4.32625
5876	1519	9.12	9.3	37.56	27.32	21.46	gi31873372	hypothetical protein [Homo sapiens]	Homo sapiens	6	2.33599	0.381645	14.0034
8606	2025	5.98	9.19	23.67	14.49	12.9	gi289577053	ADP-ribosylation factor-binding protein GGA1 isoform 5 [Homo sapiens]	Homo sapiens	5	1.44715	0.381981	3.16034
9184	2132	5.05	11.83	40.28	35.42	31.94	gi119609124	hCG1640728, isoform CRA_b [Homo sapiens]	Homo sapiens	11	1.48777	0.38308	32.019
13293	2930	2.03	2.36	26.06	12.12	12.12	gi119589722	HEAT-like (PBS lyase) repeat containing 1, isoform CRA_a, partial [Homo sapiens]	Homo sapiens	1	1.15709	0.383096	3.57198
9840	2275	4.17	5.58	23.03	20.22	20.22	gi193785756	unnamed protein product [Homo sapiens]	Homo sapiens	3	1.33535	0.383171	12.4787
2950	829	19.1	19.19	57.87	47.64	47.24	gi119591691	deoxythymidylate kinase (thymidylate kinase), isoform CRA_c [Homo sapiens]	Homo sapiens	13	1.15472	0.383714	3.51796
7077	1710	7.89	8.35	31.01	12.01	8.352	gi194382024	unnamed protein product [Homo sapiens]	Homo sapiens	6	1.25575	0.384155	1.84801
8168	1937	6.07	6.1	36.13	27.75	23.56	gi194377272	unnamed protein product [Homo sapiens]	Homo sapiens	3	1.24399	0.384315	2.34008
3166	881	17.91	17.91	50.47	40.19	40.19	gi62898179	ribosomal protein L10 variant [Homo sapiens]	Homo sapiens	12	1.27578	0.385301	1.84339
4222	1157	13.36	13.57	30.23	23.04	17.65	gi219520704	LPP protein [Homo sapiens]	Homo sapiens	8	1.15846	0.386341	1.52246
12787	2848	2.13	2.14	17.94	5.847	2.621	gi62088010	zinc finger protein 207 variant [Homo sapiens]	Homo sapiens	1	1.39334	0.38643	18.6695
11732	2670	2.91	2.99	28.02	9.483	8.405	gi62897683	NADH dehydrogenase (ubiquinone) flavoprotein 1, 51kDa variant [Homo sapiens]	Homo sapiens	2	1.24489	0.387391	2.36291
12550	2807	2.21	2.25	23.72	7.628	1.803	gi194387946	unnamed protein product [Homo sapiens]	Homo sapiens	1	1.71635	0.388218	120.939
5785	1490	9.58	9.84	42.71	18.39	15.01	gi578808564	PREDICTED: phosphoglucomutase-2 isoform X1 [Homo sapiens]	Homo sapiens	6	0.852476	0.388642	1.65697
2791	785	20.11	21.27	63.92	48.58	48.58	gi57997483	hypothetical protein [Homo sapiens]	Homo sapiens	10	1.12403	0.388854	1.34435
11688	2661	2.96	2.98	19.3	9.651	9.651	gi299473759	cystathionine gamma-lyase isoform 3 [Homo sapiens]	Homo sapiens	2	1.71242	0.389146	120.275
8095	1925	6.11	6.25	17.16	7.415	4.131	gi1888354	placental leucine aminopeptidase [Homo sapiens]	Homo sapiens	3	1.21789	0.389478	1.86811
10366	2392	4.01	4.06	20.2	5.985	5.985	gi83977459	pleckstrin homology-like domain family A member 1 [Homo sapiens]	HUMAN	2	1.16708	0.389702	3.96838
3951	1088	14.29	14.29	52.05	36.64	30.14	gi119594877	chromosome 11 open reading frame 68, isoform CRA_b [Homo sapiens]	Homo sapiens	8	1.31296	0.390151	2.05338
9576	2217	4.43	4.56	23.83	12.95	7.254	gi315259111	NEDD8-MDP1 protein [Homo sapiens]	Homo sapiens	2	2.07468	0.390194	679.488
3306	916	17.28	17.96	45.71	33.63	25.05	gi397473617	PREDICTED: methionine aminopeptidase 2 isoform 2 [Pan paniscus]	Homo sapiens	9	1.26612	0.390547	1.84001
6234	1591	8.46	8.52	24.48	11.27	8.679	gi18676500	FLJ00147 protein [Homo sapiens]	Homo sapiens	6	1.17869	0.392145	1.92217
7399	1778	7.19	8.3	56.52	56.52	56.52	gi395752136	PREDICTED: peptidyl-prolyl cis-trans isomerase FKBP1A isoform 2 [Pongo abelii]	Homo sapiens	8	1.26268	0.392455	8.16517
11671	2658	2.97	2.98	14.88	6.281	6.281	gi34533537	unnamed protein product [Homo sapiens]	Homo sapiens	3	1.40489	0.392906	21.4425
5974	1543	8.92	8.94	30.26	28.82	20.75	gi49456473	SCAMP3 [Homo sapiens]	Homo sapiens	7	1.22012	0.393549	1.89075
12497	2799	2.25	2.26	13.43	7.118	3.1	gi119596684	itchy homolog E3 ubiquitin protein ligase (mouse), isoform CRA_f [Homo sapiens]	Homo sapiens	2	1.42112	0.394156	24.0981
5626	1444	10.01	11.17	65.36	35.29	32.03	gi61175265	putative ubiquitin-conjugating enzyme E2 N-like [Homo sapiens]	Homo sapiens	7	1.26817	0.394243	1.99676
8384	1985	6.01	6.04	35.09	6.814	5.792	gi578802282	PREDICTED: protein enabled homolog isoform X21 [Homo sapiens]	Homo sapiens	3	1.2486	0.394327	7.474
10335	2385	4.01	4.14	34.85	14.11	12.03	gi530417877	PREDICTED: COMM domain-containing protein 7 isoform X2 [Homo sapiens]	Homo sapiens	2	1.13357	0.395227	1.65259
8755	2052	5.74	5.89	19.6	14.14	9.677	gi530420366	PREDICTED: cysteine-rich with EGF-like domain protein 2 isoform X1 [Homo sapiens]	Homo sapiens	3	1.14852	0.395665	3.52592
10433	2413	4	59.42	64.71	58.71	51.57	gi317373596	RecName: Full=Calpain-2 catalytic subunit; AltName: Full=Calcium-activated neutral proteinase 2; Short=CANP 2; AltName: Full=Calpain M-type; AltName: Full=Calpain large polypeptide L2; AltName: Full=Calpain-2 large subunit; AltName: Full=Millimolar-calpain; Short=M-calpain; Flags: Precursor [Homo sapiens]	HUMAN	38	1.29359	0.396708	10.4923
890	267	43.98	44.06	72.43	65.98	64.22	gi56790945	serine/threonine-protein phosphatase PP1-alpha catalytic subunit isoform 3 [Homo sapiens]	Homo sapiens	30	1.13149	0.396995	1.49006
11678	2659	2.96	6.03	32.88	15.75	10.96	gi111309392	AKT2 protein [Homo sapiens]	Homo sapiens	5	1.15697	0.397291	3.79617
13452	2956	2.02	4.07	34.25	9.247	9.247	gi194376566	unnamed protein product [Homo sapiens]	Homo sapiens	2	1.44597	0.397556	29.2829
7830	1871	6.48	6.5	18	9.091	9.091	gi1407780	carboxylesterase [Homo sapiens]	Homo sapiens	4	1.25523	0.397811	8.03114
12939	2871	2.08	2.49	24.76	13.81	10.48	gi1218024	frataxin [Homo sapiens]	Homo sapiens	2	1.84743	0.398968	283.417
1997	571	26.71	27.73	63.37	60.43	60.43	gi62896687	dendritic cell protein variant [Homo sapiens]	Homo sapiens	20	1.14639	0.399346	3.51987
4427	1212	12.62	13.1	43.07	23.76	22.52	gi7657599	sorting nexin-5 isoform a [Homo sapiens]	Homo sapiens	8	1.15842	0.399392	1.50772
11362	2600	3.3	3.3	28.77	19.86	19.86	gi219842220	peptidyl-prolyl cis-trans isomerase FKBP11 isoform 3 precursor [Homo sapiens]	Homo sapiens	2	1.39048	0.401218	21.2291
996	289	42.02	42.06	58	43.5	42.45	gi158260517	unnamed protein product [Homo sapiens]	Homo sapiens	28	1.53183	0.401634	52.36
13343	2938	2.03	2.13	15.54	3.863	1.977	gi241666464	hamartin isoform 4 [Homo sapiens]	Homo sapiens	2	1.59498	0.402685	77.3334
8944	2089	5.45	6.9	38.39	17.91	8.071	gi194374177	unnamed protein product [Homo sapiens]	Homo sapiens	4	1.11124	0.402703	1.41237
8130	1931	6.08	6.54	44.73	26.16	16.03	gi74762275	RecName: Full=Lysophospholipase-like protein 1 [Homo sapiens]	HUMAN	4	1.20894	0.402844	1.75682
4813	1302	11.66	11.77	35.65	17.83	12.45	gi21706468	Nucleoporin 93kDa [Homo sapiens]	Homo sapiens	7	1.15453	0.402888	1.49846
3330	924	17.04	17.18	55.66	52.94	47.96	gi1066082	DNA-binding protein [Homo sapiens]	Homo sapiens	14	1.29015	0.403017	2.30377
10353	2389	4.01	4.1	42.71	16.67	14.06	gi119607476	mitochondrial ribosomal protein S28, isoform CRA_b [Homo sapiens]	Homo sapiens	2	1.8529	0.40327	315.841
11556	2634	3.11	3.11	51.69	26.4	20.22	gi12052808	hypothetical protein [Homo sapiens]	Homo sapiens	3	1.16348	0.403765	1.56934
7550	1812	6.89	12.33	66.67	49.28	49.28	gi112180627	TMSB4X protein [Homo sapiens]	Homo sapiens	9	1.3849	0.40437	21.1081
4242	1163	13.31	13.31	59.19	44.84	31.84	gi119602459	ribosomal protein L8, isoform CRA_e [Homo sapiens]	Homo sapiens	7	1.31259	0.406045	2.45367
1876	531	28.09	28.66	75	75	68.87	gi550062	GTP-binding protein [Homo sapiens]	Homo sapiens	19	1.40986	0.406244	3.10815
2790	784	20.15	20.16	40.51	29.11	27.69	gi1730288	acetolactate synthase homolog [Homo sapiens]	Homo sapiens	12	1.21736	0.406672	1.71512
4943	1340	11.08	13.8	54.83	33.98	32.82	gi22760296	unnamed protein product [Homo sapiens]	Homo sapiens	7	1.19625	0.407514	1.71262
11399	2606	3.26	3.66	27.72	18.73	11.61	gi13183300	beta-2 syntrophin [Homo sapiens]	Homo sapiens	3	1.38544	0.40797	3.85875
10647	2463	4	4.04	15.15	10.49	9.324	gi1616918	membrane protein with histidine rich charge clusters [Homo sapiens]	Homo sapiens	2	2.04334	0.408264	878.713
7563	1814	6.87	6.87	66.49	39.36	34.57	gi238066759	disrupted in schizophrenia 1 isoform 51 [Homo sapiens]	Homo sapiens	5	1.39686	0.409699	24.1759
2876	814	19.58	19.75	48.78	37.8	28.86	gi5453634	cytoplasmic dynein 1 light intermediate chain 2 isoform 1 [Homo sapiens]	Homo sapiens	11	1.14054	0.411756	1.41284
8736	2050	5.75	5.78	23.83	16.46	8.6	gi296841136	ethanolamine-phosphate cytidylyltransferase isoform 1 [Homo sapiens]	Homo sapiens	3	2.07752	0.414207	1178.34
10199	2346	4.03	8.05	37.24	12.97	12.97	gi183894	insulin-like growth factor binding protein 6, partial [Homo sapiens]	Homo sapiens	5	1.35096	0.414907	3.55592
8360	1981	6.01	6.14	18.18	5.785	4.604	gi62088872	COL4A1 protein variant [Homo sapiens]	Homo sapiens	3	1.23995	0.416185	2.48442
3475	962	16.38	16.71	35.67	28.66	17.71	gi530388425	PREDICTED: DNA replication licensing factor MCM4 isoform X1 [Homo sapiens]	Homo sapiens	11	1.18829	0.416717	1.62269
7332	1767	7.29	7.34	52.63	34.87	28.95	gi73622130	BolA-like protein 2 [Homo sapiens]	Homo sapiens	4	2.14118	0.417427	1705.01
9042	2107	5.26	5.54	26.14	17.21	15.47	gi39644574	SNX8 protein, partial [Homo sapiens]	Homo sapiens	5	1.47514	0.418587	3.7526
8055	1915	6.16	6.57	40.8	31.03	18.97	gi119594161	ubiquitin-conjugating enzyme E2L 6, isoform CRA_a, partial [Homo sapiens]	Homo sapiens	4	1.3065	0.419269	13.8559
10404	2404	4.01	4.02	18.83	13.27	13.27	gi32189371	transmembrane protein 165 precursor [Homo sapiens]	Homo sapiens	2	1.41348	0.419284	30.0452
7143	1724	7.76	7.8	31.12	18.09	16.22	gi221041568	unnamed protein product [Homo sapiens]	Homo sapiens	5	1.2451	0.419369	2.11095
5588	1433	10.04	10.34	47.83	22.28	22.28	gi119597080	PDGFA associated protein 1, isoform CRA_a [Homo sapiens]	Homo sapiens	5	1.24365	0.419622	2.10354
8657	2035	5.9	5.94	19.62	7.084	5.45	gi2521983	alpha2-HS glycoprotein [Homo sapiens]	Homo sapiens	4	1.67847	0.420002	5.85781
10370	2393	4.01	4.05	13.98	5.301	5.301	gi3421153	E6-AP ubiquitin-protein ligase [Homo sapiens]	Homo sapiens	2	1.20072	0.421143	6.10765
2131	606	25.15	25.5	75.71	64.76	64.76	gi426363129	PREDICTED: adenylate kinase isoenzyme 1 isoform 3 [Gorilla gorilla gorilla]	Homo sapiens	16	1.23733	0.422856	1.80714
13580	2975	2.02	2.08	10.78	3.683	1.364	gi119575310	DEAH (Asp-Glu-Ala-His) box polypeptide 29, isoform CRA_a [Homo sapiens]	Homo sapiens	1	1.31603	0.423187	15.4052
9968	2307	4.08	4.14	56.25	37.5	29.46	gi6806898	alpha-synuclein isoform NACP112 [Homo sapiens]	Homo sapiens	2	1.20724	0.42342	6.5332
4098	1122	14	14.07	85.62	81.88	81.88	gi21389433	heat shock protein beta-6 [Homo sapiens]	Homo sapiens	7	1.31894	0.425053	3.31567
5288	1418	10.13	17.8	50.45	40.18	26.89	gi578803915	PREDICTED: heterogeneous nuclear ribonucleoprotein A3 isoform X4 [Homo sapiens]	Homo sapiens	9	1.70775	0.425196	213.588
11277	2583	3.42	3.42	26.01	11.26	11.26	gi747713	unnamed protein product [Homo sapiens]	Homo sapiens	3	1.50741	0.426789	62.4621
4572	1240	12.33	12.45	40.48	31.33	27.71	gi578837133	PREDICTED: apolipoprotein L2 isoform X1 [Homo sapiens]	Homo sapiens	10	1.17468	0.427435	2.01661
1803	510	28.89	43.73	91.43	77.62	74.76	gi194387272	unnamed protein product [Homo sapiens]	Homo sapiens	54	1.35747	0.427477	2.48496
7005	1690	8	8.05	47.47	45.45	42.93	gi156416005	COMM domain-containing protein 9 isoform 1 [Homo sapiens]	Homo sapiens	5	1.5788	0.429312	7.38427
7851	1877	6.4	6.42	61.67	49.17	43.33	gi568599844	hematological and neurological expressed 1 protein isoform 4 [Homo sapiens]	Homo sapiens	4	1.31389	0.430033	3.31168
8004	1905	6.21	6.3	13.94	6.65	3.9	gi530391089	PREDICTED: tenascin isoform X4 [Homo sapiens]	Homo sapiens	4	1.18114	0.431169	5.47969
11757	2676	2.89	2.97	15.32	5.145	3.356	gi193783686	unnamed protein product [Homo sapiens]	Homo sapiens	2	1.13078	0.431373	3.51386
10231	2357	4.03	4.03	56.94	41.67	41.67	gi62897561	G-protein gamma-12 subunit variant [Homo sapiens]	Homo sapiens	3	1.37053	0.431564	25.146
10170	2341	4.04	4.07	23.36	6.696	4.315	gi578817247	PREDICTED: choline transporter-like protein 1 isoform X6 [Homo sapiens]	Homo sapiens	2	1.13899	0.431997	1.57993
6253	1594	8.45	8.45	37.55	29.89	26.05	gi578835639	PREDICTED: proteasome inhibitor PI31 subunit isoform X3 [Homo sapiens]	Homo sapiens	4	1.23508	0.432202	8.71066
1365	403	34.61	34.7	76.81	72.46	69.57	gi1174149	small GTP binding protein Rab7 [Homo sapiens]	Homo sapiens	33	1.36695	0.433266	3.01004
5650	1453	10	10.05	43.73	27.33	27.33	gi119630948	chromosome 20 open reading frame 116, isoform CRA_a [Homo sapiens]	Homo sapiens	5	1.2356	0.433928	2.11068
7075	1709	7.9	7.94	33.04	21.35	18.42	gi62897939	methylosome protein 50 variant [Homo sapiens]	Homo sapiens	5	1.13967	0.434052	3.851
673	204	54.93	55.26	73.04	65.18	62.42	gi340368	transfer RNA-Trp synthetase [Homo sapiens]	Homo sapiens	41	1.29106	0.434323	13.969
3003	846	18.6	18.76	40.22	32.67	28.44	gi62896485	sulfide dehydrogenase like [Homo sapiens]	Homo sapiens	10	0.848393	0.434576	1.617
7358	1772	7.23	7.69	27.02	11.38	8.753	gi2072423	huntingtin interacting protein 1 [Homo sapiens]	Homo sapiens	5	1.2952	0.435266	14.5561
5872	1517	9.18	9.18	73.03	67.76	67.76	gi62897689	ubiquitin-conjugating enzyme E2A isoform 1 variant [Homo sapiens]	Homo sapiens	6	1.1344	0.435279	3.69002
5062	1373	10.67	12.03	35.89	24.8	17.74	gi31083288	serine/threonine-protein phosphatase 2A 56 kDa regulatory subunit delta isoform isoform 3 [Homo sapiens]	Homo sapiens	6	1.08848	0.435585	1.45835
9139	2122	5.12	5.16	28.44	17.78	17.78	gi119628367	hCG1984214, isoform CRA_a [Homo sapiens]	Homo sapiens	3	1.49399	0.435792	5.97433
367	130	67.15	67.96	82.66	76.78	75.54	gi314122177	calumenin isoform c precursor [Homo sapiens]	Homo sapiens	91	1.61598	0.437181	5.51904
7892	1883	6.33	6.33	31.6	16.27	15.09	gi517196	G-rich sequence factor-1 [Homo sapiens]	Homo sapiens	4	1.45428	0.438512	3.80869
9278	2148	4.88	4.9	45.25	17.32	17.32	gi119606558	hCG2017627, isoform CRA_c [Homo sapiens]	Homo sapiens	3	1.20099	0.438619	2.27384
5197	1393	10.33	10.7	31.55	20.37	15.16	gi62241044	exocyst complex component 7 isoform 2 [Homo sapiens]	Homo sapiens	6	1.23735	0.438707	1.99002
8987	2099	5.34	5.5	44.35	21.76	19.67	gi119587442	DCN1, defective in cullin neddylation 1, domain containing 5 (S. cerevisiae), isoform CRA_b [Homo sapiens]	Homo sapiens	3	1.38161	0.439228	29.6471
7726	1857	6.57	8.75	33.88	25.05	12.94	gi530409936	PREDICTED: TOM1-like protein 2 isoform X3 [Homo sapiens]	Homo sapiens	4	1.25758	0.439288	2.8005
12333	2770	2.36	2.38	13.94	5.115	5.115	gi578820394	PREDICTED: nuclear pore complex protein Nup160 isoform X1 [Homo sapiens]	Homo sapiens	3	1.96077	0.440306	1193.41
1272	373	36.41	36.46	83.6	83.6	83.6	gi31543380	protein DJ-1 [Homo sapiens]	Homo sapiens	34	1.20837	0.44077	1.67216
1543	444	31.59	54.15	84.27	77.42	72.98	gi189054904	unnamed protein product [Homo sapiens]	Homo sapiens	46	1.35877	0.440789	2.36304
6926	1669	8.02	8.72	32.07	23.74	23.74	gi71891691	KIAA0943 protein [Homo sapiens]	Homo sapiens	5	1.10465	0.441588	1.56809
4599	1250	12.2	12.33	21.22	15.56	13.58	gi14041796	kinase-like protein splice variant 2 [Homo sapiens]	Homo sapiens	6	1.11063	0.441664	1.45873
10205	2349	4.03	4.71	21.77	9.282	5.414	gi219518151	Unknown (protein for MGC:177686) [Homo sapiens]	Homo sapiens	4	0.88811	0.442237	3.51211
10961	2528	3.71	3.79	14.56	7.039	5.825	gi387528025	alanyl-tRNA editing protein Aarsd1 [Homo sapiens]	HUMAN	2	1.19154	0.443206	6.43041
9483	2194	4.59	4.66	20.67	13.7	12.4	gi9963759	cd002 protein [Homo sapiens]	Homo sapiens	3	1.35269	0.443406	2.97934
9391	2177	4.72	4.77	24.44	11.04	6.869	gi530382281	PREDICTED: alanine--tRNA ligase, mitochondrial isoform X1 [Homo sapiens]	Homo sapiens	4	1.1483	0.444584	4.37104
9707	2238	4.34	4.53	26.73	10.41	7.347	gi33457316	pleckstrin homology domain-containing family O member 2 isoform 1 [Homo sapiens]	Homo sapiens	2	0.851549	0.445063	2.08127
11400	2607	3.25	3.35	11.62	4	2.308	gi260656039	neuropathy target esterase isoform c [Homo sapiens]	Homo sapiens	2	1.90586	0.446206	1007.05
8239	1953	6.03	6.07	35.27	10.96	10.96	gi179074	alternative [Homo sapiens]	Homo sapiens	3	1.53732	0.446732	101.343
[truncated: 1,408 more rows]
