# Supplementary material for: The DEAD-box RNA-binding protein DDX6 regulates parental RNA decay for cellular reprogramming to pluripotency
Source: PLoS One. 2018 Oct 1;13(10):e0203708. doi: 10.1371/journal.pone.0203708 (PMC6166933; doi:10.1371/journal.pone.0203708)
Supplement: S6 Table — (XLSX) [file pone.0203708.s014.xlsx]

## Sheet: Sheet1
Primer for qPCR
Gene	Forward	Reverse
GAPDH	TCCTCTGACTTCAACAGCGA	GGGTCTTACTCCTTGGAGGC
OCT4	CTGGGTTGATCCTCGGACCT	CACAGAACTCATACGGCGGG
SOX2	CATGGACAGTTACGCGCACATGA	TGGTAGTGCTGGGACATGTGAAGT
KLF4	AATTACCCATCCTTCCTGCCC	GTAATCACAAGTGTGGGTGGC
c-MYC	AAGACTCCAGCGCCTTCTCTC	AGGAGCCTGCCTCTTTTCCAC
ESSRB	ATCAAGTGCGAGTACATGCTC	CGCCTCCGTTTGGTGATCTC
LIN28A	AGCGCAGATCAAAAGGAGACA	CCTCTCGAAAGTAGGTTGGCT
NANOG	AAAGAATCTTCACCTATGCC	GAAGGAAGAGGAGAGACAGT
THY1	ATACCAGCAGTTCACCCATCCAGT	ATTTGCTGGTGAAGTTGGTTCGGG
RNY1	GCTGGTCCGAAGGTAGTGAG	AGTCAAGTGCAGTAGTGAGAAGG
RO60	GTTGGGCCTTGAAAATGCTGA	GGGTAGGAATGCGACAAACTTC
DDX6	ATGGGTCTGTCCAGTCAAAATG	GGTGGTCATACTCTGTGCTTG
SYNJ2	ATGGACGATGGAGTGTCATCT	CATGTGCCTGTCGAAAGCAG
STEAP3	CTCCCCGGAGGTCATCTTTG	TCTTGCTCTGTAGGGTTGCTC
SSPN	TGTGTCTCATATCAGGTTGACGA	CAAGAGTCGAGTGTGGTCTCA
NHS	AGAGGCCGAAAAACCCAATAC	CGCTGTAGTACCGATTGTGAAT
TGFBR2	AAGATGACCGCTCTGACATCA	CTTATAGACCTCAGCAAAGCGAC
NCAM1	GGCATTTACAAGTGTGTGGTTAC	TTGGCGCATTCTTGAACATGA
SLUG	TGTGACAAGGAATATGTGAGCC	TGAGCCCTCAGATTTGACCTG
ZEB1	TTACACCTTTGCATACAGAACCC	TTTACGATTACACCCAGACTGC
ZEB2	GCGATGGTCATGCAGTCAG	CAGGTGGCAGGTCATTTTCTT
CDH2	AGCCAACCTTAACTGAGGAGT	GGCAAGTTGATTGGAGGGATG
CDKN1A	TGTCCGTCAGAACCCATGC	AAAGTCGAAGTTCCATCGCTC
RHOC	GGAGGTCTACGTCCCTACTGT	CGCAGTCGATCATAGTCTTCC
RBL2	GGAGGAAATTGGGACTCTCTCA	AGACGACTCAAGCTATGCGTA
MECP2	TGGGAAGCTCCTTGTCAAGAT	TCGGATAGAAGACTCCTTCACG
Primer for ChIP-qPCR
Gene	Forward	Reverse
OCT4	TTGCCAGCCATTATCATTCA	TATAGAGCTGCTGCGGGATT
SOX2	GAGAAGGGCGTGAGAGAGTG	AAACAGCCAGTGCAGGAGTT
Antibody
Protein	Company	Catalog number	Application
GAPDH	Merck Millipore Corp.	MAB374	WB
OCT4	Santa Cruz Biotechnology, Inc.	sc-5279	ICC
RO60	Abcam plc.	ab134576	WB, IP
RO60	Abnova Corp.	H00006738-M03	ICC
TNRC6A	Abcam plc.	ab70522	ICC
TNRC6A	MEDICAL ＆ BIOLOGICAL LABORATORIES CO., LTD	RN033P	WB, IP
DDX6	Abcam plc.	ab40684	WB, ICC, IP
H3K4me3	MAB Institute, Inc.	MA304A	ChIP
H3K27me3	MAB Institute, Inc.	MA323A	ChIP
SSEA4	BioLegend, Inc.	330407	Flow cyt
TRA-1-60	BioLegend, Inc.	330610	Flow cyt
AF647-mouse IgG3	BioLegend, Inc.	401321	Flow cyt
PE-mouse IgM	BioLegend, Inc.	401611	Flow cyt
